# Supplementary material for: Dose-rate coefficients for external exposure to radionuclides uniformly distributed in soil to an infinite depth
Source: PLoS One. 2024 Sep 26;19(9):e0310552. doi: 10.1371/journal.pone.0310552 (PMC11426535; doi:10.1371/journal.pone.0310552)
Supplement: S1 Table — (TXT) [file pone.0310552.s001.txt]

S1 Table. Nuclide-specific effective dose rate coefficients.                           |
----------------------------------------------------------------------------------------
Soil contamination.                                                           17-03-2024
Uniform distribution to infinite depth.                                                |
----------------------------------------------------------------------------------------
e: Nuclide-specific effective dose rate coefficient          (nSv h-1 Bq-1 kg)         |
h: Nuclide-specific ambient dose equivalent rate coefficient (nSv h-1 Bq-1 kg)         |
k: Nuclide-specific air kerma free in air rate coefficient   (nGy h-1 Bq-1 kg)         |
----------------------------------------------------------------------------------------
                e                                                     h        k       |
Nuclide             Adult    15 yr    10 yr     5 yr     1 yr  Newborn                 |
----------------------------------------------------------------------------------------
Ac-223           2.17E-03 2.29E-03 2.44E-03 2.68E-03 2.84E-03 3.06E-03 4.84E-03 3.35E-03
Ac-224           2.46E-02 2.61E-02 2.79E-02 3.07E-02 3.28E-02 3.50E-02 5.82E-02 3.75E-02
Ac-225           1.43E-03 1.52E-03 1.63E-03 1.79E-03 1.91E-03 2.05E-03 3.42E-03 2.27E-03
Ac-226           1.60E-02 1.70E-02 1.81E-02 1.99E-02 2.11E-02 2.26E-02 3.67E-02 2.43E-02
Ac-227           6.95E-06 7.42E-06 8.15E-06 9.14E-06 1.00E-05 1.15E-05 2.30E-05 3.01E-05
Ac-228           1.44E-01 1.49E-01 1.58E-01 1.70E-01 1.79E-01 1.93E-01 2.65E-01 2.09E-01
Ac-230           9.69E-02 1.00E-01 1.06E-01 1.14E-01 1.19E-01 1.29E-01 1.69E-01 1.38E-01
Ac-231           5.59E-02 5.91E-02 6.32E-02 6.92E-02 7.33E-02 7.88E-02 1.24E-01 8.53E-02
Ac-232           2.11E-01 2.17E-01 2.29E-01 2.45E-01 2.57E-01 2.78E-01 3.58E-01 2.96E-01
Ac-233           8.01E-02 8.29E-02 8.83E-02 9.64E-02 1.01E-01 1.10E-01 1.60E-01 1.21E-01
Ag-100m          4.83E-01 5.01E-01 5.30E-01 5.73E-01 6.02E-01 6.52E-01 8.94E-01 7.03E-01
Ag-101           2.56E-01 2.65E-01 2.81E-01 3.05E-01 3.20E-01 3.47E-01 4.93E-01 3.77E-01
Ag-102           5.88E-01 6.08E-01 6.43E-01 6.93E-01 7.27E-01 7.86E-01 1.07E+00 8.50E-01
Ag-102m          3.64E-01 3.76E-01 3.95E-01 4.24E-01 4.44E-01 4.78E-01 6.25E-01 5.11E-01
Ag-103           1.32E-01 1.37E-01 1.45E-01 1.58E-01 1.66E-01 1.79E-01 2.55E-01 1.95E-01
Ag-104           4.54E-01 4.71E-01 4.98E-01 5.37E-01 5.65E-01 6.11E-01 8.41E-01 6.64E-01
Ag-104m          3.09E-01 3.19E-01 3.38E-01 3.65E-01 3.82E-01 4.13E-01 5.69E-01 4.48E-01
Ag-105           7.54E-02 7.88E-02 8.39E-02 9.15E-02 9.63E-02 1.04E-01 1.56E-01 1.14E-01
Ag-105m          1.50E-04 1.57E-04 1.67E-04 1.82E-04 1.92E-04 2.07E-04 3.12E-04 2.28E-04
Ag-106           1.10E-01 1.14E-01 1.22E-01 1.33E-01 1.39E-01 1.52E-01 2.23E-01 1.66E-01
Ag-106m          4.68E-01 4.85E-01 5.14E-01 5.54E-01 5.82E-01 6.30E-01 8.72E-01 6.85E-01
Ag-108           3.18E-03 3.32E-03 3.56E-03 3.90E-03 4.15E-03 4.60E-03 6.26E-03 4.73E-03
Ag-108m          2.59E-01 2.69E-01 2.86E-01 3.10E-01 3.26E-01 3.54E-01 5.09E-01 3.88E-01
Ag-109m          2.59E-04 2.79E-04 3.05E-04 3.47E-04 3.78E-04 4.29E-04 8.85E-04 7.09E-04
Ag-110           6.03E-03 6.33E-03 6.88E-03 7.59E-03 8.26E-03 9.36E-03 1.16E-02 8.86E-03
Ag-110m          4.67E-01 4.84E-01 5.12E-01 5.51E-01 5.79E-01 6.28E-01 8.58E-01 6.82E-01
Ag-111           3.95E-03 4.16E-03 4.45E-03 4.87E-03 5.16E-03 5.59E-03 8.51E-03 5.99E-03
Ag-111m          4.88E-04 5.12E-04 5.49E-04 6.05E-04 6.40E-04 7.05E-04 1.16E-03 9.09E-04
Ag-112           1.23E-01 1.27E-01 1.34E-01 1.45E-01 1.52E-01 1.65E-01 2.19E-01 1.76E-01
Ag-113           1.14E-02 1.19E-02 1.27E-02 1.39E-02 1.48E-02 1.61E-02 2.33E-02 1.70E-02
Ag-113m          3.22E-02 3.37E-02 3.59E-02 3.91E-02 4.12E-02 4.46E-02 6.69E-02 4.87E-02
Ag-114           4.86E-02 5.06E-02 5.41E-02 5.87E-02 6.23E-02 6.84E-02 8.81E-02 6.98E-02
Ag-115           8.53E-02 8.85E-02 9.35E-02 1.01E-01 1.06E-01 1.14E-01 1.52E-01 1.21E-01
Ag-116           3.97E-01 4.10E-01 4.32E-01 4.62E-01 4.85E-01 5.23E-01 6.76E-01 5.56E-01
Ag-117           2.40E-01 2.49E-01 2.62E-01 2.79E-01 2.94E-01 3.16E-01 4.07E-01 3.35E-01
Ag-99            3.88E-01 4.03E-01 4.27E-01 4.61E-01 4.85E-01 5.24E-01 7.27E-01 5.66E-01
Al-26            4.79E-01 4.95E-01 5.22E-01 5.60E-01 5.88E-01 6.34E-01 8.38E-01 6.80E-01
Al-28            3.35E-01 3.46E-01 3.63E-01 3.89E-01 4.07E-01 4.40E-01 5.54E-01 4.65E-01
Al-29            2.48E-01 2.56E-01 2.70E-01 2.89E-01 3.03E-01 3.28E-01 4.24E-01 3.50E-01
Am-237           4.80E-02 5.05E-02 5.38E-02 5.89E-02 6.23E-02 6.70E-02 1.04E-01 7.28E-02
Am-238           1.44E-01 1.50E-01 1.59E-01 1.71E-01 1.80E-01 1.95E-01 2.68E-01 2.11E-01
Am-239           2.42E-02 2.57E-02 2.75E-02 3.03E-02 3.22E-02 3.45E-02 5.77E-02 3.72E-02
Am-240           1.66E-01 1.73E-01 1.82E-01 1.96E-01 2.07E-01 2.24E-01 3.06E-01 2.42E-01
Am-241           9.04E-04 9.91E-04 1.10E-03 1.28E-03 1.40E-03 1.60E-03 3.01E-03 1.98E-03
Am-242           1.19E-03 1.27E-03 1.36E-03 1.51E-03 1.63E-03 1.75E-03 3.04E-03 1.97E-03
Am-242m          2.69E-05 2.90E-05 3.31E-05 3.84E-05 4.26E-05 5.39E-05 1.39E-04 2.10E-04
Am-243           3.26E-03 3.53E-03 3.86E-03 4.33E-03 4.72E-03 5.15E-03 9.27E-03 5.56E-03
Am-244           1.28E-01 1.33E-01 1.41E-01 1.52E-01 1.60E-01 1.74E-01 2.43E-01 1.90E-01
Am-244m          2.55E-03 2.66E-03 2.84E-03 3.08E-03 3.28E-03 3.61E-03 4.70E-03 3.76E-03
Am-245           3.64E-03 3.85E-03 4.12E-03 4.54E-03 4.83E-03 5.19E-03 8.43E-03 5.54E-03
Am-246           1.13E-01 1.17E-01 1.24E-01 1.35E-01 1.42E-01 1.54E-01 2.22E-01 1.69E-01
Am-246m          1.65E-01 1.71E-01 1.81E-01 1.94E-01 2.04E-01 2.21E-01 2.98E-01 2.39E-01
Am-247           1.59E-02 1.68E-02 1.80E-02 1.97E-02 2.10E-02 2.26E-02 3.64E-02 2.42E-02
Ar-37            0.00E+00 0.00E+00 0.00E+00 0.00E+00 0.00E+00 0.00E+00 0.00E+00 0.00E+00
Ar-39            3.07E-05 3.25E-05 3.63E-05 4.34E-05 5.30E-05 7.01E-05 4.46E-05 2.82E-05
Ar-41            2.27E-01 2.35E-01 2.47E-01 2.65E-01 2.78E-01 3.00E-01 3.92E-01 3.22E-01
Ar-42            3.46E-05 3.70E-05 4.14E-05 4.95E-05 6.00E-05 7.85E-05 5.18E-05 3.29E-05
Ar-43            2.79E-01 2.89E-01 3.04E-01 3.26E-01 3.41E-01 3.69E-01 4.78E-01 3.93E-01
Ar-44            3.53E-01 3.64E-01 3.83E-01 4.10E-01 4.30E-01 4.63E-01 5.98E-01 4.93E-01
As-68            6.43E-01 6.66E-01 7.04E-01 7.58E-01 7.96E-01 8.61E-01 1.17E+00 9.27E-01
As-69            1.85E-01 1.91E-01 2.03E-01 2.22E-01 2.33E-01 2.53E-01 3.64E-01 2.76E-01
As-70            7.32E-01 7.58E-01 8.00E-01 8.61E-01 9.04E-01 9.77E-01 1.32E+00 1.05E+00
As-71            8.67E-02 9.02E-02 9.59E-02 1.04E-01 1.10E-01 1.19E-01 1.76E-01 1.29E-01
As-72            2.95E-01 3.06E-01 3.24E-01 3.51E-01 3.70E-01 4.00E-01 5.65E-01 4.36E-01
As-73            1.87E-04 2.06E-04 2.30E-04 2.71E-04 3.04E-04 3.51E-04 6.60E-04 4.32E-04
As-74            1.22E-01 1.26E-01 1.34E-01 1.46E-01 1.53E-01 1.66E-01 2.40E-01 1.82E-01
As-76            7.01E-02 7.25E-02 7.70E-02 8.35E-02 8.79E-02 9.55E-02 1.33E-01 1.03E-01
As-77            1.21E-03 1.28E-03 1.36E-03 1.50E-03 1.59E-03 1.72E-03 2.60E-03 1.82E-03
As-78            2.29E-01 2.37E-01 2.50E-01 2.69E-01 2.83E-01 3.06E-01 4.10E-01 3.29E-01
As-79            5.92E-03 6.22E-03 6.68E-03 7.31E-03 7.82E-03 8.72E-03 1.16E-02 8.78E-03
At-204           3.69E-01 3.83E-01 4.08E-01 4.43E-01 4.66E-01 5.05E-01 7.29E-01 5.53E-01
At-205           1.85E-01 1.92E-01 2.03E-01 2.20E-01 2.31E-01 2.51E-01 3.49E-01 2.71E-01
At-206           4.00E-01 4.16E-01 4.41E-01 4.78E-01 5.03E-01 5.45E-01 7.73E-01 5.93E-01
At-207           3.38E-01 3.51E-01 3.71E-01 3.99E-01 4.19E-01 4.53E-01 6.16E-01 4.89E-01
At-208           5.03E-01 5.21E-01 5.52E-01 5.95E-01 6.26E-01 6.77E-01 9.35E-01 7.34E-01
At-209           3.66E-01 3.80E-01 4.03E-01 4.36E-01 4.59E-01 4.97E-01 7.00E-01 5.42E-01
At-210           5.09E-01 5.28E-01 5.56E-01 5.97E-01 6.27E-01 6.77E-01 8.97E-01 7.26E-01
At-211           2.49E-03 2.68E-03 2.90E-03 3.22E-03 3.48E-03 3.76E-03 6.54E-03 4.01E-03
At-215           2.57E-05 2.69E-05 2.87E-05 3.13E-05 3.30E-05 3.56E-05 5.41E-05 3.90E-05
At-216           2.23E-04 2.38E-04 2.56E-04 2.83E-04 3.03E-04 3.26E-04 5.48E-04 3.49E-04
At-217           3.33E-05 3.50E-05 3.73E-05 4.09E-05 4.32E-05 4.65E-05 7.21E-05 5.06E-05
At-218           8.81E-07 1.00E-06 1.20E-06 1.41E-06 1.74E-06 2.25E-06 1.72E-06 1.22E-06
At-219           0.00E+00 0.00E+00 0.00E+00 0.00E+00 0.00E+00 0.00E+00 0.00E+00 0.00E+00
At-220           6.62E-02 6.96E-02 7.43E-02 8.14E-02 8.62E-02 9.33E-02 1.41E-01 1.00E-01
Au-186           2.40E-01 2.49E-01 2.64E-01 2.86E-01 3.02E-01 3.27E-01 4.65E-01 3.53E-01
Au-187           1.79E-01 1.85E-01 1.95E-01 2.10E-01 2.21E-01 2.38E-01 3.20E-01 2.56E-01
Au-190           4.28E-01 4.42E-01 4.65E-01 4.98E-01 5.22E-01 5.62E-01 7.35E-01 5.99E-01
Au-191           8.39E-02 8.75E-02 9.33E-02 1.02E-01 1.07E-01 1.16E-01 1.74E-01 1.27E-01
Au-192           3.42E-01 3.54E-01 3.73E-01 4.00E-01 4.19E-01 4.52E-01 5.95E-01 4.83E-01
Au-193           1.63E-02 1.73E-02 1.86E-02 2.06E-02 2.19E-02 2.37E-02 3.87E-02 2.56E-02
Au-193m          2.54E-02 2.69E-02 2.88E-02 3.15E-02 3.34E-02 3.59E-02 5.73E-02 3.89E-02
Au-194           1.72E-01 1.78E-01 1.88E-01 2.03E-01 2.13E-01 2.30E-01 3.14E-01 2.47E-01
Au-195           4.53E-03 4.91E-03 5.36E-03 6.05E-03 6.57E-03 7.20E-03 1.29E-02 7.70E-03
Au-195m          2.59E-02 2.74E-02 2.93E-02 3.22E-02 3.41E-02 3.66E-02 5.84E-02 3.97E-02
Au-196           6.52E-02 6.86E-02 7.33E-02 8.03E-02 8.47E-02 9.14E-02 1.42E-01 9.99E-02
Au-196m          2.48E-02 2.64E-02 2.82E-02 3.11E-02 3.33E-02 3.56E-02 5.94E-02 3.82E-02
Au-198           6.18E-02 6.46E-02 6.89E-02 7.52E-02 7.91E-02 8.56E-02 1.29E-01 9.37E-02
Au-198m          6.11E-02 6.49E-02 6.94E-02 7.63E-02 8.12E-02 8.70E-02 1.42E-01 9.34E-02
Au-199           1.05E-02 1.11E-02 1.19E-02 1.31E-02 1.40E-02 1.49E-02 2.48E-02 1.59E-02
Au-200           4.66E-02 4.85E-02 5.12E-02 5.52E-02 5.81E-02 6.29E-02 8.53E-02 6.73E-02
Au-200m          3.07E-01 3.20E-01 3.40E-01 3.70E-01 3.89E-01 4.21E-01 6.19E-01 4.60E-01
Au-201           5.38E-03 5.58E-03 5.95E-03 6.50E-03 6.86E-03 7.47E-03 1.08E-02 8.05E-03
Au-202           2.96E-02 3.09E-02 3.28E-02 3.55E-02 3.75E-02 4.09E-02 5.51E-02 4.31E-02
Ba-124           8.74E-02 9.09E-02 9.64E-02 1.05E-01 1.10E-01 1.19E-01 1.71E-01 1.30E-01
Ba-126           8.93E-02 9.31E-02 9.86E-02 1.07E-01 1.12E-01 1.21E-01 1.73E-01 1.32E-01
Ba-127           1.14E-01 1.19E-01 1.27E-01 1.38E-01 1.45E-01 1.57E-01 2.26E-01 1.72E-01
Ba-128           6.07E-03 6.44E-03 6.90E-03 7.61E-03 8.08E-03 8.80E-03 1.44E-02 1.02E-02
Ba-129           5.01E-02 5.20E-02 5.53E-02 6.01E-02 6.32E-02 6.83E-02 9.89E-02 7.49E-02
Ba-129m          2.57E-01 2.67E-01 2.83E-01 3.05E-01 3.21E-01 3.47E-01 4.82E-01 3.76E-01
Ba-131           6.67E-02 6.96E-02 7.42E-02 8.10E-02 8.53E-02 9.23E-02 1.39E-01 1.02E-01
Ba-131m          5.70E-03 6.07E-03 6.50E-03 7.24E-03 7.77E-03 8.36E-03 1.48E-02 9.12E-03
Ba-133           5.15E-02 5.43E-02 5.80E-02 6.36E-02 6.72E-02 7.26E-02 1.14E-01 8.01E-02
Ba-133m          7.08E-03 7.51E-03 8.03E-03 8.85E-03 9.39E-03 1.02E-02 1.64E-02 1.15E-02
Ba-135m          6.01E-03 6.37E-03 6.82E-03 7.51E-03 7.98E-03 8.68E-03 1.41E-02 9.81E-03
Ba-137m          9.73E-02 1.01E-01 1.07E-01 1.16E-01 1.22E-01 1.32E-01 1.88E-01 1.45E-01
Ba-139           6.10E-03 6.47E-03 6.97E-03 7.68E-03 8.33E-03 9.16E-03 1.36E-02 9.05E-03
Ba-140           2.76E-02 2.87E-02 3.05E-02 3.33E-02 3.50E-02 3.79E-02 5.61E-02 4.17E-02
Ba-141           1.50E-01 1.57E-01 1.66E-01 1.79E-01 1.88E-01 2.04E-01 2.87E-01 2.20E-01
Ba-142           1.72E-01 1.79E-01 1.89E-01 2.03E-01 2.14E-01 2.31E-01 3.18E-01 2.50E-01
Be-10            3.78E-05 4.02E-05 4.50E-05 5.40E-05 6.56E-05 8.61E-05 5.59E-05 3.55E-05
Be-7             7.85E-03 8.16E-03 8.68E-03 9.48E-03 9.96E-03 1.08E-02 1.60E-02 1.18E-02
Bi-197           2.82E-01 2.93E-01 3.09E-01 3.33E-01 3.50E-01 3.79E-01 5.16E-01 4.10E-01
Bi-200           3.85E-01 4.01E-01 4.25E-01 4.60E-01 4.84E-01 5.24E-01 7.47E-01 5.70E-01
Bi-201           2.95E-01 3.06E-01 3.23E-01 3.47E-01 3.64E-01 3.93E-01 5.24E-01 4.23E-01
Bi-202           4.51E-01 4.69E-01 4.96E-01 5.36E-01 5.63E-01 6.09E-01 8.46E-01 6.61E-01
Bi-203           4.15E-01 4.30E-01 4.53E-01 4.86E-01 5.10E-01 5.51E-01 7.29E-01 5.92E-01
Bi-204           4.84E-01 5.03E-01 5.32E-01 5.72E-01 6.02E-01 6.51E-01 8.90E-01 7.04E-01
Bi-205           2.94E-01 3.04E-01 3.20E-01 3.44E-01 3.61E-01 3.90E-01 5.16E-01 4.19E-01
Bi-206           5.45E-01 5.66E-01 5.98E-01 6.45E-01 6.78E-01 7.34E-01 1.01E+00 7.95E-01
Bi-207           2.52E-01 2.61E-01 2.76E-01 2.98E-01 3.13E-01 3.39E-01 4.67E-01 3.67E-01
Bi-208           5.20E-01 5.36E-01 5.61E-01 5.96E-01 6.23E-01 6.69E-01 8.23E-01 7.05E-01
Bi-210           1.02E-04 1.14E-04 1.30E-04 1.55E-04 1.82E-04 2.32E-04 1.87E-04 1.23E-04
Bi-210m          3.65E-02 3.85E-02 4.10E-02 4.49E-02 4.75E-02 5.11E-02 7.97E-02 5.56E-02
Bi-211           6.84E-03 7.19E-03 7.68E-03 8.40E-03 8.86E-03 9.55E-03 1.47E-02 1.04E-02
Bi-212           1.78E-02 1.84E-02 1.96E-02 2.10E-02 2.22E-02 2.42E-02 3.26E-02 2.59E-02
Bi-212n          1.95E-04 2.19E-04 2.54E-04 2.99E-04 3.57E-04 4.65E-04 3.74E-04 2.50E-04
Bi-213           1.97E-02 2.05E-02 2.20E-02 2.39E-02 2.52E-02 2.73E-02 4.05E-02 2.98E-02
Bi-214           2.63E-01 2.72E-01 2.88E-01 3.09E-01 3.24E-01 3.49E-01 4.60E-01 3.74E-01
Bi-215           3.86E-02 4.03E-02 4.29E-02 4.66E-02 4.92E-02 5.32E-02 7.73E-02 5.74E-02
Bi-216           1.18E-01 1.22E-01 1.31E-01 1.43E-01 1.51E-01 1.63E-01 2.37E-01 1.78E-01
Bk-245           2.46E-02 2.61E-02 2.79E-02 3.07E-02 3.27E-02 3.50E-02 5.80E-02 3.77E-02
Bk-246           1.35E-01 1.41E-01 1.49E-01 1.60E-01 1.69E-01 1.83E-01 2.55E-01 1.99E-01
Bk-247           1.62E-02 1.72E-02 1.84E-02 2.02E-02 2.15E-02 2.31E-02 3.79E-02 2.49E-02
Bk-248m          6.62E-03 6.91E-03 7.37E-03 8.08E-03 8.54E-03 9.21E-03 1.43E-02 1.00E-02
Bk-249           2.57E-07 2.21E-07 2.39E-07 2.66E-07 3.10E-07 3.82E-07 3.71E-07 2.59E-07
Bk-250           1.51E-01 1.57E-01 1.65E-01 1.78E-01 1.87E-01 2.02E-01 2.72E-01 2.19E-01
Bk-251           8.33E-03 8.82E-03 9.42E-03 1.04E-02 1.11E-02 1.19E-02 2.03E-02 1.28E-02
Br-72            5.07E-01 5.27E-01 5.59E-01 6.03E-01 6.35E-01 6.88E-01 9.39E-01 7.39E-01
Br-73            2.27E-01 2.36E-01 2.52E-01 2.74E-01 2.89E-01 3.12E-01 4.53E-01 3.41E-01
Br-74            8.56E-01 8.84E-01 9.28E-01 9.92E-01 1.03E+00 1.11E+00 1.44E+00 1.19E+00
Br-74m           7.39E-01 7.63E-01 8.04E-01 8.64E-01 9.05E-01 9.77E-01 1.30E+00 1.05E+00
Br-75            1.86E-01 1.93E-01 2.06E-01 2.24E-01 2.36E-01 2.56E-01 3.79E-01 2.80E-01
Br-76            4.99E-01 5.15E-01 5.43E-01 5.83E-01 6.11E-01 6.59E-01 8.76E-01 7.08E-01
Br-76m           1.83E-03 1.95E-03 2.12E-03 2.41E-03 2.62E-03 2.96E-03 5.02E-03 3.71E-03
Br-77            4.83E-02 5.03E-02 5.36E-02 5.84E-02 6.15E-02 6.64E-02 9.87E-02 7.27E-02
Br-77m           1.31E-03 1.40E-03 1.49E-03 1.66E-03 1.77E-03 1.89E-03 3.29E-03 2.10E-03
Br-78            1.66E-01 1.72E-01 1.83E-01 1.99E-01 2.09E-01 2.27E-01 3.31E-01 2.48E-01
Br-80            1.27E-02 1.31E-02 1.40E-02 1.52E-02 1.61E-02 1.77E-02 2.47E-02 1.88E-02
Br-80m           2.00E-04 2.26E-04 2.63E-04 3.30E-04 3.77E-04 4.85E-04 1.10E-03 1.06E-03
Br-82            4.44E-01 4.60E-01 4.87E-01 5.25E-01 5.52E-01 5.98E-01 8.23E-01 6.50E-01
Br-82m           4.91E-04 5.13E-04 5.49E-04 5.96E-04 6.37E-04 7.05E-04 9.29E-04 8.58E-04
Br-83            1.17E-03 1.22E-03 1.30E-03 1.42E-03 1.50E-03 1.66E-03 2.31E-03 1.73E-03
Br-84            3.32E-01 3.43E-01 3.59E-01 3.84E-01 4.01E-01 4.33E-01 5.48E-01 4.58E-01
Br-84m           4.79E-01 4.97E-01 5.24E-01 5.63E-01 5.92E-01 6.40E-01 8.60E-01 6.89E-01
Br-85            1.20E-02 1.26E-02 1.33E-02 1.45E-02 1.55E-02 1.70E-02 2.20E-02 1.74E-02
C-10             2.82E-01 2.92E-01 3.11E-01 3.38E-01 3.55E-01 3.85E-01 5.55E-01 4.23E-01
C-11             1.62E-01 1.68E-01 1.79E-01 1.95E-01 2.05E-01 2.22E-01 3.26E-01 2.44E-01
C-14             7.94E-07 6.71E-07 6.92E-07 7.43E-07 8.79E-07 1.25E-06 6.28E-07 4.20E-07
Ca-41            0.00E+00 0.00E+00 0.00E+00 0.00E+00 0.00E+00 0.00E+00 0.00E+00 0.00E+00
Ca-45            3.49E-06 3.42E-06 3.43E-06 3.78E-06 4.58E-06 6.84E-06 3.10E-06 1.96E-06
Ca-47            1.85E-01 1.91E-01 2.02E-01 2.16E-01 2.27E-01 2.45E-01 3.22E-01 2.63E-01
Ca-49            6.39E-01 6.59E-01 6.87E-01 7.28E-01 7.58E-01 8.12E-01 9.85E-01 8.53E-01
Cd-101           4.27E-01 4.42E-01 4.67E-01 5.04E-01 5.28E-01 5.71E-01 7.72E-01 6.14E-01
Cd-102           1.32E-01 1.38E-01 1.46E-01 1.58E-01 1.66E-01 1.80E-01 2.58E-01 1.97E-01
Cd-103           3.73E-01 3.86E-01 4.06E-01 4.35E-01 4.56E-01 4.93E-01 6.47E-01 5.28E-01
Cd-104           3.37E-02 3.50E-02 3.73E-02 4.05E-02 4.27E-02 4.64E-02 6.77E-02 5.13E-02
Cd-105           2.27E-01 2.35E-01 2.48E-01 2.66E-01 2.79E-01 3.01E-01 4.02E-01 3.24E-01
Cd-107           1.16E-03 1.22E-03 1.31E-03 1.46E-03 1.56E-03 1.76E-03 3.16E-03 2.71E-03
Cd-109           3.02E-04 3.26E-04 3.65E-04 4.30E-04 4.71E-04 5.75E-04 1.40E-03 1.38E-03
Cd-111m          3.64E-02 3.86E-02 4.11E-02 4.51E-02 4.79E-02 5.13E-02 8.25E-02 5.56E-02
Cd-113           5.60E-06 5.61E-06 5.75E-06 6.53E-06 8.08E-06 1.19E-05 5.59E-06 3.51E-06
Cd-113m          3.19E-05 3.37E-05 3.70E-05 4.32E-05 5.12E-05 6.56E-05 5.21E-05 3.42E-05
Cd-115           3.05E-02 3.16E-02 3.36E-02 3.66E-02 3.85E-02 4.17E-02 6.12E-02 4.58E-02
Cd-115m          5.86E-03 6.10E-03 6.47E-03 6.99E-03 7.39E-03 8.11E-03 1.06E-02 8.43E-03
Cd-117           1.85E-01 1.92E-01 2.03E-01 2.18E-01 2.29E-01 2.47E-01 3.33E-01 2.66E-01
Cd-117m          3.70E-01 3.82E-01 4.02E-01 4.31E-01 4.52E-01 4.87E-01 6.33E-01 5.21E-01
Cd-118           1.81E-05 1.88E-05 2.07E-05 2.46E-05 3.03E-05 4.14E-05 2.39E-05 1.50E-05
Cd-119           2.95E-01 3.05E-01 3.21E-01 3.44E-01 3.61E-01 3.88E-01 5.08E-01 4.15E-01
Cd-119m          4.14E-01 4.28E-01 4.51E-01 4.84E-01 5.07E-01 5.47E-01 7.12E-01 5.85E-01
Ce-130           7.11E-02 7.43E-02 7.88E-02 8.56E-02 9.02E-02 9.75E-02 1.43E-01 1.06E-01
Ce-131           2.64E-01 2.75E-01 2.92E-01 3.16E-01 3.32E-01 3.58E-01 5.04E-01 3.90E-01
Ce-132           3.21E-02 3.39E-02 3.62E-02 3.98E-02 4.23E-02 4.54E-02 7.33E-02 4.95E-02
Ce-133           7.59E-02 7.88E-02 8.40E-02 9.18E-02 9.66E-02 1.04E-01 1.56E-01 1.15E-01
Ce-133m          2.88E-01 2.98E-01 3.15E-01 3.40E-01 3.57E-01 3.86E-01 5.29E-01 4.18E-01
Ce-134           4.73E-04 5.21E-04 5.89E-04 7.11E-04 7.93E-04 9.85E-04 2.15E-03 1.66E-03
Ce-135           1.25E-01 1.30E-01 1.39E-01 1.51E-01 1.59E-01 1.72E-01 2.50E-01 1.88E-01
Ce-137           2.01E-03 2.11E-03 2.29E-03 2.56E-03 2.74E-03 3.09E-03 5.24E-03 3.99E-03
Ce-137m          5.25E-03 5.56E-03 5.95E-03 6.55E-03 6.97E-03 7.60E-03 1.22E-02 8.65E-03
Ce-139           1.59E-02 1.69E-02 1.80E-02 1.98E-02 2.12E-02 2.27E-02 3.82E-02 2.49E-02
Ce-141           7.99E-03 8.43E-03 8.99E-03 9.90E-03 1.06E-02 1.13E-02 1.91E-02 1.21E-02
Ce-143           3.85E-02 4.04E-02 4.30E-02 4.70E-02 4.96E-02 5.38E-02 8.09E-02 5.89E-02
Ce-144           1.70E-03 1.80E-03 1.93E-03 2.14E-03 2.30E-03 2.46E-03 4.23E-03 2.66E-03
Ce-145           1.27E-01 1.32E-01 1.40E-01 1.52E-01 1.61E-01 1.74E-01 2.46E-01 1.90E-01
Cf-244           2.49E-06 2.80E-06 3.80E-06 4.97E-06 5.86E-06 9.70E-06 3.63E-05 7.13E-05
Cf-246           7.62E-06 8.09E-06 9.14E-06 1.05E-05 1.15E-05 1.47E-05 3.66E-05 5.75E-05
Cf-247           8.69E-03 9.20E-03 9.83E-03 1.09E-02 1.16E-02 1.24E-02 2.12E-02 1.36E-02
Cf-248           6.10E-05 6.33E-05 6.75E-05 7.31E-05 7.72E-05 8.60E-05 1.33E-04 1.42E-04
Cf-249           4.83E-02 5.06E-02 5.40E-02 5.90E-02 6.22E-02 6.71E-02 1.03E-01 7.35E-02
Cf-250           1.75E-03 1.83E-03 1.92E-03 2.06E-03 2.16E-03 2.32E-03 3.07E-03 2.53E-03
Cf-251           1.25E-02 1.33E-02 1.42E-02 1.56E-02 1.67E-02 1.78E-02 2.99E-02 1.92E-02
Cf-252           8.17E-02 8.45E-02 8.90E-02 9.53E-02 9.99E-02 1.08E-01 1.42E-01 1.15E-01
Cf-253           1.61E-05 1.76E-05 2.09E-05 2.64E-05 3.06E-05 4.47E-05 1.22E-04 1.79E-04
Cf-254           3.02E+00 3.12E+00 3.29E+00 3.53E+00 3.69E+00 3.99E+00 5.22E+00 4.26E+00
Cf-255           3.32E-05 3.56E-05 4.00E-05 4.77E-05 5.74E-05 7.47E-05 5.10E-05 3.25E-05
Cl-34            1.65E-01 1.72E-01 1.83E-01 2.00E-01 2.11E-01 2.30E-01 3.32E-01 2.48E-01
Cl-34m           3.85E-01 3.98E-01 4.18E-01 4.48E-01 4.70E-01 5.05E-01 6.60E-01 5.39E-01
Cl-36            7.09E-05 7.57E-05 8.40E-05 9.77E-05 1.13E-04 1.39E-04 1.23E-04 8.38E-05
Cl-38            2.77E-01 2.87E-01 3.01E-01 3.21E-01 3.38E-01 3.64E-01 4.54E-01 3.82E-01
Cl-39            2.54E-01 2.64E-01 2.79E-01 2.99E-01 3.14E-01 3.38E-01 4.46E-01 3.62E-01
Cl-40            7.86E-01 8.12E-01 8.50E-01 9.04E-01 9.44E-01 1.02E+00 1.26E+00 1.07E+00
Cm-238           6.92E-03 7.35E-03 7.86E-03 8.71E-03 9.32E-03 9.94E-03 1.73E-02 1.06E-02
Cm-239           2.78E-02 2.95E-02 3.15E-02 3.47E-02 3.70E-02 3.94E-02 6.59E-02 4.22E-02
Cm-240           3.75E-06 4.12E-06 5.21E-06 6.35E-06 7.42E-06 1.12E-05 3.70E-05 7.62E-05
Cm-241           7.00E-02 7.30E-02 7.78E-02 8.50E-02 8.96E-02 9.67E-02 1.47E-01 1.06E-01
Cm-242           3.05E-06 3.35E-06 4.30E-06 5.28E-06 6.20E-06 9.53E-06 3.22E-05 6.79E-05
Cm-243           1.47E-02 1.56E-02 1.66E-02 1.83E-02 1.94E-02 2.08E-02 3.42E-02 2.26E-02
Cm-244           5.22E-06 5.57E-06 6.52E-06 7.54E-06 8.47E-06 1.15E-05 3.20E-05 6.19E-05
Cm-245           9.41E-03 1.00E-02 1.07E-02 1.18E-02 1.26E-02 1.35E-02 2.32E-02 1.45E-02
Cm-246           6.48E-04 6.71E-04 7.08E-04 7.58E-04 7.96E-04 8.60E-04 1.14E-03 9.58E-04
Cm-247           4.75E-02 4.97E-02 5.30E-02 5.79E-02 6.10E-02 6.58E-02 9.99E-02 7.21E-02
Cm-248           2.35E-01 2.43E-01 2.56E-01 2.74E-01 2.88E-01 3.10E-01 4.07E-01 3.31E-01
Cm-249           3.09E-03 3.21E-03 3.40E-03 3.72E-03 3.91E-03 4.26E-03 6.08E-03 4.61E-03
Cm-250           2.39E+00 2.47E+00 2.60E+00 2.79E+00 2.93E+00 3.16E+00 4.13E+00 3.36E+00
Cm-251           1.72E-02 1.78E-02 1.90E-02 2.07E-02 2.18E-02 2.36E-02 3.44E-02 2.58E-02
Co-54m           6.69E-01 6.95E-01 7.34E-01 7.92E-01 8.32E-01 9.01E-01 1.23E+00 9.70E-01
Co-55            3.31E-01 3.44E-01 3.64E-01 3.93E-01 4.13E-01 4.47E-01 6.23E-01 4.86E-01
Co-56            6.58E-01 6.81E-01 7.17E-01 7.67E-01 8.04E-01 8.67E-01 1.13E+00 9.28E-01
Co-57            1.23E-02 1.30E-02 1.38E-02 1.53E-02 1.63E-02 1.74E-02 2.96E-02 1.83E-02
Co-58            1.61E-01 1.67E-01 1.77E-01 1.92E-01 2.02E-01 2.19E-01 3.05E-01 2.39E-01
Co-58m           3.80E-08 4.29E-08 5.28E-08 7.25E-08 8.27E-08 1.25E-07 3.98E-07 4.56E-07
Co-60            4.40E-01 4.55E-01 4.79E-01 5.14E-01 5.40E-01 5.83E-01 7.64E-01 6.25E-01
Co-60m           6.32E-04 6.57E-04 6.94E-04 7.49E-04 7.90E-04 8.57E-04 1.16E-03 9.21E-04
Co-61            9.71E-03 1.03E-02 1.10E-02 1.21E-02 1.28E-02 1.41E-02 2.13E-02 1.51E-02
Co-62            2.91E-01 3.01E-01 3.17E-01 3.39E-01 3.57E-01 3.85E-01 4.96E-01 4.10E-01
Co-62m           4.80E-01 4.97E-01 5.23E-01 5.60E-01 5.88E-01 6.35E-01 8.26E-01 6.79E-01
Cr-48            5.75E-02 6.07E-02 6.48E-02 7.11E-02 7.52E-02 8.08E-02 1.28E-01 8.74E-02
Cr-49            1.60E-01 1.67E-01 1.77E-01 1.94E-01 2.04E-01 2.21E-01 3.27E-01 2.42E-01
Cr-51            4.62E-03 4.88E-03 5.20E-03 5.69E-03 6.01E-03 6.47E-03 1.01E-02 7.05E-03
Cr-55            9.57E-04 1.07E-03 1.26E-03 1.48E-03 1.79E-03 2.30E-03 1.85E-03 1.32E-03
Cr-56            5.80E-03 6.27E-03 6.82E-03 7.63E-03 8.32E-03 9.11E-03 1.58E-02 9.60E-03
Cs-121           1.87E-01 1.95E-01 2.07E-01 2.26E-01 2.38E-01 2.59E-01 3.75E-01 2.80E-01
Cs-121m          1.86E-01 1.93E-01 2.05E-01 2.24E-01 2.35E-01 2.55E-01 3.72E-01 2.77E-01
Cs-123           1.71E-01 1.77E-01 1.89E-01 2.05E-01 2.16E-01 2.34E-01 3.40E-01 2.56E-01
Cs-124           1.89E-01 1.97E-01 2.10E-01 2.28E-01 2.41E-01 2.62E-01 3.75E-01 2.83E-01
Cs-125           1.20E-01 1.24E-01 1.32E-01 1.43E-01 1.50E-01 1.63E-01 2.35E-01 1.78E-01
Cs-126           1.86E-01 1.93E-01 2.05E-01 2.23E-01 2.35E-01 2.55E-01 3.69E-01 2.78E-01
Cs-127           6.31E-02 6.59E-02 7.01E-02 7.66E-02 8.06E-02 8.71E-02 1.31E-01 9.60E-02
Cs-128           1.42E-01 1.47E-01 1.57E-01 1.71E-01 1.79E-01 1.95E-01 2.83E-01 2.13E-01
Cs-129           3.77E-02 3.95E-02 4.21E-02 4.61E-02 4.86E-02 5.26E-02 8.04E-02 5.85E-02
Cs-130           7.87E-02 8.15E-02 8.68E-02 9.46E-02 9.94E-02 1.08E-01 1.57E-01 1.18E-01
Cs-130m          3.83E-03 4.11E-03 4.46E-03 5.00E-03 5.42E-03 5.99E-03 1.08E-02 7.08E-03
Cs-131           1.70E-04 1.93E-04 2.30E-04 3.00E-04 3.45E-04 4.83E-04 1.25E-03 1.13E-03
Cs-132           1.14E-01 1.18E-01 1.25E-01 1.35E-01 1.42E-01 1.55E-01 2.20E-01 1.70E-01
Cs-134           2.56E-01 2.65E-01 2.82E-01 3.05E-01 3.20E-01 3.47E-01 4.89E-01 3.80E-01
Cs-134m          1.75E-03 1.85E-03 1.99E-03 2.21E-03 2.38E-03 2.59E-03 4.59E-03 2.98E-03
Cs-135           4.86E-06 4.84E-06 4.87E-06 5.44E-06 6.66E-06 9.95E-06 4.54E-06 2.86E-06
Cs-135m          2.66E-01 2.76E-01 2.93E-01 3.15E-01 3.32E-01 3.61E-01 4.99E-01 3.93E-01
Cs-136           3.52E-01 3.67E-01 3.88E-01 4.18E-01 4.39E-01 4.76E-01 6.54E-01 5.15E-01
Cs-137           2.68E-05 2.85E-05 3.19E-05 3.79E-05 4.60E-05 6.13E-05 4.00E-05 2.57E-05
Cs-138           4.26E-01 4.41E-01 4.65E-01 4.98E-01 5.22E-01 5.64E-01 7.33E-01 6.02E-01
Cs-138m          6.86E-02 7.11E-02 7.52E-02 8.09E-02 8.51E-02 9.21E-02 1.25E-01 9.90E-02
Cs-139           5.81E-02 6.02E-02 6.37E-02 6.84E-02 7.22E-02 7.85E-02 9.79E-02 8.11E-02
Cs-140           3.30E-01 3.41E-01 3.59E-01 3.85E-01 4.03E-01 4.35E-01 5.58E-01 4.61E-01
Cu-57            1.94E-01 2.03E-01 2.17E-01 2.38E-01 2.51E-01 2.74E-01 3.83E-01 2.90E-01
Cu-59            2.37E-01 2.46E-01 2.61E-01 2.84E-01 2.98E-01 3.23E-01 4.60E-01 3.51E-01
Cu-60            6.96E-01 7.19E-01 7.58E-01 8.14E-01 8.53E-01 9.21E-01 1.22E+00 9.88E-01
Cu-61            1.31E-01 1.36E-01 1.45E-01 1.57E-01 1.65E-01 1.79E-01 2.61E-01 1.96E-01
Cu-62            1.61E-01 1.67E-01 1.79E-01 1.95E-01 2.04E-01 2.22E-01 3.24E-01 2.43E-01
Cu-64            2.94E-02 3.05E-02 3.24E-02 3.54E-02 3.71E-02 4.02E-02 5.88E-02 4.42E-02
Cu-66            1.74E-02 1.81E-02 1.92E-02 2.08E-02 2.21E-02 2.42E-02 3.13E-02 2.50E-02
Cu-67            1.34E-02 1.42E-02 1.51E-02 1.66E-02 1.77E-02 1.89E-02 3.13E-02 2.02E-02
Cu-69            8.99E-02 9.35E-02 9.88E-02 1.06E-01 1.12E-01 1.21E-01 1.64E-01 1.31E-01
Dy-148           1.12E-01 1.16E-01 1.23E-01 1.34E-01 1.40E-01 1.52E-01 2.18E-01 1.68E-01
Dy-149           2.74E-01 2.84E-01 2.99E-01 3.22E-01 3.38E-01 3.65E-01 4.90E-01 3.94E-01
Dy-150           3.94E-02 4.12E-02 4.40E-02 4.82E-02 5.08E-02 5.49E-02 8.39E-02 6.04E-02
Dy-151           2.27E-01 2.35E-01 2.49E-01 2.68E-01 2.82E-01 3.05E-01 4.17E-01 3.30E-01
Dy-152           3.53E-02 3.74E-02 4.00E-02 4.40E-02 4.66E-02 5.02E-02 8.04E-02 5.48E-02
Dy-153           1.31E-01 1.36E-01 1.44E-01 1.56E-01 1.64E-01 1.78E-01 2.51E-01 1.93E-01
Dy-154           0.00E+00 0.00E+00 0.00E+00 0.00E+00 0.00E+00 0.00E+00 0.00E+00 0.00E+00
Dy-155           1.01E-01 1.05E-01 1.12E-01 1.21E-01 1.27E-01 1.37E-01 1.95E-01 1.49E-01
Dy-157           4.58E-02 4.83E-02 5.16E-02 5.66E-02 5.98E-02 6.46E-02 1.01E-01 7.09E-02
Dy-159           1.05E-03 1.17E-03 1.32E-03 1.60E-03 1.81E-03 2.15E-03 4.34E-03 2.82E-03
Dy-165           3.49E-03 3.66E-03 3.91E-03 4.29E-03 4.57E-03 5.00E-03 7.28E-03 5.31E-03
Dy-165m          2.01E-03 2.10E-03 2.25E-03 2.47E-03 2.62E-03 2.86E-03 4.45E-03 3.14E-03
Dy-166           2.21E-03 2.38E-03 2.59E-03 2.95E-03 3.22E-03 3.59E-03 6.34E-03 4.06E-03
Dy-167           8.06E-02 8.40E-02 8.94E-02 9.76E-02 1.03E-01 1.11E-01 1.65E-01 1.21E-01
Dy-168           5.74E-02 5.98E-02 6.37E-02 6.95E-02 7.34E-02 7.93E-02 1.19E-01 8.68E-02
Er-154           5.53E-03 5.81E-03 6.25E-03 6.97E-03 7.46E-03 8.27E-03 1.33E-02 9.61E-03
Er-156           3.07E-03 3.31E-03 3.61E-03 4.12E-03 4.49E-03 5.06E-03 9.01E-03 6.04E-03
Er-159           1.56E-01 1.61E-01 1.71E-01 1.85E-01 1.94E-01 2.10E-01 2.92E-01 2.28E-01
Er-161           1.59E-01 1.65E-01 1.75E-01 1.88E-01 1.98E-01 2.15E-01 2.97E-01 2.34E-01
Er-163           1.20E-03 1.32E-03 1.47E-03 1.74E-03 1.95E-03 2.28E-03 4.32E-03 2.77E-03
Er-165           9.95E-04 1.11E-03 1.24E-03 1.49E-03 1.68E-03 1.98E-03 3.85E-03 2.43E-03
Er-167m          1.14E-02 1.21E-02 1.30E-02 1.43E-02 1.52E-02 1.63E-02 2.65E-02 1.76E-02
Er-169           6.85E-06 6.91E-06 7.16E-06 8.22E-06 1.02E-05 1.48E-05 7.44E-06 4.66E-06
Er-171           4.96E-02 5.24E-02 5.59E-02 6.12E-02 6.49E-02 6.99E-02 1.09E-01 7.59E-02
Er-172           7.69E-02 7.99E-02 8.50E-02 9.28E-02 9.76E-02 1.06E-01 1.56E-01 1.16E-01
Er-173           1.23E-01 1.29E-01 1.36E-01 1.48E-01 1.57E-01 1.70E-01 2.44E-01 1.83E-01
Es-249           5.76E-02 6.03E-02 6.41E-02 6.98E-02 7.37E-02 7.95E-02 1.19E-01 8.66E-02
Es-250           1.77E-01 1.85E-01 1.97E-01 2.13E-01 2.25E-01 2.43E-01 3.53E-01 2.66E-01
Es-250m          8.64E-02 8.99E-02 9.49E-02 1.02E-01 1.08E-01 1.16E-01 1.61E-01 1.26E-01
Es-251           8.56E-03 9.08E-03 9.69E-03 1.07E-02 1.15E-02 1.22E-02 2.11E-02 1.33E-02
Es-253           4.49E-05 4.72E-05 5.05E-05 5.56E-05 5.88E-05 6.44E-05 1.05E-04 8.54E-05
Es-254           2.88E-04 3.08E-04 3.39E-04 3.83E-04 4.14E-04 4.78E-04 9.50E-04 1.00E-03
Es-254m          7.67E-02 7.93E-02 8.42E-02 9.14E-02 9.60E-02 1.04E-01 1.48E-01 1.14E-01
Es-255           1.26E-04 1.30E-04 1.37E-04 1.47E-04 1.55E-04 1.68E-04 2.15E-04 1.75E-04
Es-256           2.33E-04 2.62E-04 3.05E-04 3.62E-04 4.33E-04 5.72E-04 5.16E-04 4.15E-04
Eu-142           2.02E-01 2.10E-01 2.24E-01 2.44E-01 2.58E-01 2.80E-01 3.93E-01 3.00E-01
Eu-142m          5.67E-01 5.89E-01 6.25E-01 6.76E-01 7.10E-01 7.71E-01 1.08E+00 8.37E-01
Eu-143           1.87E-01 1.94E-01 2.06E-01 2.23E-01 2.35E-01 2.55E-01 3.56E-01 2.75E-01
Eu-144           1.82E-01 1.89E-01 2.01E-01 2.19E-01 2.30E-01 2.51E-01 3.53E-01 2.69E-01
Eu-145           2.18E-01 2.26E-01 2.39E-01 2.56E-01 2.69E-01 2.91E-01 3.89E-01 3.14E-01
Eu-146           4.04E-01 4.19E-01 4.43E-01 4.78E-01 5.02E-01 5.43E-01 7.44E-01 5.90E-01
Eu-147           6.85E-02 7.14E-02 7.56E-02 8.19E-02 8.64E-02 9.36E-02 1.34E-01 1.02E-01
Eu-148           3.64E-01 3.77E-01 3.99E-01 4.33E-01 4.54E-01 4.92E-01 6.92E-01 5.38E-01
Eu-149           5.29E-03 5.61E-03 6.02E-03 6.70E-03 7.14E-03 7.84E-03 1.29E-02 9.08E-03
Eu-150           2.44E-01 2.54E-01 2.69E-01 2.93E-01 3.08E-01 3.33E-01 4.83E-01 3.64E-01
Eu-150m          7.42E-03 7.75E-03 8.24E-03 8.97E-03 9.46E-03 1.03E-02 1.49E-02 1.11E-02
Eu-152           1.92E-01 2.00E-01 2.11E-01 2.27E-01 2.39E-01 2.58E-01 3.53E-01 2.79E-01
Eu-152m          4.76E-02 4.97E-02 5.25E-02 5.66E-02 5.96E-02 6.48E-02 8.89E-02 7.00E-02
Eu-152n          5.04E-03 5.42E-03 5.85E-03 6.53E-03 7.06E-03 7.62E-03 1.36E-02 8.10E-03
Eu-154           2.08E-01 2.16E-01 2.28E-01 2.45E-01 2.58E-01 2.79E-01 3.79E-01 3.01E-01
Eu-154m          3.75E-03 4.04E-03 4.39E-03 4.97E-03 5.38E-03 5.91E-03 1.08E-02 6.55E-03
Eu-155           4.22E-03 4.53E-03 4.88E-03 5.46E-03 5.89E-03 6.36E-03 1.13E-02 6.80E-03
Eu-156           2.19E-01 2.27E-01 2.39E-01 2.56E-01 2.69E-01 2.91E-01 3.79E-01 3.11E-01
Eu-157           3.98E-02 4.16E-02 4.44E-02 4.85E-02 5.13E-02 5.56E-02 8.37E-02 6.11E-02
Eu-158           2.22E-01 2.31E-01 2.43E-01 2.61E-01 2.75E-01 2.97E-01 3.97E-01 3.20E-01
Eu-159           4.12E-02 4.30E-02 4.57E-02 4.96E-02 5.26E-02 5.73E-02 8.14E-02 6.20E-02
F-17             1.62E-01 1.68E-01 1.79E-01 1.96E-01 2.06E-01 2.23E-01 3.27E-01 2.44E-01
F-18             1.57E-01 1.63E-01 1.73E-01 1.89E-01 1.99E-01 2.15E-01 3.16E-01 2.36E-01
Fe-52            1.11E-01 1.16E-01 1.23E-01 1.34E-01 1.42E-01 1.53E-01 2.30E-01 1.67E-01
Fe-53            1.88E-01 1.95E-01 2.08E-01 2.26E-01 2.38E-01 2.58E-01 3.78E-01 2.82E-01
Fe-53m           5.32E-01 5.51E-01 5.81E-01 6.23E-01 6.55E-01 7.08E-01 9.42E-01 7.63E-01
Fe-55            1.66E-11 1.75E-11 1.87E-11 2.06E-11 2.20E-11 2.34E-11 4.00E-11 2.46E-11
Fe-59            2.06E-01 2.13E-01 2.25E-01 2.41E-01 2.53E-01 2.74E-01 3.62E-01 2.94E-01
Fe-60            1.83E-06 1.66E-06 1.67E-06 1.78E-06 2.09E-06 3.06E-06 1.40E-06 9.07E-07
Fe-61            2.42E-01 2.51E-01 2.65E-01 2.84E-01 2.99E-01 3.23E-01 4.27E-01 3.46E-01
Fe-62            8.09E-02 8.38E-02 8.93E-02 9.74E-02 1.03E-01 1.11E-01 1.63E-01 1.22E-01
Fm-251           1.85E-02 1.95E-02 2.07E-02 2.26E-02 2.40E-02 2.58E-02 4.03E-02 2.79E-02
Fm-252           4.79E-05 4.99E-05 5.33E-05 5.81E-05 6.15E-05 6.94E-05 1.14E-04 1.21E-04
Fm-253           5.76E-03 6.10E-03 6.51E-03 7.19E-03 7.68E-03 8.21E-03 1.41E-02 9.16E-03
Fm-254           1.25E-03 1.30E-03 1.37E-03 1.47E-03 1.55E-03 1.67E-03 2.21E-03 1.82E-03
Fm-255           1.36E-04 1.47E-04 1.65E-04 1.91E-04 2.10E-04 2.54E-04 5.89E-04 7.10E-04
Fm-256           2.23E+00 2.31E+00 2.43E+00 2.60E+00 2.72E+00 2.94E+00 3.85E+00 3.14E+00
Fm-257           1.72E-02 1.81E-02 1.92E-02 2.10E-02 2.23E-02 2.39E-02 3.75E-02 2.58E-02
Fr-212           1.86E-01 1.94E-01 2.04E-01 2.20E-01 2.31E-01 2.50E-01 3.41E-01 2.69E-01
Fr-219           5.25E-04 5.49E-04 5.86E-04 6.40E-04 6.75E-04 7.28E-04 1.11E-03 7.96E-04
Fr-220           7.78E-04 8.31E-04 8.95E-04 9.91E-04 1.06E-03 1.14E-03 1.96E-03 1.24E-03
Fr-221           3.67E-03 3.90E-03 4.16E-03 4.57E-03 4.85E-03 5.19E-03 8.41E-03 5.60E-03
Fr-222           2.39E-02 2.52E-02 2.68E-02 2.92E-02 3.10E-02 3.35E-02 5.12E-02 3.57E-02
Fr-223           4.73E-03 5.03E-03 5.42E-03 6.00E-03 6.45E-03 7.06E-03 1.13E-02 7.75E-03
Fr-224           9.09E-02 9.46E-02 1.00E-01 1.08E-01 1.14E-01 1.22E-01 1.68E-01 1.32E-01
Fr-227           6.44E-02 6.70E-02 7.14E-02 7.78E-02 8.20E-02 8.88E-02 1.31E-01 9.63E-02
Ga-64            6.06E-01 6.27E-01 6.61E-01 7.08E-01 7.42E-01 8.01E-01 1.06E+00 8.57E-01
Ga-65            1.81E-01 1.89E-01 2.01E-01 2.19E-01 2.30E-01 2.48E-01 3.63E-01 2.72E-01
Ga-66            4.61E-01 4.77E-01 5.01E-01 5.35E-01 5.60E-01 6.02E-01 7.77E-01 6.41E-01
Ga-67            1.90E-02 2.01E-02 2.15E-02 2.36E-02 2.51E-02 2.69E-02 4.33E-02 2.89E-02
Ga-68            1.51E-01 1.57E-01 1.68E-01 1.83E-01 1.92E-01 2.08E-01 3.03E-01 2.28E-01
Ga-70            1.48E-03 1.57E-03 1.68E-03 1.84E-03 2.01E-03 2.29E-03 2.73E-03 2.11E-03
Ga-72            4.90E-01 5.07E-01 5.33E-01 5.71E-01 6.00E-01 6.47E-01 8.45E-01 6.93E-01
Ga-73            5.06E-02 5.33E-02 5.69E-02 6.21E-02 6.55E-02 7.07E-02 1.08E-01 7.69E-02
Ga-74            5.82E-01 6.01E-01 6.32E-01 6.76E-01 7.09E-01 7.64E-01 9.87E-01 8.15E-01
Gd-142           1.70E-01 1.76E-01 1.87E-01 2.02E-01 2.12E-01 2.31E-01 3.25E-01 2.50E-01
Gd-143m          3.47E-01 3.60E-01 3.81E-01 4.14E-01 4.34E-01 4.71E-01 6.59E-01 5.09E-01
Gd-144           1.53E-01 1.60E-01 1.69E-01 1.82E-01 1.91E-01 2.06E-01 2.84E-01 2.23E-01
Gd-145           4.43E-01 4.57E-01 4.81E-01 5.14E-01 5.39E-01 5.82E-01 7.50E-01 6.20E-01
Gd-145m          1.11E-01 1.15E-01 1.22E-01 1.32E-01 1.39E-01 1.51E-01 2.13E-01 1.65E-01
Gd-146           1.95E-02 2.07E-02 2.22E-02 2.47E-02 2.66E-02 2.87E-02 5.01E-02 3.15E-02
Gd-147           2.20E-01 2.30E-01 2.43E-01 2.63E-01 2.77E-01 3.00E-01 4.26E-01 3.26E-01
Gd-148           0.00E+00 0.00E+00 0.00E+00 0.00E+00 0.00E+00 0.00E+00 0.00E+00 0.00E+00
Gd-149           7.30E-02 7.65E-02 8.14E-02 8.88E-02 9.38E-02 1.01E-01 1.52E-01 1.11E-01
Gd-150           0.00E+00 0.00E+00 0.00E+00 0.00E+00 0.00E+00 0.00E+00 0.00E+00 0.00E+00
Gd-151           4.95E-03 5.28E-03 5.68E-03 6.35E-03 6.83E-03 7.48E-03 1.28E-02 8.59E-03
Gd-152           0.00E+00 0.00E+00 0.00E+00 0.00E+00 0.00E+00 0.00E+00 0.00E+00 0.00E+00
Gd-153           5.41E-03 5.83E-03 6.31E-03 7.18E-03 7.79E-03 8.59E-03 1.58E-02 9.80E-03
Gd-159           6.86E-03 7.22E-03 7.72E-03 8.49E-03 8.98E-03 9.75E-03 1.51E-02 1.07E-02
Gd-162           6.40E-02 6.68E-02 7.12E-02 7.77E-02 8.18E-02 8.84E-02 1.33E-01 9.69E-02
Ge-66            1.02E-01 1.06E-01 1.13E-01 1.23E-01 1.30E-01 1.40E-01 2.08E-01 1.53E-01
Ge-67            2.28E-01 2.37E-01 2.52E-01 2.74E-01 2.88E-01 3.12E-01 4.48E-01 3.38E-01
Ge-68            6.80E-08 6.54E-08 9.09E-08 1.06E-07 1.93E-07 3.58E-07 1.05E-07 9.90E-06
Ge-69            1.59E-01 1.65E-01 1.74E-01 1.88E-01 1.97E-01 2.13E-01 2.94E-01 2.32E-01
Ge-71            6.90E-08 6.64E-08 9.22E-08 1.07E-07 1.96E-07 3.63E-07 1.07E-07 1.00E-05
Ge-75            5.02E-03 5.31E-03 5.68E-03 6.23E-03 6.62E-03 7.14E-03 1.11E-02 7.61E-03
Ge-77            1.71E-01 1.78E-01 1.89E-01 2.06E-01 2.17E-01 2.34E-01 3.36E-01 2.53E-01
Ge-78            3.91E-02 4.13E-02 4.41E-02 4.83E-02 5.12E-02 5.50E-02 8.67E-02 5.96E-02
H-3              5.99E-12 6.17E-12 6.24E-12 6.55E-12 8.84E-12 1.45E-11 0.00E+00 1.55E-15
Hf-167           9.18E-02 9.58E-02 1.03E-01 1.12E-01 1.18E-01 1.27E-01 1.91E-01 1.40E-01
Hf-169           9.53E-02 9.91E-02 1.05E-01 1.15E-01 1.21E-01 1.31E-01 1.95E-01 1.44E-01
Hf-170           5.81E-02 6.05E-02 6.45E-02 7.06E-02 7.45E-02 8.07E-02 1.22E-01 8.83E-02
Hf-172           5.05E-03 5.47E-03 5.97E-03 6.80E-03 7.44E-03 8.26E-03 1.50E-02 9.20E-03
Hf-173           4.56E-02 4.82E-02 5.14E-02 5.65E-02 6.01E-02 6.47E-02 1.03E-01 6.98E-02
Hf-174           0.00E+00 0.00E+00 0.00E+00 0.00E+00 0.00E+00 0.00E+00 0.00E+00 0.00E+00
Hf-175           4.61E-02 4.86E-02 5.19E-02 5.70E-02 6.02E-02 6.51E-02 1.02E-01 7.12E-02
Hf-177m          3.11E-01 3.27E-01 3.49E-01 3.83E-01 4.05E-01 4.36E-01 6.80E-01 4.74E-01
Hf-178m          3.28E-01 3.42E-01 3.65E-01 3.99E-01 4.20E-01 4.54E-01 6.87E-01 4.96E-01
Hf-179m          1.25E-01 1.32E-01 1.40E-01 1.54E-01 1.63E-01 1.75E-01 2.72E-01 1.91E-01
Hf-180m          1.40E-01 1.47E-01 1.56E-01 1.71E-01 1.81E-01 1.95E-01 3.00E-01 2.13E-01
Hf-181           7.76E-02 8.09E-02 8.62E-02 9.42E-02 9.92E-02 1.07E-01 1.62E-01 1.17E-01
Hf-182           3.21E-02 3.40E-02 3.63E-02 3.98E-02 4.22E-02 4.53E-02 7.20E-02 4.91E-02
Hf-182m          1.33E-01 1.39E-01 1.48E-01 1.61E-01 1.70E-01 1.84E-01 2.72E-01 2.00E-01
Hf-183           1.22E-01 1.27E-01 1.35E-01 1.46E-01 1.54E-01 1.67E-01 2.37E-01 1.82E-01
Hf-184           2.88E-02 3.03E-02 3.24E-02 3.56E-02 3.77E-02 4.06E-02 6.48E-02 4.40E-02
Hg-190           1.84E-02 1.95E-02 2.09E-02 2.31E-02 2.48E-02 2.66E-02 4.51E-02 2.83E-02
Hg-191m          2.35E-01 2.44E-01 2.59E-01 2.80E-01 2.95E-01 3.19E-01 4.51E-01 3.45E-01
Hg-192           3.06E-02 3.25E-02 3.48E-02 3.83E-02 4.08E-02 4.39E-02 7.11E-02 4.75E-02
Hg-193           1.34E-01 1.39E-01 1.47E-01 1.58E-01 1.67E-01 1.80E-01 2.47E-01 1.94E-01
Hg-193m          1.66E-01 1.72E-01 1.82E-01 1.97E-01 2.07E-01 2.24E-01 3.10E-01 2.42E-01
Hg-194           2.97E-07 2.97E-07 4.65E-07 5.13E-07 9.14E-07 1.64E-06 2.23E-06 3.36E-05
Hg-195           2.54E-02 2.66E-02 2.83E-02 3.07E-02 3.25E-02 3.53E-02 5.15E-02 3.83E-02
Hg-195m          2.59E-02 2.72E-02 2.90E-02 3.17E-02 3.36E-02 3.62E-02 5.57E-02 3.95E-02
Hg-197           4.02E-03 4.36E-03 4.77E-03 5.37E-03 5.84E-03 6.39E-03 1.14E-02 6.82E-03
Hg-197m          9.02E-03 9.58E-03 1.03E-02 1.13E-02 1.21E-02 1.30E-02 2.19E-02 1.39E-02
Hg-199m          2.01E-02 2.12E-02 2.27E-02 2.50E-02 2.66E-02 2.87E-02 4.66E-02 3.07E-02
Hg-203           3.26E-02 3.45E-02 3.68E-02 4.04E-02 4.27E-02 4.59E-02 7.25E-02 4.98E-02
Hg-205           8.56E-04 9.20E-04 1.00E-03 1.12E-03 1.23E-03 1.40E-03 1.88E-03 1.25E-03
Hg-206           1.72E-02 1.82E-02 1.94E-02 2.13E-02 2.25E-02 2.42E-02 3.73E-02 2.62E-02
Hg-207           4.72E-01 4.88E-01 5.14E-01 5.52E-01 5.80E-01 6.25E-01 8.22E-01 6.68E-01
Ho-150           3.10E-01 3.21E-01 3.42E-01 3.71E-01 3.91E-01 4.25E-01 6.01E-01 4.61E-01
Ho-153           1.59E-01 1.66E-01 1.77E-01 1.92E-01 2.02E-01 2.19E-01 3.18E-01 2.39E-01
Ho-153m          1.62E-01 1.68E-01 1.79E-01 1.95E-01 2.05E-01 2.22E-01 3.26E-01 2.43E-01
Ho-154           3.05E-01 3.17E-01 3.37E-01 3.65E-01 3.85E-01 4.16E-01 5.92E-01 4.52E-01
Ho-154m          3.83E-01 3.99E-01 4.25E-01 4.62E-01 4.86E-01 5.26E-01 7.66E-01 5.75E-01
Ho-155           9.26E-02 9.63E-02 1.02E-01 1.11E-01 1.17E-01 1.26E-01 1.82E-01 1.37E-01
Ho-156           3.50E-01 3.63E-01 3.84E-01 4.14E-01 4.35E-01 4.69E-01 6.47E-01 5.07E-01
Ho-157           8.03E-02 8.40E-02 8.94E-02 9.73E-02 1.03E-01 1.11E-01 1.65E-01 1.22E-01
Ho-159           4.39E-02 4.62E-02 4.93E-02 5.40E-02 5.74E-02 6.21E-02 9.71E-02 6.77E-02
Ho-160           2.72E-01 2.83E-01 3.00E-01 3.24E-01 3.41E-01 3.69E-01 5.13E-01 4.02E-01
Ho-161           1.80E-03 1.97E-03 2.17E-03 2.54E-03 2.82E-03 3.25E-03 6.25E-03 4.11E-03
Ho-162           2.09E-02 2.17E-02 2.31E-02 2.50E-02 2.64E-02 2.88E-02 4.08E-02 3.15E-02
Ho-162m          8.51E-02 8.86E-02 9.37E-02 1.01E-01 1.07E-01 1.15E-01 1.60E-01 1.25E-01
Ho-163           0.00E+00 0.00E+00 0.00E+00 0.00E+00 0.00E+00 0.00E+00 0.00E+00 0.00E+00
Ho-164           9.12E-04 1.01E-03 1.12E-03 1.33E-03 1.49E-03 1.73E-03 3.27E-03 2.06E-03
Ho-164m          1.17E-03 1.31E-03 1.46E-03 1.75E-03 1.98E-03 2.33E-03 4.56E-03 2.90E-03
Ho-166           4.22E-03 4.42E-03 4.72E-03 5.13E-03 5.50E-03 6.10E-03 7.95E-03 6.13E-03
Ho-166m          2.56E-01 2.67E-01 2.83E-01 3.07E-01 3.23E-01 3.50E-01 5.01E-01 3.82E-01
Ho-167           5.22E-02 5.49E-02 5.86E-02 6.42E-02 6.78E-02 7.31E-02 1.13E-01 7.97E-02
Ho-168           1.44E-01 1.50E-01 1.60E-01 1.72E-01 1.81E-01 1.97E-01 2.72E-01 2.14E-01
Ho-168m          1.66E-04 1.84E-04 2.06E-04 2.48E-04 2.80E-04 3.30E-04 6.42E-04 4.06E-04
Ho-170           2.75E-01 2.86E-01 3.04E-01 3.27E-01 3.45E-01 3.73E-01 5.16E-01 4.04E-01
I-118            3.35E-01 3.47E-01 3.69E-01 4.00E-01 4.21E-01 4.56E-01 6.42E-01 4.95E-01
I-118m           6.18E-01 6.39E-01 6.78E-01 7.35E-01 7.72E-01 8.37E-01 1.18E+00 9.12E-01
I-119            1.39E-01 1.45E-01 1.54E-01 1.68E-01 1.78E-01 1.92E-01 2.85E-01 2.09E-01
I-120            4.72E-01 4.87E-01 5.14E-01 5.53E-01 5.79E-01 6.26E-01 8.36E-01 6.72E-01
I-120m           5.95E-01 6.15E-01 6.51E-01 7.03E-01 7.39E-01 7.99E-01 1.11E+00 8.68E-01
I-121            5.55E-02 5.81E-02 6.18E-02 6.75E-02 7.13E-02 7.68E-02 1.17E-01 8.42E-02
I-122            1.55E-01 1.60E-01 1.70E-01 1.86E-01 1.95E-01 2.12E-01 3.07E-01 2.32E-01
I-123            1.82E-02 1.91E-02 2.04E-02 2.24E-02 2.40E-02 2.56E-02 4.25E-02 2.81E-02
I-124            1.87E-01 1.93E-01 2.04E-01 2.21E-01 2.32E-01 2.51E-01 3.46E-01 2.73E-01
I-125            2.53E-04 2.88E-04 3.44E-04 4.61E-04 5.28E-04 7.57E-04 2.10E-03 2.04E-03
I-126            6.79E-02 7.06E-02 7.50E-02 8.16E-02 8.58E-02 9.30E-02 1.35E-01 1.02E-01
I-128            1.08E-02 1.13E-02 1.20E-02 1.31E-02 1.40E-02 1.53E-02 2.20E-02 1.63E-02
I-129            2.12E-04 2.40E-04 2.83E-04 3.66E-04 4.19E-04 5.73E-04 1.44E-03 1.26E-03
I-130            3.49E-01 3.62E-01 3.84E-01 4.16E-01 4.37E-01 4.74E-01 6.74E-01 5.19E-01
I-130m           1.72E-02 1.77E-02 1.88E-02 2.06E-02 2.16E-02 2.35E-02 3.35E-02 2.56E-02
I-131            5.76E-02 6.04E-02 6.44E-02 7.03E-02 7.41E-02 8.00E-02 1.21E-01 8.75E-02
I-132            3.78E-01 3.92E-01 4.15E-01 4.48E-01 4.71E-01 5.11E-01 7.09E-01 5.57E-01
I-132m           5.33E-02 5.52E-02 5.87E-02 6.36E-02 6.69E-02 7.27E-02 1.04E-01 7.97E-02
I-133            9.92E-02 1.03E-01 1.09E-01 1.19E-01 1.24E-01 1.35E-01 1.94E-01 1.48E-01
I-134            4.38E-01 4.55E-01 4.81E-01 5.18E-01 5.44E-01 5.91E-01 8.05E-01 6.39E-01
I-134m           3.77E-02 3.98E-02 4.25E-02 4.64E-02 4.91E-02 5.30E-02 8.24E-02 5.82E-02
I-135            2.80E-01 2.90E-01 3.05E-01 3.27E-01 3.43E-01 3.71E-01 4.86E-01 3.98E-01
In-103           4.72E-01 4.89E-01 5.18E-01 5.58E-01 5.86E-01 6.33E-01 8.63E-01 6.82E-01
In-105           3.21E-01 3.33E-01 3.52E-01 3.82E-01 4.01E-01 4.34E-01 6.03E-01 4.69E-01
In-106           5.87E-01 6.09E-01 6.46E-01 6.98E-01 7.33E-01 7.95E-01 1.11E+00 8.66E-01
In-106m          4.96E-01 5.13E-01 5.42E-01 5.84E-01 6.12E-01 6.61E-01 8.92E-01 7.11E-01
In-107           2.61E-01 2.71E-01 2.86E-01 3.08E-01 3.23E-01 3.49E-01 4.74E-01 3.76E-01
In-108           6.60E-01 6.84E-01 7.23E-01 7.79E-01 8.19E-01 8.86E-01 1.21E+00 9.60E-01
In-108m          5.02E-01 5.18E-01 5.45E-01 5.84E-01 6.11E-01 6.58E-01 8.63E-01 7.05E-01
In-109           9.95E-02 1.04E-01 1.10E-01 1.19E-01 1.25E-01 1.35E-01 1.93E-01 1.47E-01
In-109m          9.94E-02 1.03E-01 1.09E-01 1.18E-01 1.24E-01 1.35E-01 1.92E-01 1.48E-01
In-110           5.13E-01 5.32E-01 5.63E-01 6.08E-01 6.39E-01 6.93E-01 9.58E-01 7.55E-01
In-110m          2.63E-01 2.72E-01 2.89E-01 3.13E-01 3.28E-01 3.55E-01 4.98E-01 3.87E-01
In-111           5.02E-02 5.32E-02 5.67E-02 6.22E-02 6.61E-02 7.07E-02 1.15E-01 7.68E-02
In-111m          7.50E-02 7.76E-02 8.26E-02 8.99E-02 9.44E-02 1.02E-01 1.49E-01 1.13E-01
In-112           4.19E-02 4.34E-02 4.62E-02 5.03E-02 5.28E-02 5.73E-02 8.36E-02 6.31E-02
In-112m          2.45E-03 2.59E-03 2.75E-03 3.04E-03 3.27E-03 3.53E-03 6.13E-03 4.20E-03
In-113m          3.87E-02 4.05E-02 4.32E-02 4.72E-02 4.97E-02 5.37E-02 8.17E-02 5.90E-02
In-114           7.96E-04 8.63E-04 9.65E-04 1.10E-03 1.25E-03 1.55E-03 1.49E-03 1.11E-03
In-114m          1.05E-02 1.10E-02 1.17E-02 1.28E-02 1.35E-02 1.46E-02 2.21E-02 1.61E-02
In-115           1.62E-05 1.68E-05 1.83E-05 2.18E-05 2.69E-05 3.71E-05 2.08E-05 1.31E-05
In-115m          2.27E-02 2.39E-02 2.56E-02 2.80E-02 2.95E-02 3.18E-02 4.93E-02 3.50E-02
In-116m          4.35E-01 4.50E-01 4.75E-01 5.09E-01 5.34E-01 5.77E-01 7.58E-01 6.19E-01
In-117           1.05E-01 1.09E-01 1.16E-01 1.26E-01 1.33E-01 1.44E-01 2.14E-01 1.57E-01
In-117m          1.20E-02 1.26E-02 1.35E-02 1.47E-02 1.57E-02 1.69E-02 2.65E-02 1.83E-02
In-118           1.64E-02 1.73E-02 1.86E-02 2.04E-02 2.21E-02 2.46E-02 2.90E-02 2.32E-02
In-118m          4.77E-01 4.95E-01 5.22E-01 5.61E-01 5.90E-01 6.38E-01 8.52E-01 6.87E-01
In-119           1.27E-01 1.32E-01 1.40E-01 1.51E-01 1.59E-01 1.74E-01 2.41E-01 1.89E-01
In-119m          1.16E-02 1.22E-02 1.29E-02 1.40E-02 1.49E-02 1.64E-02 2.11E-02 1.67E-02
In-121           1.55E-01 1.62E-01 1.71E-01 1.84E-01 1.93E-01 2.10E-01 2.86E-01 2.27E-01
In-121m          9.57E-03 1.01E-02 1.10E-02 1.21E-02 1.32E-02 1.50E-02 1.81E-02 1.42E-02
Ir-180           2.51E-01 2.61E-01 2.77E-01 3.01E-01 3.17E-01 3.44E-01 4.96E-01 3.73E-01
Ir-182           2.21E-01 2.30E-01 2.45E-01 2.65E-01 2.80E-01 3.03E-01 4.34E-01 3.28E-01
Ir-183           1.95E-01 2.03E-01 2.14E-01 2.30E-01 2.42E-01 2.62E-01 3.56E-01 2.81E-01
Ir-184           3.19E-01 3.31E-01 3.51E-01 3.78E-01 3.98E-01 4.30E-01 5.97E-01 4.64E-01
Ir-185           1.40E-01 1.45E-01 1.54E-01 1.65E-01 1.73E-01 1.87E-01 2.51E-01 2.00E-01
Ir-186           2.70E-01 2.80E-01 2.96E-01 3.20E-01 3.37E-01 3.63E-01 5.06E-01 3.92E-01
Ir-186m          2.10E-01 2.17E-01 2.29E-01 2.47E-01 2.60E-01 2.81E-01 3.81E-01 3.03E-01
Ir-187           4.57E-02 4.76E-02 5.06E-02 5.50E-02 5.80E-02 6.30E-02 9.12E-02 6.86E-02
Ir-188           3.76E-01 3.89E-01 4.09E-01 4.38E-01 4.59E-01 4.95E-01 6.42E-01 5.28E-01
Ir-189           5.44E-03 5.85E-03 6.34E-03 7.09E-03 7.63E-03 8.34E-03 1.43E-02 9.05E-03
Ir-190           2.24E-01 2.33E-01 2.48E-01 2.71E-01 2.85E-01 3.08E-01 4.54E-01 3.37E-01
Ir-190m          8.18E-08 7.94E-08 1.18E-07 1.33E-07 2.47E-07 4.50E-07 3.00E-07 1.09E-05
Ir-190n          3.03E-03 3.29E-03 3.59E-03 4.07E-03 4.43E-03 4.89E-03 8.76E-03 5.30E-03
Ir-191m          5.44E-03 5.81E-03 6.27E-03 6.99E-03 7.54E-03 8.14E-03 1.42E-02 8.68E-03
Ir-192           1.22E-01 1.28E-01 1.36E-01 1.49E-01 1.57E-01 1.69E-01 2.57E-01 1.85E-01
Ir-192m          6.53E-06 6.89E-06 7.51E-06 8.31E-06 9.19E-06 1.06E-05 1.56E-05 4.62E-05
Ir-192n          4.75E-05 5.02E-05 5.33E-05 5.88E-05 6.52E-05 7.71E-05 1.10E-04 1.43E-04
Ir-193m          1.56E-05 1.68E-05 1.85E-05 2.10E-05 2.32E-05 2.59E-05 4.60E-05 3.97E-05
Ir-194           1.47E-02 1.53E-02 1.64E-02 1.78E-02 1.89E-02 2.07E-02 2.93E-02 2.17E-02
Ir-194m          3.66E-01 3.80E-01 4.05E-01 4.41E-01 4.64E-01 5.02E-01 7.38E-01 5.50E-01
Ir-195           3.79E-03 4.08E-03 4.44E-03 4.98E-03 5.39E-03 5.90E-03 1.02E-02 6.22E-03
Ir-195m          5.34E-02 5.59E-02 5.95E-02 6.50E-02 6.87E-02 7.42E-02 1.12E-01 8.10E-02
Ir-196           3.83E-02 4.01E-02 4.26E-02 4.63E-02 4.90E-02 5.35E-02 7.49E-02 5.68E-02
Ir-196m          3.87E-01 4.02E-01 4.28E-01 4.66E-01 4.90E-01 5.30E-01 7.80E-01 5.81E-01
K-38             5.83E-01 6.02E-01 6.34E-01 6.80E-01 7.13E-01 7.69E-01 1.00E+00 8.20E-01
K-40             2.86E-02 2.95E-02 3.10E-02 3.33E-02 3.49E-02 3.79E-02 4.86E-02 4.01E-02
K-42             5.25E-02 5.43E-02 5.75E-02 6.17E-02 6.51E-02 7.08E-02 8.90E-02 7.35E-02
K-43             1.52E-01 1.58E-01 1.68E-01 1.83E-01 1.93E-01 2.08E-01 3.06E-01 2.29E-01
K-44             4.44E-01 4.60E-01 4.83E-01 5.16E-01 5.40E-01 5.82E-01 7.39E-01 6.18E-01
K-45             3.36E-01 3.47E-01 3.65E-01 3.90E-01 4.10E-01 4.41E-01 5.68E-01 4.68E-01
K-46             5.48E-01 5.67E-01 5.94E-01 6.33E-01 6.61E-01 7.12E-01 8.89E-01 7.50E-01
Kr-74            1.60E-01 1.66E-01 1.77E-01 1.93E-01 2.03E-01 2.21E-01 3.29E-01 2.41E-01
Kr-75            2.00E-01 2.08E-01 2.21E-01 2.41E-01 2.55E-01 2.75E-01 4.01E-01 2.98E-01
Kr-76            6.08E-02 6.38E-02 6.80E-02 7.44E-02 7.85E-02 8.46E-02 1.30E-01 9.26E-02
Kr-77            1.57E-01 1.63E-01 1.73E-01 1.90E-01 2.00E-01 2.16E-01 3.22E-01 2.35E-01
Kr-79            3.86E-02 4.02E-02 4.28E-02 4.66E-02 4.90E-02 5.30E-02 7.84E-02 5.81E-02
Kr-81            1.16E-04 1.23E-04 1.32E-04 1.45E-04 1.55E-04 1.70E-04 2.65E-04 3.43E-04
Kr-81m           1.61E-02 1.71E-02 1.82E-02 2.00E-02 2.13E-02 2.27E-02 3.72E-02 2.44E-02
Kr-83m           7.14E-07 7.47E-07 1.13E-06 1.27E-06 2.07E-06 3.53E-06 6.83E-06 5.78E-05
Kr-85            3.97E-04 4.13E-04 4.43E-04 4.88E-04 5.21E-04 5.78E-04 7.78E-04 5.76E-04
Kr-85m           1.92E-02 2.03E-02 2.17E-02 2.38E-02 2.54E-02 2.70E-02 4.42E-02 2.88E-02
Kr-87            1.45E-01 1.51E-01 1.59E-01 1.70E-01 1.79E-01 1.93E-01 2.52E-01 2.04E-01
Kr-88            3.68E-01 3.80E-01 3.99E-01 4.25E-01 4.45E-01 4.80E-01 6.07E-01 5.09E-01
Kr-89            3.53E-01 3.65E-01 3.84E-01 4.11E-01 4.31E-01 4.64E-01 6.01E-01 4.94E-01
La-128           4.65E-01 4.82E-01 5.11E-01 5.54E-01 5.82E-01 6.30E-01 8.88E-01 6.84E-01
La-129           1.42E-01 1.47E-01 1.58E-01 1.72E-01 1.81E-01 1.95E-01 2.87E-01 2.14E-01
La-130           3.69E-01 3.83E-01 4.07E-01 4.40E-01 4.62E-01 5.00E-01 7.02E-01 5.43E-01
La-131           9.85E-02 1.02E-01 1.09E-01 1.19E-01 1.25E-01 1.35E-01 2.01E-01 1.49E-01
La-132           3.42E-01 3.54E-01 3.74E-01 4.03E-01 4.23E-01 4.56E-01 6.25E-01 4.94E-01
La-132m          1.02E-01 1.06E-01 1.12E-01 1.22E-01 1.28E-01 1.39E-01 2.02E-01 1.52E-01
La-133           2.18E-02 2.26E-02 2.41E-02 2.62E-02 2.76E-02 3.00E-02 4.43E-02 3.34E-02
La-134           1.15E-01 1.19E-01 1.27E-01 1.38E-01 1.45E-01 1.58E-01 2.28E-01 1.72E-01
La-135           1.86E-03 1.96E-03 2.11E-03 2.36E-03 2.52E-03 2.86E-03 4.81E-03 3.74E-03
La-136           6.27E-02 6.51E-02 6.92E-02 7.54E-02 7.93E-02 8.60E-02 1.25E-01 9.46E-02
La-137           2.35E-04 2.67E-04 3.15E-04 4.03E-04 4.61E-04 6.22E-04 1.52E-03 1.27E-03
La-138           2.16E-01 2.24E-01 2.36E-01 2.53E-01 2.66E-01 2.87E-01 3.77E-01 3.08E-01
La-140           4.11E-01 4.25E-01 4.48E-01 4.81E-01 5.05E-01 5.45E-01 7.17E-01 5.84E-01
La-141           5.51E-03 5.77E-03 6.18E-03 6.71E-03 7.23E-03 8.12E-03 9.58E-03 7.74E-03
La-142           4.48E-01 4.62E-01 4.85E-01 5.18E-01 5.43E-01 5.84E-01 7.41E-01 6.20E-01
La-143           4.87E-02 5.05E-02 5.34E-02 5.74E-02 6.06E-02 6.58E-02 8.42E-02 6.88E-02
Lu-165           1.75E-01 1.81E-01 1.92E-01 2.08E-01 2.19E-01 2.37E-01 3.31E-01 2.56E-01
Lu-167           2.90E-01 3.01E-01 3.17E-01 3.40E-01 3.57E-01 3.85E-01 5.12E-01 4.13E-01
Lu-169           2.18E-01 2.26E-01 2.38E-01 2.56E-01 2.69E-01 2.91E-01 3.90E-01 3.13E-01
Lu-169m          1.93E-08 1.89E-08 2.58E-08 3.06E-08 5.39E-08 9.63E-08 4.05E-08 2.53E-06
Lu-170           4.68E-01 4.83E-01 5.08E-01 5.42E-01 5.68E-01 6.12E-01 7.82E-01 6.52E-01
Lu-171           9.63E-02 1.00E-01 1.06E-01 1.15E-01 1.22E-01 1.32E-01 1.88E-01 1.45E-01
Lu-171m          1.44E-05 1.56E-05 1.72E-05 1.97E-05 2.18E-05 2.43E-05 4.44E-05 2.93E-05
Lu-172           3.20E-01 3.33E-01 3.51E-01 3.78E-01 3.98E-01 4.31E-01 5.87E-01 4.66E-01
Lu-172m          3.61E-08 3.97E-08 4.72E-08 5.89E-08 7.71E-08 9.85E-08 1.48E-07 9.46E-07
Lu-173           1.56E-02 1.66E-02 1.79E-02 1.98E-02 2.13E-02 2.32E-02 3.82E-02 2.55E-02
Lu-174           1.31E-02 1.37E-02 1.45E-02 1.58E-02 1.68E-02 1.83E-02 2.58E-02 1.98E-02
Lu-174m          3.10E-03 3.34E-03 3.63E-03 4.12E-03 4.49E-03 5.03E-03 8.62E-03 5.63E-03
Lu-176           6.34E-02 6.71E-02 7.17E-02 7.86E-02 8.32E-02 8.95E-02 1.42E-01 9.69E-02
Lu-176m          9.45E-04 1.03E-03 1.12E-03 1.28E-03 1.40E-03 1.58E-03 2.54E-03 1.53E-03
Lu-177           3.97E-03 4.22E-03 4.51E-03 4.97E-03 5.29E-03 5.67E-03 9.31E-03 6.06E-03
Lu-177m          1.29E-01 1.36E-01 1.46E-01 1.60E-01 1.69E-01 1.82E-01 2.88E-01 1.98E-01
Lu-178           2.15E-02 2.23E-02 2.36E-02 2.53E-02 2.67E-02 2.91E-02 3.79E-02 3.05E-02
Lu-178m          1.45E-01 1.52E-01 1.62E-01 1.78E-01 1.88E-01 2.02E-01 3.14E-01 2.20E-01
Lu-179           4.06E-03 4.31E-03 4.60E-03 5.06E-03 5.40E-03 5.85E-03 9.03E-03 6.11E-03
Lu-180           2.54E-01 2.64E-01 2.79E-01 3.00E-01 3.15E-01 3.41E-01 4.61E-01 3.67E-01
Lu-181           8.74E-02 9.10E-02 9.67E-02 1.05E-01 1.11E-01 1.20E-01 1.74E-01 1.31E-01
Mg-27            1.49E-01 1.55E-01 1.64E-01 1.77E-01 1.87E-01 2.02E-01 2.76E-01 2.19E-01
Mg-28            2.33E-01 2.42E-01 2.55E-01 2.74E-01 2.88E-01 3.12E-01 4.17E-01 3.36E-01
Mn-50m           7.94E-01 8.23E-01 8.69E-01 9.37E-01 9.84E-01 1.06E+00 1.44E+00 1.15E+00
Mn-51            1.60E-01 1.66E-01 1.76E-01 1.92E-01 2.01E-01 2.18E-01 3.20E-01 2.40E-01
Mn-52            5.95E-01 6.17E-01 6.51E-01 7.00E-01 7.35E-01 7.96E-01 1.07E+00 8.59E-01
Mn-52m           4.14E-01 4.29E-01 4.53E-01 4.88E-01 5.14E-01 5.55E-01 7.55E-01 5.98E-01
Mn-53            0.00E+00 0.00E+00 0.00E+00 0.00E+00 0.00E+00 0.00E+00 0.00E+00 0.00E+00
Mn-54            1.39E-01 1.45E-01 1.53E-01 1.65E-01 1.74E-01 1.89E-01 2.60E-01 2.05E-01
Mn-56            3.04E-01 3.14E-01 3.31E-01 3.55E-01 3.72E-01 4.03E-01 5.28E-01 4.32E-01
Mn-57            1.56E-02 1.63E-02 1.74E-02 1.90E-02 2.02E-02 2.22E-02 3.05E-02 2.29E-02
Mn-58m           4.19E-01 4.36E-01 4.59E-01 4.94E-01 5.19E-01 5.62E-01 7.43E-01 6.02E-01
Mo-101           2.55E-01 2.64E-01 2.78E-01 2.99E-01 3.14E-01 3.40E-01 4.54E-01 3.65E-01
Mo-102           2.40E-03 2.55E-03 2.72E-03 2.99E-03 3.20E-03 3.44E-03 5.46E-03 3.60E-03
Mo-89            2.00E-01 2.08E-01 2.21E-01 2.41E-01 2.54E-01 2.75E-01 3.93E-01 2.98E-01
Mo-90            1.23E-01 1.28E-01 1.36E-01 1.48E-01 1.56E-01 1.69E-01 2.50E-01 1.84E-01
Mo-91            1.58E-01 1.64E-01 1.74E-01 1.90E-01 2.00E-01 2.17E-01 3.15E-01 2.36E-01
Mo-91m           2.34E-01 2.43E-01 2.58E-01 2.78E-01 2.92E-01 3.15E-01 4.34E-01 3.42E-01
Mo-93            9.41E-06 1.05E-05 1.57E-05 1.93E-05 2.41E-05 4.22E-05 1.66E-04 4.07E-04
Mo-93m           4.02E-01 4.16E-01 4.39E-01 4.72E-01 4.96E-01 5.35E-01 7.18E-01 5.77E-01
Mo-99            2.36E-02 2.46E-02 2.61E-02 2.83E-02 2.98E-02 3.23E-02 4.59E-02 3.51E-02
N-13             1.62E-01 1.68E-01 1.79E-01 1.95E-01 2.05E-01 2.22E-01 3.26E-01 2.44E-01
N-16             8.86E-01 9.21E-01 9.49E-01 9.95E-01 1.02E+00 1.08E+00 1.27E+00 1.12E+00
Na-22            3.70E-01 3.84E-01 4.06E-01 4.38E-01 4.60E-01 4.97E-01 6.82E-01 5.38E-01
Na-24            7.95E-01 8.20E-01 8.59E-01 9.14E-01 9.56E-01 1.03E+00 1.28E+00 1.09E+00
Nb-87            1.87E-01 1.94E-01 2.08E-01 2.27E-01 2.39E-01 2.59E-01 3.84E-01 2.82E-01
Nb-88            6.96E-01 7.23E-01 7.65E-01 8.26E-01 8.69E-01 9.41E-01 1.31E+00 1.02E+00
Nb-88m           6.91E-01 7.16E-01 7.57E-01 8.18E-01 8.59E-01 9.30E-01 1.28E+00 1.00E+00
Nb-89            2.37E-01 2.45E-01 2.58E-01 2.80E-01 2.93E-01 3.17E-01 4.32E-01 3.42E-01
Nb-89m           2.08E-01 2.17E-01 2.30E-01 2.51E-01 2.63E-01 2.85E-01 4.17E-01 3.13E-01
Nb-90            7.66E-01 7.91E-01 8.32E-01 8.90E-01 9.33E-01 1.01E+00 1.30E+00 1.07E+00
Nb-91            2.63E-04 2.73E-04 2.94E-04 3.22E-04 3.42E-04 3.84E-04 6.41E-04 7.59E-04
Nb-91m           4.30E-03 4.46E-03 4.70E-03 5.04E-03 5.30E-03 5.74E-03 7.69E-03 6.47E-03
Nb-92            2.47E-01 2.56E-01 2.71E-01 2.93E-01 3.08E-01 3.34E-01 4.65E-01 3.64E-01
Nb-92m           1.61E-01 1.67E-01 1.77E-01 1.90E-01 2.00E-01 2.17E-01 2.94E-01 2.35E-01
Nb-93m           1.68E-06 1.88E-06 2.80E-06 3.45E-06 4.31E-06 7.54E-06 2.96E-05 7.27E-05
Nb-94            2.59E-01 2.69E-01 2.85E-01 3.07E-01 3.23E-01 3.50E-01 4.86E-01 3.82E-01
Nb-94m           7.39E-04 7.70E-04 8.17E-04 8.82E-04 9.30E-04 1.02E-03 1.47E-03 1.35E-03
Nb-95            1.27E-01 1.32E-01 1.40E-01 1.51E-01 1.59E-01 1.72E-01 2.40E-01 1.88E-01
Nb-95m           8.40E-03 8.91E-03 9.51E-03 1.04E-02 1.10E-02 1.18E-02 1.90E-02 1.30E-02
Nb-96            4.10E-01 4.26E-01 4.51E-01 4.86E-01 5.11E-01 5.54E-01 7.66E-01 6.02E-01
Nb-97            1.09E-01 1.13E-01 1.20E-01 1.30E-01 1.36E-01 1.48E-01 2.10E-01 1.62E-01
Nb-98m           4.83E-01 5.01E-01 5.31E-01 5.71E-01 6.00E-01 6.49E-01 8.79E-01 7.02E-01
Nb-99            1.86E-02 1.99E-02 2.14E-02 2.38E-02 2.58E-02 2.82E-02 4.44E-02 2.79E-02
Nb-99m           1.42E-01 1.47E-01 1.54E-01 1.65E-01 1.73E-01 1.87E-01 2.38E-01 1.97E-01
Nd-134           7.60E-02 7.93E-02 8.44E-02 9.22E-02 9.73E-02 1.05E-01 1.59E-01 1.15E-01
Nd-135           1.94E-01 2.01E-01 2.14E-01 2.34E-01 2.46E-01 2.66E-01 3.92E-01 2.91E-01
Nd-136           3.50E-02 3.64E-02 3.88E-02 4.24E-02 4.47E-02 4.85E-02 7.27E-02 5.37E-02
Nd-137           1.90E-01 1.97E-01 2.09E-01 2.26E-01 2.37E-01 2.57E-01 3.59E-01 2.80E-01
Nd-138           2.42E-03 2.58E-03 2.79E-03 3.14E-03 3.37E-03 3.77E-03 6.57E-03 4.69E-03
Nd-139           6.85E-02 7.11E-02 7.55E-02 8.21E-02 8.63E-02 9.35E-02 1.35E-01 1.02E-01
Nd-139m          2.57E-01 2.68E-01 2.83E-01 3.05E-01 3.21E-01 3.48E-01 4.79E-01 3.78E-01
Nd-140           3.75E-04 4.23E-04 4.91E-04 6.18E-04 7.01E-04 8.98E-04 2.06E-03 1.55E-03
Nd-141           8.28E-03 8.61E-03 9.17E-03 1.00E-02 1.06E-02 1.16E-02 1.70E-02 1.32E-02
Nd-141m          1.15E-01 1.19E-01 1.26E-01 1.36E-01 1.44E-01 1.56E-01 2.18E-01 1.70E-01
Nd-144           0.00E+00 0.00E+00 0.00E+00 0.00E+00 0.00E+00 0.00E+00 0.00E+00 0.00E+00
Nd-147           1.75E-02 1.83E-02 1.95E-02 2.14E-02 2.26E-02 2.45E-02 3.74E-02 2.70E-02
Nd-149           5.15E-02 5.41E-02 5.76E-02 6.29E-02 6.66E-02 7.17E-02 1.10E-01 7.81E-02
Nd-151           1.36E-01 1.42E-01 1.50E-01 1.62E-01 1.71E-01 1.85E-01 2.57E-01 1.99E-01
Nd-152           2.29E-02 2.41E-02 2.57E-02 2.82E-02 2.98E-02 3.21E-02 5.00E-02 3.49E-02
Ne-19            1.63E-01 1.69E-01 1.80E-01 1.96E-01 2.06E-01 2.24E-01 3.27E-01 2.45E-01
Ne-24            8.63E-02 8.98E-02 9.56E-02 1.04E-01 1.10E-01 1.19E-01 1.74E-01 1.30E-01
Ni-56            2.77E-01 2.89E-01 3.06E-01 3.31E-01 3.48E-01 3.77E-01 5.32E-01 4.09E-01
Ni-57            3.40E-01 3.51E-01 3.71E-01 3.98E-01 4.18E-01 4.51E-01 6.00E-01 4.85E-01
Ni-59            2.47E-06 2.56E-06 2.73E-06 2.97E-06 3.12E-06 3.38E-06 4.96E-06 3.71E-06
Ni-63            1.60E-09 2.02E-09 2.65E-09 3.68E-09 5.62E-09 4.92E-09 8.75E-09 7.79E-09
Ni-65            9.94E-02 1.03E-01 1.08E-01 1.17E-01 1.22E-01 1.32E-01 1.72E-01 1.40E-01
Ni-66            3.15E-06 3.07E-06 3.08E-06 3.37E-06 4.07E-06 6.09E-06 2.75E-06 1.75E-06
Np-232           1.86E-01 1.94E-01 2.06E-01 2.22E-01 2.34E-01 2.54E-01 3.61E-01 2.76E-01
Np-233           7.79E-03 8.28E-03 8.86E-03 9.81E-03 1.05E-02 1.12E-02 1.92E-02 1.20E-02
Np-234           1.92E-01 1.98E-01 2.09E-01 2.24E-01 2.35E-01 2.54E-01 3.33E-01 2.71E-01
Np-235           4.90E-05 5.25E-05 5.80E-05 6.54E-05 7.19E-05 8.41E-05 1.82E-04 2.60E-04
Np-236           1.35E-02 1.43E-02 1.52E-02 1.68E-02 1.80E-02 1.92E-02 3.29E-02 2.10E-02
Np-236m          4.55E-03 4.81E-03 5.14E-03 5.67E-03 6.04E-03 6.49E-03 1.08E-02 6.99E-03
Np-237           1.75E-03 1.88E-03 2.03E-03 2.25E-03 2.43E-03 2.64E-03 4.72E-03 3.16E-03
Np-238           9.79E-02 1.02E-01 1.07E-01 1.15E-01 1.21E-01 1.31E-01 1.77E-01 1.42E-01
Np-239           1.98E-02 2.10E-02 2.24E-02 2.47E-02 2.62E-02 2.81E-02 4.63E-02 3.04E-02
Np-240           1.67E-01 1.73E-01 1.84E-01 1.98E-01 2.09E-01 2.26E-01 3.18E-01 2.46E-01
Np-240m          5.26E-02 5.45E-02 5.78E-02 6.26E-02 6.59E-02 7.15E-02 1.00E-01 7.77E-02
Np-241           3.98E-03 4.22E-03 4.51E-03 4.98E-03 5.33E-03 5.75E-03 9.30E-03 6.04E-03
Np-242           4.74E-02 4.91E-02 5.18E-02 5.57E-02 5.87E-02 6.37E-02 8.32E-02 6.77E-02
Np-242m          1.47E-01 1.53E-01 1.62E-01 1.74E-01 1.84E-01 1.99E-01 2.78E-01 2.17E-01
O-14             6.12E-01 6.32E-01 6.66E-01 7.13E-01 7.47E-01 8.04E-01 1.05E+00 8.59E-01
O-15             1.62E-01 1.68E-01 1.79E-01 1.96E-01 2.06E-01 2.23E-01 3.27E-01 2.44E-01
O-19             1.60E-01 1.67E-01 1.76E-01 1.90E-01 2.01E-01 2.17E-01 2.90E-01 2.29E-01
Os-180           1.29E-02 1.36E-02 1.45E-02 1.60E-02 1.70E-02 1.85E-02 2.86E-02 2.03E-02
Os-181           2.22E-01 2.31E-01 2.45E-01 2.63E-01 2.77E-01 3.00E-01 4.12E-01 3.24E-01
Os-182           5.87E-02 6.13E-02 6.53E-02 7.15E-02 7.54E-02 8.16E-02 1.24E-01 8.92E-02
Os-183           8.50E-02 8.92E-02 9.50E-02 1.04E-01 1.10E-01 1.18E-01 1.79E-01 1.29E-01
Os-183m          1.65E-01 1.72E-01 1.81E-01 1.95E-01 2.04E-01 2.21E-01 2.98E-01 2.39E-01
Os-185           1.08E-01 1.11E-01 1.18E-01 1.28E-01 1.35E-01 1.47E-01 2.09E-01 1.61E-01
Os-186           0.00E+00 0.00E+00 0.00E+00 0.00E+00 0.00E+00 0.00E+00 0.00E+00 0.00E+00
Os-189m          7.57E-08 7.33E-08 1.06E-07 1.22E-07 2.23E-07 4.08E-07 2.20E-07 1.03E-05
Os-190m          2.45E-01 2.55E-01 2.71E-01 2.96E-01 3.11E-01 3.36E-01 4.98E-01 3.69E-01
Os-191           6.05E-03 6.46E-03 6.96E-03 7.77E-03 8.37E-03 9.04E-03 1.58E-02 9.63E-03
Os-191m          2.72E-04 2.96E-04 3.26E-04 3.73E-04 4.08E-04 4.54E-04 8.28E-04 5.04E-04
Os-193           8.85E-03 9.26E-03 9.90E-03 1.08E-02 1.15E-02 1.24E-02 1.91E-02 1.35E-02
Os-194           5.09E-05 5.68E-05 6.41E-05 7.88E-05 8.91E-05 1.08E-04 2.23E-04 1.70E-04
Os-196           1.08E-02 1.13E-02 1.21E-02 1.32E-02 1.40E-02 1.51E-02 2.33E-02 1.64E-02
P-30             1.64E-01 1.71E-01 1.81E-01 1.98E-01 2.08E-01 2.26E-01 3.30E-01 2.46E-01
P-32             3.10E-04 3.50E-04 4.08E-04 4.81E-04 5.80E-04 7.65E-04 6.06E-04 4.11E-04
P-33             3.33E-06 3.24E-06 3.25E-06 3.57E-06 4.31E-06 6.43E-06 2.90E-06 1.84E-06
Pa-227           1.41E-03 1.51E-03 1.63E-03 1.82E-03 1.96E-03 2.12E-03 3.76E-03 2.34E-03
Pa-228           2.20E-01 2.29E-01 2.42E-01 2.61E-01 2.75E-01 2.97E-01 4.11E-01 3.21E-01
Pa-229           4.87E-03 5.21E-03 5.60E-03 6.21E-03 6.68E-03 7.15E-03 1.26E-02 7.63E-03
Pa-230           1.04E-01 1.09E-01 1.15E-01 1.24E-01 1.31E-01 1.41E-01 1.98E-01 1.54E-01
Pa-231           4.51E-03 4.77E-03 5.10E-03 5.59E-03 5.92E-03 6.38E-03 1.01E-02 7.25E-03
Pa-232           1.52E-01 1.59E-01 1.68E-01 1.81E-01 1.90E-01 2.06E-01 2.87E-01 2.24E-01
Pa-233           2.85E-02 3.01E-02 3.22E-02 3.53E-02 3.73E-02 4.01E-02 6.34E-02 4.38E-02
Pa-234           2.36E-01 2.46E-01 2.60E-01 2.80E-01 2.95E-01 3.19E-01 4.44E-01 3.47E-01
Pa-234m          3.17E-03 3.34E-03 3.59E-03 3.93E-03 4.26E-03 4.83E-03 5.84E-03 4.55E-03
Pa-235           1.55E-04 1.73E-04 2.00E-04 2.37E-04 2.80E-04 3.63E-04 2.93E-04 1.95E-04
Pa-236           1.59E-01 1.64E-01 1.74E-01 1.87E-01 1.97E-01 2.12E-01 2.84E-01 2.29E-01
Pa-237           1.00E-01 1.04E-01 1.10E-01 1.19E-01 1.26E-01 1.37E-01 1.90E-01 1.48E-01
Pb-194           1.74E-01 1.81E-01 1.91E-01 2.06E-01 2.17E-01 2.34E-01 3.23E-01 2.53E-01
Pb-195m          2.59E-01 2.69E-01 2.86E-01 3.10E-01 3.27E-01 3.53E-01 5.09E-01 3.86E-01
Pb-196           6.69E-02 7.01E-02 7.48E-02 8.17E-02 8.62E-02 9.32E-02 1.42E-01 1.02E-01
Pb-197           2.58E-01 2.68E-01 2.83E-01 3.04E-01 3.19E-01 3.45E-01 4.67E-01 3.71E-01
Pb-197m          1.80E-01 1.88E-01 1.99E-01 2.16E-01 2.28E-01 2.46E-01 3.56E-01 2.68E-01
Pb-198           5.79E-02 6.09E-02 6.50E-02 7.11E-02 7.52E-02 8.11E-02 1.25E-01 8.82E-02
Pb-199           1.71E-01 1.77E-01 1.87E-01 2.02E-01 2.12E-01 2.29E-01 3.14E-01 2.47E-01
Pb-200           2.08E-02 2.21E-02 2.36E-02 2.61E-02 2.78E-02 2.99E-02 4.94E-02 3.22E-02
Pb-201           1.13E-01 1.18E-01 1.25E-01 1.36E-01 1.44E-01 1.55E-01 2.26E-01 1.69E-01
Pb-201m          5.71E-02 5.90E-02 6.27E-02 6.82E-02 7.16E-02 7.77E-02 1.12E-01 8.53E-02
Pb-202           3.48E-07 3.40E-07 5.00E-07 5.66E-07 1.03E-06 1.88E-06 1.38E-06 4.61E-05
Pb-202m          3.25E-01 3.38E-01 3.58E-01 3.87E-01 4.07E-01 4.41E-01 6.19E-01 4.80E-01
Pb-203           3.86E-02 4.09E-02 4.38E-02 4.81E-02 5.10E-02 5.49E-02 8.74E-02 5.95E-02
Pb-204m          3.39E-01 3.53E-01 3.73E-01 4.03E-01 4.24E-01 4.59E-01 6.38E-01 4.99E-01
Pb-205           3.53E-07 3.45E-07 5.07E-07 5.74E-07 1.04E-06 1.90E-06 1.41E-06 4.67E-05
Pb-209           2.73E-05 2.90E-05 3.22E-05 3.85E-05 4.66E-05 6.17E-05 3.99E-05 2.53E-05
Pb-210           4.87E-05 5.42E-05 6.13E-05 7.43E-05 8.51E-05 1.03E-04 2.05E-04 2.04E-04
Pb-211           1.04E-02 1.10E-02 1.16E-02 1.26E-02 1.33E-02 1.44E-02 2.05E-02 1.56E-02
Pb-212           1.74E-02 1.85E-02 1.97E-02 2.17E-02 2.30E-02 2.47E-02 4.00E-02 2.67E-02
Pb-214           3.56E-02 3.74E-02 3.99E-02 4.38E-02 4.63E-02 4.98E-02 7.70E-02 5.42E-02
Pd-100           6.82E-03 7.34E-03 7.96E-03 8.89E-03 9.63E-03 1.05E-02 1.89E-02 1.19E-02
Pd-101           5.20E-02 5.41E-02 5.74E-02 6.24E-02 6.56E-02 7.10E-02 1.03E-01 7.83E-02
Pd-103           4.40E-05 4.83E-05 5.93E-05 7.56E-05 8.39E-05 1.25E-04 4.28E-04 6.30E-04
Pd-107           4.99E-11 5.55E-11 7.13E-11 1.05E-10 2.32E-10 1.18E-10 7.09E-11 9.48E-11
Pd-109           4.48E-04 4.81E-04 5.29E-04 6.00E-04 6.60E-04 7.63E-04 1.24E-03 9.64E-04
Pd-109m          1.32E-02 1.40E-02 1.49E-02 1.64E-02 1.74E-02 1.86E-02 3.06E-02 2.02E-02
Pd-111           8.47E-03 8.83E-03 9.41E-03 1.02E-02 1.09E-02 1.19E-02 1.58E-02 1.23E-02
Pd-112           9.51E-06 1.02E-05 1.31E-05 1.62E-05 1.91E-05 3.18E-05 1.06E-04 2.01E-04
Pd-114           3.50E-03 3.71E-03 3.98E-03 4.38E-03 4.69E-03 5.10E-03 7.84E-03 5.27E-03
Pd-96            2.31E-01 2.40E-01 2.55E-01 2.75E-01 2.90E-01 3.14E-01 4.43E-01 3.42E-01
Pd-97            4.10E-01 4.25E-01 4.48E-01 4.83E-01 5.07E-01 5.48E-01 7.45E-01 5.90E-01
Pd-98            5.86E-02 6.10E-02 6.48E-02 7.03E-02 7.41E-02 8.02E-02 1.17E-01 8.77E-02
Pd-99            2.08E-01 2.16E-01 2.29E-01 2.48E-01 2.60E-01 2.82E-01 3.95E-01 3.05E-01
Pm-136           4.41E-01 4.59E-01 4.87E-01 5.29E-01 5.58E-01 6.05E-01 8.64E-01 6.58E-01
Pm-137m          2.76E-01 2.87E-01 3.06E-01 3.33E-01 3.50E-01 3.79E-01 5.50E-01 4.13E-01
Pm-139           1.51E-01 1.56E-01 1.67E-01 1.82E-01 1.91E-01 2.07E-01 2.98E-01 2.26E-01
Pm-140           1.72E-01 1.78E-01 1.90E-01 2.08E-01 2.19E-01 2.38E-01 3.40E-01 2.57E-01
Pm-140m          4.98E-01 5.17E-01 5.48E-01 5.93E-01 6.24E-01 6.75E-01 9.46E-01 7.35E-01
Pm-141           1.19E-01 1.24E-01 1.31E-01 1.42E-01 1.50E-01 1.62E-01 2.30E-01 1.77E-01
Pm-142           1.39E-01 1.44E-01 1.53E-01 1.67E-01 1.75E-01 1.90E-01 2.74E-01 2.07E-01
Pm-143           4.77E-02 4.95E-02 5.26E-02 5.69E-02 5.99E-02 6.52E-02 9.22E-02 7.19E-02
Pm-144           2.50E-01 2.59E-01 2.75E-01 2.98E-01 3.14E-01 3.40E-01 4.87E-01 3.74E-01
Pm-145           5.25E-04 5.87E-04 6.70E-04 8.26E-04 9.29E-04 1.15E-03 2.52E-03 1.80E-03
Pm-146           1.18E-01 1.23E-01 1.31E-01 1.42E-01 1.49E-01 1.62E-01 2.33E-01 1.78E-01
Pm-147           2.42E-06 2.34E-06 2.38E-06 2.58E-06 3.02E-06 4.29E-06 2.62E-06 1.66E-06
Pm-148           1.00E-01 1.03E-01 1.10E-01 1.18E-01 1.24E-01 1.34E-01 1.79E-01 1.44E-01
Pm-148m          3.23E-01 3.34E-01 3.55E-01 3.85E-01 4.05E-01 4.38E-01 6.26E-01 4.80E-01
Pm-149           1.82E-03 1.92E-03 2.05E-03 2.25E-03 2.40E-03 2.61E-03 3.85E-03 2.73E-03
Pm-150           2.53E-01 2.62E-01 2.77E-01 2.98E-01 3.13E-01 3.38E-01 4.56E-01 3.64E-01
Pm-151           4.70E-02 4.92E-02 5.24E-02 5.72E-02 6.03E-02 6.51E-02 9.85E-02 7.11E-02
Pm-152           4.86E-02 5.06E-02 5.37E-02 5.79E-02 6.13E-02 6.68E-02 8.89E-02 7.03E-02
Pm-152m          2.49E-01 2.59E-01 2.74E-01 2.95E-01 3.10E-01 3.35E-01 4.62E-01 3.61E-01
Pm-153           7.71E-03 8.17E-03 8.75E-03 9.70E-03 1.04E-02 1.13E-02 1.82E-02 1.19E-02
Pm-154           3.25E-01 3.36E-01 3.53E-01 3.78E-01 3.96E-01 4.27E-01 5.52E-01 4.56E-01
Pm-154m          3.07E-01 3.19E-01 3.36E-01 3.61E-01 3.80E-01 4.10E-01 5.50E-01 4.40E-01
Po-203           2.70E-01 2.81E-01 2.96E-01 3.19E-01 3.35E-01 3.63E-01 4.93E-01 3.91E-01
Po-204           1.75E-01 1.83E-01 1.94E-01 2.10E-01 2.21E-01 2.39E-01 3.40E-01 2.60E-01
Po-205           2.62E-01 2.73E-01 2.88E-01 3.10E-01 3.26E-01 3.53E-01 4.79E-01 3.81E-01
Po-206           1.85E-01 1.93E-01 2.05E-01 2.22E-01 2.33E-01 2.52E-01 3.58E-01 2.75E-01
Po-207           2.08E-01 2.16E-01 2.29E-01 2.46E-01 2.59E-01 2.81E-01 3.86E-01 3.04E-01
Po-208           3.20E-06 3.33E-06 3.54E-06 3.85E-06 4.05E-06 4.39E-06 6.40E-06 4.79E-06
Po-209           9.37E-04 9.80E-04 1.04E-03 1.12E-03 1.19E-03 1.28E-03 1.84E-03 1.39E-03
Po-210           1.62E-06 1.68E-06 1.78E-06 1.92E-06 2.02E-06 2.20E-06 3.04E-06 2.39E-06
Po-211           1.35E-03 1.40E-03 1.48E-03 1.60E-03 1.68E-03 1.82E-03 2.55E-03 1.99E-03
Po-212           0.00E+00 0.00E+00 0.00E+00 0.00E+00 0.00E+00 0.00E+00 0.00E+00 0.00E+00
Po-212m          1.53E-02 1.58E-02 1.65E-02 1.76E-02 1.84E-02 1.98E-02 2.49E-02 2.10E-02
Po-213           6.21E-06 6.46E-06 6.85E-06 7.38E-06 7.77E-06 8.44E-06 1.18E-05 9.21E-06
Po-214           1.38E-05 1.43E-05 1.52E-05 1.64E-05 1.73E-05 1.87E-05 2.60E-05 2.04E-05
Po-215           2.73E-05 2.85E-05 3.03E-05 3.31E-05 3.48E-05 3.76E-05 5.64E-05 4.13E-05
Po-216           2.54E-06 2.65E-06 2.80E-06 3.02E-06 3.18E-06 3.46E-06 4.79E-06 3.77E-06
Po-218           6.05E-10 5.90E-10 5.92E-10 6.52E-10 7.90E-10 1.18E-09 5.34E-10 3.39E-10
Pr-134           5.13E-01 5.33E-01 5.66E-01 6.13E-01 6.44E-01 6.97E-01 9.89E-01 7.59E-01
Pr-134m          3.91E-01 4.06E-01 4.30E-01 4.65E-01 4.88E-01 5.28E-01 7.31E-01 5.70E-01
Pr-135           1.35E-01 1.40E-01 1.50E-01 1.63E-01 1.71E-01 1.85E-01 2.69E-01 2.03E-01
Pr-136           3.62E-01 3.74E-01 3.96E-01 4.28E-01 4.49E-01 4.86E-01 6.74E-01 5.27E-01
Pr-137           5.69E-02 5.89E-02 6.26E-02 6.81E-02 7.16E-02 7.76E-02 1.12E-01 8.52E-02
Pr-138           1.30E-01 1.35E-01 1.45E-01 1.57E-01 1.65E-01 1.80E-01 2.60E-01 1.96E-01
Pr-138m          4.04E-01 4.21E-01 4.45E-01 4.81E-01 5.06E-01 5.47E-01 7.62E-01 5.95E-01
Pr-139           1.72E-02 1.79E-02 1.90E-02 2.07E-02 2.18E-02 2.37E-02 3.47E-02 2.65E-02
Pr-140           8.55E-02 8.86E-02 9.44E-02 1.03E-01 1.09E-01 1.17E-01 1.72E-01 1.29E-01
Pr-142           1.12E-02 1.15E-02 1.22E-02 1.32E-02 1.39E-02 1.52E-02 1.88E-02 1.56E-02
Pr-142m          0.00E+00 0.00E+00 0.00E+00 0.00E+00 0.00E+00 0.00E+00 0.00E+00 0.00E+00
Pr-143           6.63E-05 7.30E-05 8.30E-05 9.88E-05 1.17E-04 1.48E-04 1.14E-04 7.42E-05
Pr-144           6.33E-03 6.64E-03 7.18E-03 7.84E-03 8.53E-03 9.64E-03 1.11E-02 8.90E-03
Pr-144m          4.34E-04 4.63E-04 5.06E-04 5.80E-04 6.29E-04 7.36E-04 1.33E-03 1.02E-03
Pr-145           3.35E-03 3.51E-03 3.75E-03 4.08E-03 4.37E-03 4.88E-03 6.27E-03 4.88E-03
Pr-146           1.79E-01 1.86E-01 1.96E-01 2.10E-01 2.21E-01 2.40E-01 3.18E-01 2.56E-01
Pr-147           7.34E-02 7.63E-02 8.10E-02 8.78E-02 9.26E-02 1.00E-01 1.42E-01 1.09E-01
Pr-148           1.71E-01 1.79E-01 1.88E-01 2.04E-01 2.14E-01 2.31E-01 3.11E-01 2.46E-01
Pr-148m          1.49E-01 1.55E-01 1.66E-01 1.80E-01 1.90E-01 2.06E-01 2.98E-01 2.23E-01
Pt-184           9.34E-02 9.77E-02 1.04E-01 1.14E-01 1.21E-01 1.30E-01 1.99E-01 1.42E-01
Pt-186           1.02E-01 1.06E-01 1.13E-01 1.23E-01 1.29E-01 1.41E-01 2.03E-01 1.54E-01
Pt-187           8.67E-02 9.05E-02 9.62E-02 1.05E-01 1.10E-01 1.19E-01 1.75E-01 1.30E-01
Pt-188           2.17E-02 2.29E-02 2.46E-02 2.71E-02 2.88E-02 3.11E-02 5.04E-02 3.37E-02
Pt-189           6.67E-02 6.95E-02 7.39E-02 8.05E-02 8.49E-02 9.20E-02 1.35E-01 1.00E-01
Pt-190           0.00E+00 0.00E+00 0.00E+00 0.00E+00 0.00E+00 0.00E+00 0.00E+00 0.00E+00
Pt-191           3.46E-02 3.63E-02 3.88E-02 4.26E-02 4.51E-02 4.89E-02 7.59E-02 5.34E-02
Pt-193           1.98E-07 1.94E-07 2.93E-07 3.28E-07 5.97E-07 1.08E-06 9.67E-07 2.51E-05
Pt-193m          5.51E-04 5.98E-04 6.56E-04 7.42E-04 8.08E-04 8.93E-04 1.60E-03 9.67E-04
Pt-195m          4.24E-03 4.58E-03 4.99E-03 5.61E-03 6.08E-03 6.66E-03 1.19E-02 7.14E-03
Pt-197           1.97E-03 2.11E-03 2.28E-03 2.53E-03 2.73E-03 2.95E-03 4.98E-03 3.11E-03
Pt-197m          8.44E-03 8.94E-03 9.60E-03 1.06E-02 1.12E-02 1.23E-02 1.96E-02 1.33E-02
Pt-199           3.10E-02 3.22E-02 3.43E-02 3.74E-02 3.94E-02 4.27E-02 6.25E-02 4.65E-02
Pt-200           5.48E-03 5.84E-03 6.28E-03 6.95E-03 7.43E-03 8.03E-03 1.33E-02 8.61E-03
Pt-202           2.92E-04 3.30E-04 3.85E-04 4.55E-04 5.48E-04 7.25E-04 5.71E-04 3.87E-04
Pu-232           5.08E-03 5.41E-03 5.79E-03 6.42E-03 6.88E-03 7.35E-03 1.28E-02 7.82E-03
Pu-234           5.49E-03 5.85E-03 6.26E-03 6.94E-03 7.44E-03 7.94E-03 1.39E-02 8.48E-03
Pu-235           8.14E-03 8.64E-03 9.23E-03 1.02E-02 1.09E-02 1.17E-02 1.97E-02 1.26E-02
Pu-236           4.27E-06 4.65E-06 5.70E-06 6.75E-06 7.92E-06 1.13E-05 3.34E-05 7.44E-05
Pu-237           3.87E-03 4.13E-03 4.42E-03 4.91E-03 5.26E-03 5.63E-03 9.89E-03 6.13E-03
Pu-238           2.69E-06 2.96E-06 3.82E-06 4.61E-06 5.55E-06 8.47E-06 2.75E-05 6.65E-05
Pu-239           7.48E-06 7.95E-06 8.79E-06 9.86E-06 1.08E-05 1.27E-05 2.63E-05 3.77E-05
Pu-240           2.74E-06 3.01E-06 3.84E-06 4.62E-06 5.53E-06 8.33E-06 2.65E-05 6.30E-05
Pu-241           1.39E-07 1.48E-07 1.58E-07 1.75E-07 1.87E-07 2.00E-07 3.48E-07 2.16E-07
Pu-242           1.59E-05 1.66E-05 1.80E-05 1.97E-05 2.12E-05 2.49E-05 4.58E-05 7.30E-05
Pu-243           1.89E-03 2.02E-03 2.18E-03 2.43E-03 2.61E-03 2.83E-03 4.83E-03 3.04E-03
Pu-244           3.55E-03 3.68E-03 3.87E-03 4.14E-03 4.35E-03 4.69E-03 6.15E-03 5.04E-03
Pu-245           6.16E-02 6.44E-02 6.83E-02 7.42E-02 7.81E-02 8.44E-02 1.23E-01 9.19E-02
Pu-246           1.42E-02 1.51E-02 1.61E-02 1.78E-02 1.90E-02 2.03E-02 3.40E-02 2.21E-02
Ra-219           2.35E-02 2.48E-02 2.65E-02 2.90E-02 3.06E-02 3.30E-02 5.13E-02 3.59E-02
Ra-220           7.31E-04 7.60E-04 8.09E-04 8.84E-04 9.28E-04 1.00E-03 1.49E-03 1.10E-03
Ra-221           3.69E-03 3.91E-03 4.18E-03 4.60E-03 4.93E-03 5.26E-03 8.85E-03 5.66E-03
Ra-222           1.33E-03 1.40E-03 1.50E-03 1.64E-03 1.73E-03 1.86E-03 2.89E-03 2.03E-03
Ra-223           1.60E-02 1.69E-02 1.81E-02 1.99E-02 2.12E-02 2.27E-02 3.68E-02 2.46E-02
Ra-224           1.37E-03 1.46E-03 1.56E-03 1.71E-03 1.81E-03 1.94E-03 3.10E-03 2.10E-03
Ra-225           2.06E-04 2.31E-04 2.63E-04 3.29E-04 3.73E-04 4.66E-04 1.01E-03 7.70E-04
Ra-226           8.76E-04 9.29E-04 9.92E-04 1.09E-03 1.16E-03 1.24E-03 2.04E-03 1.33E-03
Ra-227           2.01E-02 2.11E-02 2.24E-02 2.46E-02 2.60E-02 2.80E-02 4.29E-02 3.08E-02
Ra-228           1.66E-06 1.83E-06 2.81E-06 3.34E-06 4.51E-06 7.93E-06 2.82E-05 8.99E-05
Ra-230           9.67E-03 1.01E-02 1.08E-02 1.19E-02 1.26E-02 1.36E-02 2.13E-02 1.47E-02
Rb-77            2.47E-01 2.57E-01 2.73E-01 2.97E-01 3.12E-01 3.38E-01 4.85E-01 3.67E-01
Rb-78            7.58E-01 7.83E-01 8.22E-01 8.79E-01 9.18E-01 9.88E-01 1.28E+00 1.05E+00
Rb-78m           5.53E-01 5.73E-01 6.06E-01 6.53E-01 6.86E-01 7.42E-01 1.01E+00 8.00E-01
Rb-79            2.27E-01 2.37E-01 2.52E-01 2.74E-01 2.88E-01 3.11E-01 4.55E-01 3.41E-01
Rb-80            1.93E-01 2.01E-01 2.13E-01 2.33E-01 2.46E-01 2.67E-01 3.85E-01 2.90E-01
Rb-81            8.01E-02 8.31E-02 8.84E-02 9.63E-02 1.01E-01 1.09E-01 1.60E-01 1.20E-01
Rb-81m           3.52E-03 3.67E-03 3.90E-03 4.23E-03 4.46E-03 4.83E-03 7.02E-03 5.42E-03
Rb-82            1.78E-01 1.86E-01 1.98E-01 2.15E-01 2.27E-01 2.46E-01 3.56E-01 2.68E-01
Rb-82m           4.89E-01 5.07E-01 5.36E-01 5.79E-01 6.08E-01 6.59E-01 9.10E-01 7.16E-01
Rb-83            7.74E-02 8.01E-02 8.53E-02 9.29E-02 9.75E-02 1.06E-01 1.54E-01 1.16E-01
Rb-84            1.49E-01 1.55E-01 1.64E-01 1.77E-01 1.86E-01 2.02E-01 2.82E-01 2.20E-01
Rb-84m           5.49E-02 5.77E-02 6.15E-02 6.73E-02 7.10E-02 7.64E-02 1.18E-01 8.33E-02
Rb-86            1.61E-02 1.69E-02 1.77E-02 1.91E-02 2.02E-02 2.20E-02 2.88E-02 2.32E-02
Rb-86m           8.78E-02 9.08E-02 9.65E-02 1.05E-01 1.10E-01 1.20E-01 1.74E-01 1.32E-01
Rb-87            7.85E-06 7.93E-06 8.07E-06 9.17E-06 1.14E-05 1.69E-05 7.82E-06 4.91E-06
Rb-88            1.22E-01 1.26E-01 1.34E-01 1.43E-01 1.51E-01 1.64E-01 2.05E-01 1.70E-01
Rb-89            4.05E-01 4.19E-01 4.41E-01 4.72E-01 4.96E-01 5.34E-01 6.92E-01 5.70E-01
Rb-90            3.96E-01 4.11E-01 4.29E-01 4.56E-01 4.75E-01 5.10E-01 6.26E-01 5.34E-01
Rb-90m           6.07E-01 6.28E-01 6.60E-01 7.03E-01 7.36E-01 7.93E-01 1.00E+00 8.42E-01
Re-178           2.96E-01 3.06E-01 3.23E-01 3.46E-01 3.63E-01 3.91E-01 5.22E-01 4.19E-01
Re-179           1.71E-01 1.78E-01 1.89E-01 2.04E-01 2.15E-01 2.32E-01 3.28E-01 2.51E-01
Re-180           1.92E-01 2.00E-01 2.12E-01 2.28E-01 2.40E-01 2.60E-01 3.60E-01 2.82E-01
Re-181           1.19E-01 1.24E-01 1.32E-01 1.43E-01 1.51E-01 1.63E-01 2.38E-01 1.78E-01
Re-182           2.77E-01 2.88E-01 3.05E-01 3.29E-01 3.46E-01 3.74E-01 5.21E-01 4.02E-01
Re-182m          1.97E-01 2.05E-01 2.16E-01 2.33E-01 2.45E-01 2.64E-01 3.55E-01 2.84E-01
Re-183           1.22E-02 1.31E-02 1.41E-02 1.57E-02 1.69E-02 1.83E-02 3.12E-02 1.98E-02
Re-184           1.40E-01 1.46E-01 1.54E-01 1.67E-01 1.75E-01 1.90E-01 2.65E-01 2.07E-01
Re-184m          5.25E-02 5.50E-02 5.84E-02 6.35E-02 6.70E-02 7.26E-02 1.06E-01 7.87E-02
Re-186           1.91E-03 2.02E-03 2.18E-03 2.41E-03 2.60E-03 2.82E-03 4.66E-03 2.91E-03
Re-186m          5.94E-04 6.49E-04 7.17E-04 8.30E-04 9.12E-04 1.03E-03 1.92E-03 1.22E-03
Re-187           0.00E+00 0.00E+00 0.00E+00 0.00E+00 0.00E+00 0.00E+00 0.00E+00 0.00E+00
Re-188           8.97E-03 9.39E-03 1.00E-02 1.09E-02 1.17E-02 1.27E-02 1.83E-02 1.33E-02
Re-188m          3.81E-03 4.12E-03 4.49E-03 5.09E-03 5.52E-03 6.07E-03 1.09E-02 6.52E-03
Re-189           7.22E-03 7.62E-03 8.13E-03 8.93E-03 9.48E-03 1.02E-02 1.61E-02 1.10E-02
Re-190           2.10E-01 2.18E-01 2.32E-01 2.52E-01 2.66E-01 2.88E-01 4.18E-01 3.13E-01
Re-190m          1.42E-01 1.47E-01 1.57E-01 1.70E-01 1.79E-01 1.94E-01 2.84E-01 2.12E-01
Rh-100           4.93E-01 5.09E-01 5.36E-01 5.75E-01 6.03E-01 6.50E-01 8.52E-01 6.97E-01
Rh-100m          6.74E-03 6.99E-03 7.42E-03 8.05E-03 8.47E-03 9.22E-03 1.33E-02 1.07E-02
Rh-101           3.34E-02 3.53E-02 3.77E-02 4.14E-02 4.40E-02 4.70E-02 7.71E-02 5.09E-02
Rh-101m          3.98E-02 4.20E-02 4.48E-02 4.90E-02 5.17E-02 5.57E-02 8.66E-02 6.12E-02
Rh-102           7.97E-02 8.28E-02 8.80E-02 9.57E-02 1.00E-01 1.09E-01 1.58E-01 1.20E-01
Rh-102m          3.51E-01 3.65E-01 3.87E-01 4.18E-01 4.40E-01 4.76E-01 6.70E-01 5.20E-01
Rh-103m          3.41E-06 3.83E-06 4.95E-06 6.65E-06 7.52E-06 1.19E-05 4.41E-05 6.59E-05
Rh-104           2.67E-03 2.83E-03 3.10E-03 3.46E-03 3.82E-03 4.44E-03 5.24E-03 3.91E-03
Rh-104m          1.28E-03 1.40E-03 1.54E-03 1.79E-03 1.98E-03 2.28E-03 4.35E-03 3.05E-03
Rh-105           1.12E-02 1.18E-02 1.26E-02 1.38E-02 1.46E-02 1.57E-02 2.44E-02 1.71E-02
Rh-106           3.51E-02 3.64E-02 3.90E-02 4.24E-02 4.49E-02 4.92E-02 6.80E-02 5.20E-02
Rh-106m          4.79E-01 4.97E-01 5.26E-01 5.67E-01 5.96E-01 6.45E-01 8.89E-01 7.00E-01
Rh-107           4.60E-02 4.84E-02 5.17E-02 5.65E-02 5.96E-02 6.43E-02 9.89E-02 7.00E-02
Rh-108           5.27E-02 5.50E-02 5.89E-02 6.46E-02 6.84E-02 7.49E-02 1.06E-01 7.90E-02
Rh-109           4.34E-02 4.57E-02 4.88E-02 5.35E-02 5.66E-02 6.12E-02 9.39E-02 6.59E-02
Rh-94            6.57E-01 6.81E-01 7.21E-01 7.76E-01 8.16E-01 8.84E-01 1.18E+00 9.46E-01
Rh-95            4.42E-01 4.58E-01 4.83E-01 5.20E-01 5.47E-01 5.90E-01 7.98E-01 6.37E-01
Rh-95m           1.57E-01 1.62E-01 1.71E-01 1.84E-01 1.92E-01 2.07E-01 2.81E-01 2.24E-01
Rh-96            6.61E-01 6.85E-01 7.25E-01 7.82E-01 8.22E-01 8.90E-01 1.23E+00 9.68E-01
Rh-96m           2.21E-01 2.29E-01 2.42E-01 2.60E-01 2.73E-01 2.96E-01 4.00E-01 3.19E-01
Rh-97            2.37E-01 2.46E-01 2.60E-01 2.82E-01 2.97E-01 3.22E-01 4.56E-01 3.49E-01
Rh-97m           3.96E-01 4.10E-01 4.31E-01 4.62E-01 4.84E-01 5.21E-01 6.81E-01 5.57E-01
Rh-98            2.99E-01 3.10E-01 3.29E-01 3.57E-01 3.75E-01 4.07E-01 5.76E-01 4.43E-01
Rh-99            8.37E-02 8.71E-02 9.26E-02 1.01E-01 1.06E-01 1.15E-01 1.69E-01 1.26E-01
Rh-99m           1.02E-01 1.06E-01 1.13E-01 1.22E-01 1.28E-01 1.39E-01 2.01E-01 1.52E-01
Rn-207           1.53E-01 1.60E-01 1.70E-01 1.84E-01 1.94E-01 2.10E-01 3.03E-01 2.29E-01
Rn-209           1.94E-01 2.02E-01 2.14E-01 2.31E-01 2.43E-01 2.62E-01 3.66E-01 2.84E-01
Rn-210           9.37E-03 9.75E-03 1.04E-02 1.12E-02 1.18E-02 1.28E-02 1.83E-02 1.39E-02
Rn-211           3.11E-01 3.23E-01 3.41E-01 3.68E-01 3.86E-01 4.18E-01 5.72E-01 4.53E-01
Rn-212           5.56E-05 5.75E-05 6.11E-05 6.61E-05 6.95E-05 7.54E-05 1.07E-04 8.27E-05
Rn-215           0.00E+00 0.00E+00 0.00E+00 0.00E+00 0.00E+00 0.00E+00 0.00E+00 0.00E+00
Rn-216           0.00E+00 0.00E+00 0.00E+00 0.00E+00 0.00E+00 0.00E+00 0.00E+00 0.00E+00
Rn-217           0.00E+00 0.00E+00 0.00E+00 0.00E+00 0.00E+00 0.00E+00 0.00E+00 0.00E+00
Rn-218           1.23E-04 1.27E-04 1.35E-04 1.47E-04 1.54E-04 1.67E-04 2.39E-04 1.83E-04
Rn-219           8.41E-03 8.85E-03 9.44E-03 1.03E-02 1.09E-02 1.17E-02 1.82E-02 1.28E-02
Rn-220           1.01E-04 1.04E-04 1.11E-04 1.21E-04 1.27E-04 1.37E-04 2.00E-04 1.51E-04
Rn-222           6.17E-05 6.40E-05 6.81E-05 7.42E-05 7.80E-05 8.44E-05 1.24E-04 9.28E-05
Rn-223           5.31E-02 5.51E-02 5.85E-02 6.34E-02 6.68E-02 7.24E-02 1.03E-01 7.88E-02
Ru-103           7.87E-02 8.16E-02 8.68E-02 9.47E-02 9.94E-02 1.08E-01 1.58E-01 1.18E-01
Ru-105           1.20E-01 1.25E-01 1.33E-01 1.44E-01 1.51E-01 1.64E-01 2.34E-01 1.79E-01
Ru-106           7.09E-11 8.17E-11 1.10E-10 1.67E-10 3.63E-10 1.91E-10 1.92E-10 2.33E-10
Ru-107           5.79E-02 6.02E-02 6.39E-02 6.90E-02 7.28E-02 7.91E-02 1.09E-01 8.44E-02
Ru-108           7.22E-03 7.64E-03 8.16E-03 8.98E-03 9.62E-03 1.03E-02 1.69E-02 1.08E-02
Ru-92            3.28E-01 3.41E-01 3.61E-01 3.91E-01 4.12E-01 4.44E-01 6.34E-01 4.81E-01
Ru-94            7.99E-02 8.36E-02 8.88E-02 9.64E-02 1.01E-01 1.10E-01 1.60E-01 1.20E-01
Ru-95            2.04E-01 2.12E-01 2.25E-01 2.43E-01 2.55E-01 2.75E-01 3.84E-01 2.99E-01
Ru-97            3.05E-02 3.23E-02 3.45E-02 3.78E-02 4.01E-02 4.30E-02 6.88E-02 4.69E-02
S-35             8.90E-07 7.73E-07 7.89E-07 8.44E-07 9.95E-07 1.43E-06 6.96E-07 4.61E-07
S-37             5.92E-01 6.10E-01 6.36E-01 6.74E-01 7.03E-01 7.52E-01 9.14E-01 7.91E-01
S-38             3.23E-01 3.33E-01 3.50E-01 3.73E-01 3.91E-01 4.22E-01 5.28E-01 4.46E-01
Sb-111           2.35E-01 2.44E-01 2.59E-01 2.82E-01 2.97E-01 3.22E-01 4.67E-01 3.51E-01
Sb-113           2.02E-01 2.10E-01 2.23E-01 2.43E-01 2.55E-01 2.76E-01 4.02E-01 3.03E-01
Sb-114           4.61E-01 4.79E-01 5.06E-01 5.44E-01 5.72E-01 6.18E-01 8.38E-01 6.67E-01
Sb-115           1.40E-01 1.45E-01 1.54E-01 1.68E-01 1.77E-01 1.91E-01 2.80E-01 2.10E-01
Sb-116           3.96E-01 4.10E-01 4.33E-01 4.66E-01 4.89E-01 5.28E-01 7.05E-01 5.68E-01
Sb-116m          5.18E-01 5.38E-01 5.68E-01 6.12E-01 6.43E-01 6.95E-01 9.45E-01 7.51E-01
Sb-117           2.07E-02 2.18E-02 2.32E-02 2.54E-02 2.71E-02 2.90E-02 4.72E-02 3.17E-02
Sb-118           1.29E-01 1.33E-01 1.42E-01 1.54E-01 1.62E-01 1.76E-01 2.56E-01 1.93E-01
Sb-118m          4.34E-01 4.51E-01 4.76E-01 5.12E-01 5.38E-01 5.81E-01 7.84E-01 6.27E-01
Sb-119           9.47E-05 1.07E-04 1.31E-04 1.79E-04 2.04E-04 3.07E-04 9.49E-04 1.06E-03
Sb-120           7.05E-02 7.32E-02 7.79E-02 8.48E-02 8.91E-02 9.65E-02 1.41E-01 1.06E-01
Sb-120m          4.03E-01 4.20E-01 4.43E-01 4.76E-01 5.01E-01 5.41E-01 7.34E-01 5.84E-01
Sb-122           7.22E-02 7.47E-02 7.94E-02 8.64E-02 9.07E-02 9.84E-02 1.41E-01 1.08E-01
Sb-122m          2.53E-03 2.77E-03 3.06E-03 3.52E-03 3.85E-03 4.36E-03 8.30E-03 5.32E-03
Sb-124           3.27E-01 3.37E-01 3.56E-01 3.83E-01 4.01E-01 4.34E-01 5.79E-01 4.67E-01
Sb-124m          7.12E-02 7.36E-02 7.82E-02 8.50E-02 8.93E-02 9.68E-02 1.39E-01 1.06E-01
Sb-124n          3.72E-09 4.21E-09 5.16E-09 7.17E-09 8.76E-09 1.18E-08 3.47E-08 3.77E-08
Sb-125           6.67E-02 6.92E-02 7.36E-02 8.02E-02 8.43E-02 9.13E-02 1.34E-01 1.01E-01
Sb-126           4.49E-01 4.66E-01 4.95E-01 5.36E-01 5.64E-01 6.11E-01 8.68E-01 6.69E-01
Sb-126m          2.51E-01 2.60E-01 2.76E-01 3.00E-01 3.16E-01 3.43E-01 4.91E-01 3.74E-01
Sb-127           1.12E-01 1.16E-01 1.23E-01 1.34E-01 1.41E-01 1.52E-01 2.19E-01 1.67E-01
Sb-128           5.06E-01 5.26E-01 5.58E-01 6.03E-01 6.35E-01 6.88E-01 9.72E-01 7.52E-01
Sb-128m          3.11E-01 3.24E-01 3.44E-01 3.71E-01 3.91E-01 4.25E-01 6.00E-01 4.63E-01
Sb-129           2.49E-01 2.59E-01 2.73E-01 2.94E-01 3.09E-01 3.34E-01 4.53E-01 3.62E-01
Sb-130           5.39E-01 5.62E-01 5.95E-01 6.42E-01 6.76E-01 7.31E-01 1.02E+00 7.94E-01
Sb-130m          4.53E-01 4.71E-01 4.98E-01 5.36E-01 5.64E-01 6.12E-01 8.40E-01 6.63E-01
Sb-131           3.62E-01 3.75E-01 3.95E-01 4.24E-01 4.46E-01 4.82E-01 6.42E-01 5.18E-01
Sb-133           4.94E-01 5.11E-01 5.38E-01 5.77E-01 6.05E-01 6.52E-01 8.48E-01 6.97E-01
Sc-42m           7.23E-01 7.49E-01 7.91E-01 8.53E-01 8.95E-01 9.68E-01 1.31E+00 1.04E+00
Sc-43            1.56E-01 1.62E-01 1.72E-01 1.88E-01 1.97E-01 2.13E-01 3.14E-01 2.34E-01
Sc-44            3.56E-01 3.69E-01 3.90E-01 4.22E-01 4.43E-01 4.80E-01 6.65E-01 5.21E-01
Sc-44m           3.95E-02 4.17E-02 4.44E-02 4.85E-02 5.12E-02 5.51E-02 8.48E-02 5.97E-02
Sc-46            3.41E-01 3.54E-01 3.74E-01 4.02E-01 4.22E-01 4.57E-01 6.15E-01 4.94E-01
Sc-47            1.28E-02 1.35E-02 1.44E-02 1.58E-02 1.69E-02 1.79E-02 2.99E-02 1.91E-02
Sc-48            5.76E-01 5.98E-01 6.30E-01 6.77E-01 7.11E-01 7.69E-01 1.02E+00 8.28E-01
Sc-49            6.35E-04 7.00E-04 7.98E-04 9.17E-04 1.08E-03 1.37E-03 1.19E-03 8.66E-04
Sc-50            5.65E-01 5.85E-01 6.17E-01 6.62E-01 6.96E-01 7.52E-01 9.92E-01 8.06E-01
Se-70            1.09E-01 1.13E-01 1.20E-01 1.31E-01 1.38E-01 1.49E-01 2.22E-01 1.64E-01
Se-71            2.60E-01 2.71E-01 2.88E-01 3.12E-01 3.28E-01 3.56E-01 5.06E-01 3.86E-01
Se-72            6.30E-04 7.02E-04 7.90E-04 9.62E-04 1.09E-03 1.31E-03 2.62E-03 1.86E-03
Se-73            1.65E-01 1.72E-01 1.83E-01 2.00E-01 2.10E-01 2.28E-01 3.40E-01 2.50E-01
Se-73m           4.13E-02 4.29E-02 4.56E-02 4.97E-02 5.22E-02 5.66E-02 8.29E-02 6.20E-02
Se-75            5.04E-02 5.33E-02 5.68E-02 6.23E-02 6.60E-02 7.08E-02 1.13E-01 7.66E-02
Se-77m           1.02E-02 1.08E-02 1.15E-02 1.26E-02 1.35E-02 1.43E-02 2.38E-02 1.53E-02
Se-79            9.33E-07 7.86E-07 8.11E-07 8.70E-07 1.03E-06 1.46E-06 7.26E-07 4.84E-07
Se-79m           7.45E-04 7.96E-04 8.54E-04 9.49E-04 1.02E-03 1.09E-03 1.91E-03 1.24E-03
Se-81            1.47E-03 1.57E-03 1.69E-03 1.87E-03 2.02E-03 2.29E-03 2.98E-03 2.17E-03
Se-81m           1.21E-03 1.29E-03 1.38E-03 1.53E-03 1.64E-03 1.75E-03 3.05E-03 1.93E-03
Se-83            4.51E-01 4.68E-01 4.94E-01 5.32E-01 5.58E-01 6.03E-01 8.18E-01 6.50E-01
Se-83m           1.72E-01 1.79E-01 1.89E-01 2.03E-01 2.13E-01 2.31E-01 3.06E-01 2.48E-01
Se-84            6.47E-02 6.76E-02 7.21E-02 7.88E-02 8.30E-02 8.97E-02 1.35E-01 9.81E-02
Si-31            3.80E-04 4.14E-04 4.63E-04 5.28E-04 6.03E-04 7.45E-04 7.04E-04 5.13E-04
Si-32            2.51E-06 2.40E-06 2.39E-06 2.59E-06 3.10E-06 4.60E-06 2.08E-06 1.33E-06
Sm-139           2.33E-01 2.42E-01 2.58E-01 2.80E-01 2.94E-01 3.19E-01 4.58E-01 3.47E-01
Sm-140           8.86E-02 9.20E-02 9.75E-02 1.05E-01 1.11E-01 1.20E-01 1.70E-01 1.31E-01
Sm-141           2.32E-01 2.41E-01 2.55E-01 2.76E-01 2.90E-01 3.14E-01 4.42E-01 3.41E-01
Sm-141m          3.18E-01 3.30E-01 3.50E-01 3.78E-01 3.98E-01 4.31E-01 6.00E-01 4.66E-01
Sm-142           1.34E-02 1.40E-02 1.49E-02 1.63E-02 1.72E-02 1.88E-02 2.81E-02 2.11E-02
Sm-143           8.27E-02 8.58E-02 9.14E-02 9.95E-02 1.05E-01 1.14E-01 1.65E-01 1.24E-01
Sm-143m          1.13E-01 1.17E-01 1.24E-01 1.34E-01 1.41E-01 1.53E-01 2.15E-01 1.68E-01
Sm-145           1.23E-03 1.37E-03 1.56E-03 1.91E-03 2.14E-03 2.60E-03 5.53E-03 3.81E-03
Sm-146           0.00E+00 0.00E+00 0.00E+00 0.00E+00 0.00E+00 0.00E+00 0.00E+00 0.00E+00
Sm-147           0.00E+00 0.00E+00 0.00E+00 0.00E+00 0.00E+00 0.00E+00 0.00E+00 0.00E+00
Sm-148           0.00E+00 0.00E+00 0.00E+00 0.00E+00 0.00E+00 0.00E+00 0.00E+00 0.00E+00
Sm-151           1.96E-08 2.20E-08 2.83E-08 3.85E-08 4.56E-08 6.64E-08 2.25E-07 3.09E-07
Sm-153           3.76E-03 4.04E-03 4.36E-03 4.93E-03 5.34E-03 5.86E-03 1.05E-02 6.51E-03
Sm-155           9.60E-03 1.02E-02 1.10E-02 1.21E-02 1.30E-02 1.40E-02 2.35E-02 1.47E-02
Sm-156           1.26E-02 1.34E-02 1.43E-02 1.58E-02 1.68E-02 1.81E-02 2.97E-02 1.94E-02
Sm-157           6.14E-02 6.43E-02 6.83E-02 7.43E-02 7.86E-02 8.48E-02 1.24E-01 9.10E-02
Sn-106           1.90E-01 1.98E-01 2.10E-01 2.28E-01 2.40E-01 2.59E-01 3.71E-01 2.83E-01
Sn-108           1.00E-01 1.05E-01 1.12E-01 1.22E-01 1.28E-01 1.38E-01 2.08E-01 1.52E-01
Sn-109           3.91E-01 4.05E-01 4.26E-01 4.57E-01 4.79E-01 5.17E-01 6.77E-01 5.54E-01
Sn-110           3.86E-02 4.09E-02 4.36E-02 4.78E-02 5.06E-02 5.44E-02 8.60E-02 5.97E-02
Sn-111           7.99E-02 8.27E-02 8.77E-02 9.49E-02 9.96E-02 1.08E-01 1.51E-01 1.18E-01
Sn-113           8.08E-04 8.61E-04 9.31E-04 1.05E-03 1.12E-03 1.26E-03 2.37E-03 1.95E-03
Sn-113m          8.00E-05 8.94E-05 1.05E-04 1.37E-04 1.54E-04 2.16E-04 6.16E-04 6.43E-04
Sn-117m          1.65E-02 1.74E-02 1.86E-02 2.04E-02 2.19E-02 2.33E-02 3.91E-02 2.53E-02
Sn-119m          5.81E-05 6.57E-05 8.05E-05 1.10E-04 1.25E-04 1.89E-04 5.91E-04 6.67E-04
Sn-121           9.16E-06 9.31E-06 9.81E-06 1.15E-05 1.43E-05 2.06E-05 1.02E-05 6.42E-06
Sn-121m          3.22E-05 3.63E-05 4.30E-05 5.67E-05 6.50E-05 9.23E-05 2.43E-04 2.38E-04
Sn-123           1.36E-03 1.43E-03 1.53E-03 1.67E-03 1.79E-03 2.01E-03 2.45E-03 1.93E-03
Sn-123m          1.63E-02 1.74E-02 1.85E-02 2.03E-02 2.18E-02 2.31E-02 3.83E-02 2.46E-02
Sn-125           5.80E-02 6.03E-02 6.37E-02 6.85E-02 7.21E-02 7.83E-02 1.04E-01 8.36E-02
Sn-125m          5.19E-02 5.47E-02 5.83E-02 6.38E-02 6.73E-02 7.27E-02 1.11E-01 7.87E-02
Sn-126           3.33E-03 3.59E-03 3.89E-03 4.35E-03 4.72E-03 5.12E-03 9.24E-03 5.65E-03
Sn-127           3.29E-01 3.41E-01 3.60E-01 3.88E-01 4.07E-01 4.40E-01 5.88E-01 4.73E-01
Sn-127m          9.37E-02 9.71E-02 1.03E-01 1.12E-01 1.18E-01 1.28E-01 1.82E-01 1.38E-01
Sn-128           8.67E-02 9.01E-02 9.59E-02 1.05E-01 1.10E-01 1.19E-01 1.77E-01 1.32E-01
Sn-129           1.71E-01 1.77E-01 1.88E-01 2.03E-01 2.13E-01 2.31E-01 3.17E-01 2.50E-01
Sn-130           1.42E-01 1.49E-01 1.58E-01 1.71E-01 1.81E-01 1.96E-01 2.83E-01 2.13E-01
Sn-130m          1.47E-01 1.54E-01 1.62E-01 1.75E-01 1.85E-01 2.00E-01 2.71E-01 2.15E-01
Sr-79            1.85E-01 1.92E-01 2.05E-01 2.23E-01 2.36E-01 2.55E-01 3.74E-01 2.78E-01
Sr-80            6.80E-02 7.04E-02 7.49E-02 8.16E-02 8.57E-02 9.28E-02 1.36E-01 1.02E-01
Sr-81            2.17E-01 2.26E-01 2.40E-01 2.61E-01 2.74E-01 2.98E-01 4.35E-01 3.25E-01
Sr-82            2.87E-06 3.02E-06 4.86E-06 5.31E-06 8.75E-06 1.53E-05 3.77E-05 2.44E-04
Sr-83            1.33E-01 1.38E-01 1.47E-01 1.59E-01 1.67E-01 1.81E-01 2.55E-01 1.97E-01
Sr-85            7.83E-02 8.12E-02 8.64E-02 9.42E-02 9.89E-02 1.07E-01 1.57E-01 1.18E-01
Sr-85m           2.85E-02 3.02E-02 3.23E-02 3.54E-02 3.75E-02 4.02E-02 6.47E-02 4.34E-02
Sr-87m           4.84E-02 5.07E-02 5.40E-02 5.91E-02 6.22E-02 6.71E-02 1.02E-01 7.35E-02
Sr-89            2.43E-04 2.73E-04 3.15E-04 3.71E-04 4.40E-04 5.72E-04 4.70E-04 3.19E-04
Sr-90            2.58E-05 2.71E-05 3.01E-05 3.60E-05 4.39E-05 5.88E-05 3.63E-05 2.30E-05
Sr-91            1.19E-01 1.23E-01 1.31E-01 1.41E-01 1.48E-01 1.61E-01 2.19E-01 1.74E-01
Sr-92            2.38E-01 2.46E-01 2.59E-01 2.78E-01 2.92E-01 3.15E-01 4.10E-01 3.37E-01
Sr-93            3.92E-01 4.06E-01 4.28E-01 4.61E-01 4.84E-01 5.23E-01 7.04E-01 5.64E-01
Sr-94            2.57E-01 2.66E-01 2.80E-01 3.00E-01 3.15E-01 3.40E-01 4.40E-01 3.63E-01
Ta-170           1.68E-01 1.74E-01 1.86E-01 2.02E-01 2.13E-01 2.32E-01 3.33E-01 2.51E-01
Ta-172           2.77E-01 2.88E-01 3.05E-01 3.29E-01 3.46E-01 3.74E-01 5.15E-01 4.04E-01
Ta-173           8.69E-02 9.03E-02 9.57E-02 1.03E-01 1.09E-01 1.18E-01 1.65E-01 1.27E-01
Ta-174           1.55E-01 1.61E-01 1.70E-01 1.84E-01 1.94E-01 2.10E-01 2.93E-01 2.25E-01
Ta-175           1.80E-01 1.86E-01 1.97E-01 2.12E-01 2.23E-01 2.41E-01 3.27E-01 2.59E-01
Ta-176           3.96E-01 4.09E-01 4.30E-01 4.61E-01 4.83E-01 5.21E-01 6.77E-01 5.57E-01
Ta-177           4.13E-03 4.42E-03 4.80E-03 5.40E-03 5.84E-03 6.46E-03 1.10E-02 7.07E-03
Ta-178           1.36E-02 1.42E-02 1.51E-02 1.65E-02 1.75E-02 1.91E-02 2.75E-02 2.06E-02
Ta-178m          1.55E-01 1.63E-01 1.74E-01 1.91E-01 2.02E-01 2.18E-01 3.39E-01 2.38E-01
Ta-179           9.13E-04 1.00E-03 1.11E-03 1.30E-03 1.44E-03 1.63E-03 3.04E-03 1.83E-03
Ta-180           1.99E-03 2.18E-03 2.41E-03 2.78E-03 3.06E-03 3.44E-03 6.32E-03 3.79E-03
Ta-182           2.13E-01 2.21E-01 2.33E-01 2.50E-01 2.63E-01 2.84E-01 3.82E-01 3.06E-01
Ta-182m          2.71E-02 2.88E-02 3.08E-02 3.39E-02 3.63E-02 3.89E-02 6.48E-02 4.18E-02
Ta-183           3.32E-02 3.51E-02 3.76E-02 4.14E-02 4.40E-02 4.75E-02 7.68E-02 5.13E-02
Ta-184           2.44E-01 2.55E-01 2.71E-01 2.93E-01 3.09E-01 3.34E-01 4.83E-01 3.64E-01
Ta-185           1.74E-02 1.83E-02 1.97E-02 2.16E-02 2.31E-02 2.49E-02 3.97E-02 2.65E-02
Ta-186           2.20E-01 2.29E-01 2.44E-01 2.65E-01 2.80E-01 3.02E-01 4.40E-01 3.29E-01
Tb-146           6.44E-01 6.67E-01 7.03E-01 7.55E-01 7.91E-01 8.54E-01 1.12E+00 9.15E-01
Tb-147           3.68E-01 3.82E-01 4.03E-01 4.34E-01 4.55E-01 4.92E-01 6.66E-01 5.32E-01
Tb-147m          3.38E-01 3.49E-01 3.68E-01 3.95E-01 4.14E-01 4.48E-01 5.87E-01 4.79E-01
Tb-148           4.06E-01 4.20E-01 4.44E-01 4.79E-01 5.03E-01 5.43E-01 7.38E-01 5.86E-01
Tb-148m          5.10E-01 5.30E-01 5.62E-01 6.08E-01 6.40E-01 6.94E-01 9.80E-01 7.57E-01
Tb-149           2.26E-01 2.35E-01 2.48E-01 2.67E-01 2.81E-01 3.03E-01 4.16E-01 3.28E-01
Tb-149m          2.22E-01 2.31E-01 2.45E-01 2.65E-01 2.78E-01 3.02E-01 4.25E-01 3.30E-01
Tb-150           4.35E-01 4.50E-01 4.74E-01 5.08E-01 5.33E-01 5.74E-01 7.57E-01 6.16E-01
Tb-150m          4.01E-01 4.16E-01 4.42E-01 4.80E-01 5.05E-01 5.47E-01 7.90E-01 6.01E-01
Tb-151           1.48E-01 1.55E-01 1.64E-01 1.79E-01 1.88E-01 2.04E-01 2.97E-01 2.22E-01
Tb-151m          1.05E-02 1.10E-02 1.17E-02 1.27E-02 1.34E-02 1.46E-02 2.16E-02 1.61E-02
Tb-152           2.53E-01 2.62E-01 2.77E-01 2.98E-01 3.13E-01 3.38E-01 4.61E-01 3.64E-01
Tb-152m          1.09E-01 1.14E-01 1.22E-01 1.33E-01 1.40E-01 1.51E-01 2.27E-01 1.66E-01
Tb-153           4.21E-02 4.42E-02 4.70E-02 5.13E-02 5.43E-02 5.87E-02 8.86E-02 6.42E-02
Tb-154           4.13E-01 4.27E-01 4.49E-01 4.80E-01 5.03E-01 5.42E-01 6.98E-01 5.78E-01
Tb-155           1.50E-02 1.59E-02 1.71E-02 1.90E-02 2.04E-02 2.20E-02 3.73E-02 2.42E-02
Tb-156           3.18E-01 3.30E-01 3.48E-01 3.76E-01 3.95E-01 4.27E-01 5.85E-01 4.61E-01
Tb-156m          1.03E-03 1.15E-03 1.29E-03 1.54E-03 1.74E-03 2.04E-03 3.93E-03 2.46E-03
Tb-156n          1.39E-04 1.51E-04 1.67E-04 1.93E-04 2.13E-04 2.41E-04 4.56E-04 2.85E-04
Tb-157           9.84E-05 1.10E-04 1.24E-04 1.52E-04 1.72E-04 2.07E-04 4.27E-04 2.84E-04
Tb-158           1.27E-01 1.32E-01 1.40E-01 1.51E-01 1.59E-01 1.72E-01 2.36E-01 1.87E-01
Tb-160           1.86E-01 1.93E-01 2.04E-01 2.20E-01 2.31E-01 2.50E-01 3.42E-01 2.71E-01
Tb-161           1.17E-03 1.28E-03 1.41E-03 1.64E-03 1.83E-03 2.10E-03 3.96E-03 2.58E-03
Tb-162           1.75E-01 1.83E-01 1.94E-01 2.10E-01 2.21E-01 2.39E-01 3.40E-01 2.60E-01
Tb-163           1.21E-01 1.26E-01 1.34E-01 1.47E-01 1.54E-01 1.67E-01 2.50E-01 1.83E-01
Tb-164           4.10E-01 4.26E-01 4.51E-01 4.86E-01 5.10E-01 5.52E-01 7.56E-01 5.97E-01
Tb-165           1.47E-01 1.52E-01 1.61E-01 1.72E-01 1.81E-01 1.96E-01 2.57E-01 2.09E-01
Tc-101           4.93E-02 5.20E-02 5.54E-02 6.06E-02 6.40E-02 6.89E-02 1.06E-01 7.50E-02
Tc-102           1.65E-02 1.74E-02 1.90E-02 2.09E-02 2.26E-02 2.53E-02 3.10E-02 2.39E-02
Tc-102m          4.37E-01 4.53E-01 4.78E-01 5.13E-01 5.38E-01 5.81E-01 7.73E-01 6.25E-01
Tc-104           4.03E-01 4.17E-01 4.40E-01 4.72E-01 4.96E-01 5.35E-01 7.05E-01 5.70E-01
Tc-105           1.30E-01 1.35E-01 1.44E-01 1.55E-01 1.63E-01 1.77E-01 2.45E-01 1.89E-01
Tc-91            4.44E-01 4.59E-01 4.84E-01 5.20E-01 5.46E-01 5.89E-01 7.85E-01 6.32E-01
Tc-91m           2.33E-01 2.41E-01 2.57E-01 2.80E-01 2.94E-01 3.19E-01 4.57E-01 3.47E-01
Tc-92            6.47E-01 6.71E-01 7.10E-01 7.66E-01 8.06E-01 8.71E-01 1.19E+00 9.39E-01
Tc-93            2.78E-01 2.88E-01 3.03E-01 3.25E-01 3.41E-01 3.68E-01 4.80E-01 3.94E-01
Tc-93m           1.75E-01 1.81E-01 1.90E-01 2.03E-01 2.13E-01 2.29E-01 2.98E-01 2.44E-01
Tc-94            4.40E-01 4.58E-01 4.85E-01 5.23E-01 5.50E-01 5.97E-01 8.27E-01 6.51E-01
Tc-94m           3.31E-01 3.43E-01 3.63E-01 3.92E-01 4.11E-01 4.45E-01 6.13E-01 4.83E-01
Tc-95            1.30E-01 1.35E-01 1.43E-01 1.55E-01 1.63E-01 1.77E-01 2.46E-01 1.93E-01
Tc-95m           1.07E-01 1.11E-01 1.18E-01 1.28E-01 1.35E-01 1.46E-01 2.10E-01 1.59E-01
Tc-96            4.15E-01 4.32E-01 4.57E-01 4.93E-01 5.19E-01 5.63E-01 7.77E-01 6.13E-01
Tc-96m           7.04E-03 7.31E-03 7.73E-03 8.32E-03 8.75E-03 9.49E-03 1.30E-02 1.05E-02
Tc-97            1.21E-05 1.37E-05 1.97E-05 2.49E-05 2.99E-05 5.17E-05 2.09E-04 4.44E-04
Tc-97m           3.81E-05 4.08E-05 4.81E-05 5.68E-05 6.33E-05 8.59E-05 2.60E-04 4.07E-04
Tc-98            2.32E-01 2.41E-01 2.56E-01 2.77E-01 2.91E-01 3.16E-01 4.45E-01 3.46E-01
Tc-99            6.42E-06 6.46E-06 6.58E-06 7.46E-06 9.21E-06 1.37E-05 6.42E-06 4.03E-06
Tc-99m           1.38E-02 1.45E-02 1.55E-02 1.70E-02 1.83E-02 1.94E-02 3.27E-02 2.05E-02
Te-113           3.82E-01 3.95E-01 4.18E-01 4.51E-01 4.75E-01 5.14E-01 7.01E-01 5.54E-01
Te-114           2.16E-01 2.24E-01 2.36E-01 2.54E-01 2.67E-01 2.89E-01 3.90E-01 3.12E-01
Te-115           3.80E-01 3.94E-01 4.16E-01 4.49E-01 4.71E-01 5.11E-01 6.99E-01 5.52E-01
Te-115m          4.50E-01 4.66E-01 4.92E-01 5.29E-01 5.55E-01 6.01E-01 8.11E-01 6.48E-01
Te-116           1.05E-02 1.09E-02 1.17E-02 1.28E-02 1.36E-02 1.48E-02 2.31E-02 1.69E-02
Te-117           2.67E-01 2.77E-01 2.92E-01 3.14E-01 3.30E-01 3.57E-01 4.81E-01 3.86E-01
Te-118           9.70E-05 1.10E-04 1.33E-04 1.81E-04 2.07E-04 3.05E-04 8.92E-04 9.26E-04
Te-119           1.24E-01 1.29E-01 1.36E-01 1.48E-01 1.55E-01 1.68E-01 2.36E-01 1.84E-01
Te-119m          2.50E-01 2.60E-01 2.74E-01 2.95E-01 3.10E-01 3.34E-01 4.51E-01 3.60E-01
Te-121           8.97E-02 9.27E-02 9.86E-02 1.07E-01 1.13E-01 1.22E-01 1.78E-01 1.35E-01
Te-121m          2.76E-02 2.92E-02 3.11E-02 3.40E-02 3.60E-02 3.86E-02 6.09E-02 4.20E-02
Te-123           1.69E-07 1.92E-07 2.32E-07 3.14E-07 3.59E-07 5.30E-07 1.55E-06 1.61E-06
Te-123m          1.58E-02 1.66E-02 1.77E-02 1.95E-02 2.09E-02 2.22E-02 3.73E-02 2.40E-02
Te-125m          2.42E-04 2.73E-04 3.21E-04 4.22E-04 4.81E-04 6.76E-04 1.82E-03 1.74E-03
Te-127           7.71E-04 8.08E-04 8.64E-04 9.48E-04 1.00E-03 1.10E-03 1.60E-03 1.15E-03
Te-127m          9.41E-05 1.04E-04 1.21E-04 1.54E-04 1.73E-04 2.35E-04 5.95E-04 5.60E-04
Te-129           9.30E-03 9.69E-03 1.03E-02 1.13E-02 1.19E-02 1.29E-02 1.88E-02 1.40E-02
Te-129m          4.99E-03 5.19E-03 5.52E-03 5.99E-03 6.33E-03 6.95E-03 9.85E-03 7.71E-03
Te-131           6.35E-02 6.62E-02 7.03E-02 7.62E-02 8.04E-02 8.70E-02 1.26E-01 9.39E-02
Te-131m          2.41E-01 2.51E-01 2.65E-01 2.86E-01 3.00E-01 3.25E-01 4.48E-01 3.53E-01
Te-132           2.75E-02 2.91E-02 3.11E-02 3.42E-02 3.63E-02 3.90E-02 6.33E-02 4.28E-02
Te-133           2.04E-01 2.12E-01 2.25E-01 2.42E-01 2.54E-01 2.74E-01 3.75E-01 2.96E-01
Te-133m          3.13E-01 3.25E-01 3.43E-01 3.70E-01 3.88E-01 4.20E-01 5.74E-01 4.55E-01
Te-134           1.34E-01 1.39E-01 1.48E-01 1.61E-01 1.70E-01 1.84E-01 2.68E-01 2.01E-01
Th-223           6.29E-03 6.70E-03 7.19E-03 7.95E-03 8.53E-03 9.13E-03 1.57E-02 9.75E-03
Th-224           2.83E-03 2.99E-03 3.19E-03 3.50E-03 3.73E-03 3.98E-03 6.46E-03 4.29E-03
Th-226           8.15E-04 8.65E-04 9.24E-04 1.02E-03 1.09E-03 1.16E-03 1.95E-03 1.26E-03
Th-227           1.57E-02 1.66E-02 1.78E-02 1.95E-02 2.07E-02 2.22E-02 3.55E-02 2.43E-02
Th-228           1.94E-04 2.07E-04 2.23E-04 2.46E-04 2.64E-04 2.84E-04 4.86E-04 3.43E-04
Th-229           7.68E-03 8.19E-03 8.79E-03 9.71E-03 1.04E-02 1.12E-02 1.91E-02 1.21E-02
Th-230           2.90E-05 3.11E-05 3.40E-05 3.80E-05 4.14E-05 4.61E-05 8.48E-05 8.56E-05
Th-231           8.44E-04 9.07E-04 9.84E-04 1.10E-03 1.20E-03 1.31E-03 2.41E-03 1.81E-03
Th-232           1.22E-05 1.32E-05 1.47E-05 1.67E-05 1.85E-05 2.14E-05 4.25E-05 5.65E-05
Th-233           5.14E-03 5.37E-03 5.72E-03 6.24E-03 6.60E-03 7.19E-03 1.05E-02 7.75E-03
Th-234           5.95E-04 6.39E-04 6.92E-04 7.75E-04 8.38E-04 9.10E-04 1.62E-03 1.00E-03
Th-235           8.87E-03 9.25E-03 9.86E-03 1.08E-02 1.14E-02 1.25E-02 1.74E-02 1.32E-02
Th-236           4.71E-03 4.92E-03 5.26E-03 5.75E-03 6.08E-03 6.59E-03 9.90E-03 7.09E-03
Ti-44            8.23E-03 8.92E-03 9.75E-03 1.10E-02 1.19E-02 1.30E-02 2.34E-02 1.37E-02
Ti-45            1.38E-01 1.43E-01 1.53E-01 1.67E-01 1.75E-01 1.89E-01 2.78E-01 2.08E-01
Ti-51            5.58E-02 5.87E-02 6.26E-02 6.83E-02 7.22E-02 7.80E-02 1.17E-01 8.43E-02
Ti-52            1.31E-02 1.38E-02 1.48E-02 1.64E-02 1.76E-02 1.88E-02 3.14E-02 1.95E-02
Tl-190           2.07E-01 2.15E-01 2.29E-01 2.50E-01 2.64E-01 2.86E-01 4.12E-01 3.09E-01
Tl-190m          3.94E-01 4.09E-01 4.34E-01 4.72E-01 4.96E-01 5.37E-01 7.70E-01 5.86E-01
Tl-194           1.42E-01 1.48E-01 1.57E-01 1.71E-01 1.80E-01 1.95E-01 2.85E-01 2.13E-01
Tl-194m          4.00E-01 4.15E-01 4.41E-01 4.79E-01 5.04E-01 5.46E-01 7.85E-01 5.97E-01
Tl-195           2.09E-01 2.16E-01 2.28E-01 2.45E-01 2.57E-01 2.78E-01 3.69E-01 2.98E-01
Tl-196           3.21E-01 3.33E-01 3.51E-01 3.78E-01 3.97E-01 4.28E-01 5.78E-01 4.61E-01
Tl-197           6.77E-02 7.05E-02 7.48E-02 8.10E-02 8.53E-02 9.23E-02 1.31E-01 9.99E-02
Tl-198           3.49E-01 3.61E-01 3.81E-01 4.09E-01 4.29E-01 4.63E-01 6.18E-01 4.97E-01
Tl-198m          1.86E-01 1.93E-01 2.05E-01 2.24E-01 2.35E-01 2.55E-01 3.75E-01 2.79E-01
Tl-199           3.06E-02 3.22E-02 3.44E-02 3.77E-02 3.99E-02 4.31E-02 6.68E-02 4.68E-02
Tl-200           2.12E-01 2.20E-01 2.33E-01 2.52E-01 2.65E-01 2.86E-01 3.98E-01 3.10E-01
Tl-201           6.38E-03 6.85E-03 7.42E-03 8.28E-03 8.95E-03 9.69E-03 1.70E-02 1.03E-02
Tl-202           6.63E-02 6.92E-02 7.39E-02 8.08E-02 8.51E-02 9.21E-02 1.39E-01 1.01E-01
Tl-204           1.10E-04 1.19E-04 1.32E-04 1.51E-04 1.71E-04 2.00E-04 2.62E-04 1.58E-04
Tl-206           2.08E-04 2.33E-04 2.69E-04 3.17E-04 3.76E-04 4.87E-04 4.03E-04 2.71E-04
Tl-206m          3.82E-01 3.98E-01 4.22E-01 4.58E-01 4.81E-01 5.21E-01 7.48E-01 5.67E-01
Tl-207           5.59E-04 5.95E-04 6.48E-04 7.20E-04 7.91E-04 9.21E-04 1.04E-03 7.87E-04
Tl-208           6.38E-01 6.58E-01 6.91E-01 7.37E-01 7.71E-01 8.30E-01 1.05E+00 8.81E-01
Tl-209           3.70E-01 3.83E-01 4.04E-01 4.34E-01 4.57E-01 4.93E-01 6.58E-01 5.27E-01
Tl-210           4.82E-01 5.01E-01 5.28E-01 5.67E-01 5.96E-01 6.44E-01 8.59E-01 6.91E-01
Tm-161           2.08E-01 2.15E-01 2.27E-01 2.45E-01 2.57E-01 2.78E-01 3.77E-01 2.99E-01
Tm-162           3.36E-01 3.47E-01 3.66E-01 3.93E-01 4.12E-01 4.44E-01 5.89E-01 4.77E-01
Tm-163           2.15E-01 2.23E-01 2.36E-01 2.53E-01 2.66E-01 2.88E-01 3.88E-01 3.10E-01
Tm-164           1.27E-01 1.32E-01 1.39E-01 1.51E-01 1.58E-01 1.71E-01 2.39E-01 1.86E-01
Tm-165           7.88E-02 8.24E-02 8.77E-02 9.55E-02 1.01E-01 1.09E-01 1.61E-01 1.19E-01
Tm-166           3.41E-01 3.54E-01 3.73E-01 4.00E-01 4.20E-01 4.54E-01 6.01E-01 4.87E-01
Tm-167           1.41E-02 1.50E-02 1.60E-02 1.77E-02 1.90E-02 2.06E-02 3.39E-02 2.25E-02
Tm-168           1.92E-01 2.00E-01 2.12E-01 2.29E-01 2.42E-01 2.62E-01 3.75E-01 2.86E-01
Tm-170           2.77E-04 3.02E-04 3.33E-04 3.81E-04 4.26E-04 4.90E-04 7.28E-04 4.40E-04
Tm-171           2.17E-05 2.39E-05 2.66E-05 3.11E-05 3.46E-05 3.95E-05 7.38E-05 4.47E-05
Tm-172           8.32E-02 8.61E-02 9.08E-02 9.73E-02 1.02E-01 1.11E-01 1.44E-01 1.18E-01
Tm-173           5.88E-02 6.15E-02 6.55E-02 7.16E-02 7.54E-02 8.14E-02 1.23E-01 8.92E-02
Tm-174           2.77E-01 2.89E-01 3.06E-01 3.32E-01 3.50E-01 3.78E-01 5.42E-01 4.10E-01
Tm-175           1.77E-01 1.84E-01 1.95E-01 2.11E-01 2.21E-01 2.40E-01 3.37E-01 2.61E-01
Tm-176           3.39E-01 3.52E-01 3.71E-01 3.98E-01 4.18E-01 4.51E-01 6.02E-01 4.83E-01
U-227            1.36E-02 1.44E-02 1.54E-02 1.69E-02 1.80E-02 1.93E-02 3.14E-02 2.08E-02
U-228            3.95E-04 4.20E-04 4.50E-04 4.97E-04 5.31E-04 5.70E-04 9.65E-04 6.53E-04
U-230            1.07E-04 1.14E-04 1.23E-04 1.36E-04 1.46E-04 1.59E-04 2.78E-04 2.28E-04
U-231            5.59E-03 5.97E-03 6.41E-03 7.13E-03 7.66E-03 8.23E-03 1.45E-02 9.21E-03
U-232            1.89E-05 2.03E-05 2.24E-05 2.53E-05 2.78E-05 3.23E-05 6.61E-05 9.09E-05
U-233            2.50E-05 2.65E-05 2.87E-05 3.18E-05 3.43E-05 3.80E-05 6.80E-05 6.89E-05
U-234            8.88E-06 9.56E-06 1.08E-05 1.24E-05 1.40E-05 1.72E-05 3.94E-05 6.99E-05
U-235            1.93E-02 2.05E-02 2.18E-02 2.40E-02 2.55E-02 2.72E-02 4.49E-02 2.92E-02
U-235m           0.00E+00 0.00E+00 0.00E+00 0.00E+00 0.00E+00 0.00E+00 0.00E+00 0.00E+00
U-236            4.43E-06 4.80E-06 5.67E-06 6.57E-06 7.65E-06 1.01E-05 2.63E-05 5.76E-05
U-237            1.29E-02 1.37E-02 1.47E-02 1.62E-02 1.73E-02 1.86E-02 3.14E-02 2.02E-02
U-238            4.48E-06 4.79E-06 5.53E-06 6.30E-06 7.19E-06 9.31E-06 2.23E-05 4.76E-05
U-239            4.10E-03 4.37E-03 4.73E-03 5.23E-03 5.64E-03 6.18E-03 9.97E-03 6.56E-03
U-240            4.00E-04 4.26E-04 4.57E-04 5.08E-04 5.48E-04 5.97E-04 1.05E-03 7.72E-04
U-242            5.44E-03 5.67E-03 6.07E-03 6.65E-03 7.04E-03 7.67E-03 1.15E-02 8.27E-03
V-47             1.58E-01 1.64E-01 1.76E-01 1.92E-01 2.01E-01 2.18E-01 3.19E-01 2.39E-01
V-48             4.98E-01 5.17E-01 5.45E-01 5.87E-01 6.16E-01 6.66E-01 8.97E-01 7.19E-01
V-49             0.00E+00 0.00E+00 0.00E+00 0.00E+00 0.00E+00 0.00E+00 0.00E+00 0.00E+00
V-50             2.58E-01 2.67E-01 2.81E-01 3.01E-01 3.16E-01 3.40E-01 4.40E-01 3.64E-01
V-52             2.62E-01 2.71E-01 2.85E-01 3.05E-01 3.21E-01 3.46E-01 4.46E-01 3.68E-01
V-53             1.77E-01 1.84E-01 1.94E-01 2.08E-01 2.19E-01 2.38E-01 3.17E-01 2.55E-01
W-177            1.32E-01 1.37E-01 1.46E-01 1.58E-01 1.67E-01 1.80E-01 2.61E-01 1.96E-01
W-178            5.86E-04 6.43E-04 7.12E-04 8.26E-04 9.10E-04 1.03E-03 1.90E-03 1.14E-03
W-179            1.93E-03 2.12E-03 2.35E-03 2.73E-03 3.01E-03 3.43E-03 6.43E-03 3.94E-03
W-179m           4.18E-03 4.48E-03 4.84E-03 5.41E-03 5.81E-03 6.35E-03 1.08E-02 6.87E-03
W-181            1.56E-03 1.71E-03 1.90E-03 2.20E-03 2.42E-03 2.74E-03 5.07E-03 3.03E-03
W-185            1.49E-05 1.54E-05 1.66E-05 1.92E-05 2.31E-05 3.11E-05 2.30E-05 1.42E-05
W-185m           2.09E-03 2.22E-03 2.38E-03 2.65E-03 2.84E-03 3.07E-03 5.23E-03 3.28E-03
W-187            6.93E-02 7.19E-02 7.65E-02 8.31E-02 8.74E-02 9.48E-02 1.37E-01 1.04E-01
W-188            2.52E-04 2.66E-04 2.84E-04 3.12E-04 3.32E-04 3.61E-04 5.58E-04 3.79E-04
W-190            1.25E-02 1.33E-02 1.43E-02 1.59E-02 1.71E-02 1.85E-02 3.15E-02 1.97E-02
Xe-120           5.61E-02 5.85E-02 6.21E-02 6.75E-02 7.11E-02 7.71E-02 1.12E-01 8.52E-02
Xe-121           2.53E-01 2.62E-01 2.77E-01 2.98E-01 3.13E-01 3.37E-01 4.57E-01 3.63E-01
Xe-122           6.58E-03 6.92E-03 7.41E-03 8.16E-03 8.64E-03 9.41E-03 1.51E-02 1.09E-02
Xe-123           9.91E-02 1.03E-01 1.09E-01 1.18E-01 1.24E-01 1.34E-01 1.91E-01 1.46E-01
Xe-125           3.31E-02 3.49E-02 3.72E-02 4.07E-02 4.31E-02 4.64E-02 7.30E-02 5.10E-02
Xe-127           3.37E-02 3.56E-02 3.80E-02 4.18E-02 4.43E-02 4.76E-02 7.68E-02 5.21E-02
Xe-127m          1.68E-02 1.78E-02 1.90E-02 2.09E-02 2.24E-02 2.39E-02 4.05E-02 2.58E-02
Xe-129m          1.49E-03 1.61E-03 1.76E-03 2.02E-03 2.20E-03 2.57E-03 5.02E-03 3.84E-03
Xe-131m          5.13E-04 5.52E-04 6.05E-04 6.99E-04 7.66E-04 9.05E-04 1.82E-03 1.41E-03
Xe-133           2.26E-03 2.45E-03 2.68E-03 3.01E-03 3.28E-03 3.62E-03 6.70E-03 4.20E-03
Xe-133m          3.26E-03 3.47E-03 3.72E-03 4.11E-03 4.39E-03 4.79E-03 8.00E-03 5.61E-03
Xe-135           3.43E-02 3.63E-02 3.87E-02 4.23E-02 4.48E-02 4.81E-02 7.59E-02 5.22E-02
Xe-135m          6.72E-02 6.96E-02 7.40E-02 8.07E-02 8.47E-02 9.18E-02 1.34E-01 1.01E-01
Xe-137           3.33E-02 3.48E-02 3.73E-02 4.08E-02 4.34E-02 4.76E-02 6.48E-02 4.91E-02
Xe-138           2.02E-01 2.09E-01 2.21E-01 2.36E-01 2.48E-01 2.67E-01 3.50E-01 2.85E-01
Y-81             1.81E-01 1.88E-01 2.01E-01 2.20E-01 2.31E-01 2.52E-01 3.69E-01 2.73E-01
Y-83             2.18E-01 2.26E-01 2.41E-01 2.62E-01 2.76E-01 2.98E-01 4.26E-01 3.25E-01
Y-83m            1.30E-01 1.36E-01 1.44E-01 1.57E-01 1.65E-01 1.80E-01 2.66E-01 1.96E-01
Y-84m            6.66E-01 6.91E-01 7.32E-01 7.90E-01 8.30E-01 8.99E-01 1.24E+00 9.76E-01
Y-85             1.72E-01 1.78E-01 1.90E-01 2.06E-01 2.17E-01 2.36E-01 3.43E-01 2.58E-01
Y-85m            2.24E-01 2.32E-01 2.46E-01 2.66E-01 2.79E-01 3.02E-01 4.16E-01 3.26E-01
Y-86             6.18E-01 6.41E-01 6.76E-01 7.27E-01 7.63E-01 8.25E-01 1.11E+00 8.90E-01
Y-86m            2.93E-02 3.10E-02 3.30E-02 3.61E-02 3.83E-02 4.10E-02 6.51E-02 4.42E-02
Y-87             6.90E-02 7.17E-02 7.63E-02 8.33E-02 8.75E-02 9.46E-02 1.40E-01 1.04E-01
Y-87m            4.62E-02 4.84E-02 5.16E-02 5.65E-02 5.95E-02 6.41E-02 9.77E-02 7.03E-02
Y-88             4.89E-01 5.06E-01 5.32E-01 5.69E-01 5.97E-01 6.45E-01 8.33E-01 6.89E-01
Y-89m            1.51E-01 1.57E-01 1.66E-01 1.78E-01 1.88E-01 2.03E-01 2.77E-01 2.21E-01
Y-90             6.14E-04 6.96E-04 8.27E-04 9.75E-04 1.20E-03 1.58E-03 1.21E-03 8.42E-04
Y-90m            9.41E-02 9.83E-02 1.05E-01 1.14E-01 1.21E-01 1.30E-01 1.98E-01 1.42E-01
Y-91             7.90E-04 8.42E-04 9.16E-04 1.02E-03 1.12E-03 1.32E-03 1.43E-03 1.10E-03
Y-91m            8.49E-02 8.77E-02 9.33E-02 1.02E-01 1.07E-01 1.16E-01 1.68E-01 1.27E-01
Y-92             4.46E-02 4.65E-02 4.94E-02 5.33E-02 5.65E-02 6.16E-02 8.08E-02 6.45E-02
Y-93             1.76E-02 1.84E-02 1.95E-02 2.11E-02 2.25E-02 2.47E-02 3.17E-02 2.51E-02
Y-94             1.35E-01 1.41E-01 1.49E-01 1.60E-01 1.69E-01 1.83E-01 2.43E-01 1.95E-01
Y-95             2.13E-01 2.20E-01 2.31E-01 2.46E-01 2.58E-01 2.78E-01 3.47E-01 2.93E-01
Yb-162           2.86E-02 3.00E-02 3.20E-02 3.52E-02 3.74E-02 4.04E-02 6.36E-02 4.38E-02
Yb-163           1.16E-01 1.20E-01 1.27E-01 1.38E-01 1.45E-01 1.57E-01 2.18E-01 1.70E-01
Yb-164           3.12E-03 3.33E-03 3.62E-03 4.09E-03 4.44E-03 4.96E-03 8.33E-03 5.62E-03
Yb-165           4.29E-02 4.47E-02 4.75E-02 5.17E-02 5.46E-02 5.93E-02 8.56E-02 6.46E-02
Yb-166           3.12E-03 3.43E-03 3.79E-03 4.42E-03 4.93E-03 5.61E-03 1.05E-02 6.39E-03
Yb-167           2.15E-02 2.28E-02 2.45E-02 2.72E-02 2.92E-02 3.17E-02 5.33E-02 3.43E-02
Yb-169           2.79E-02 2.97E-02 3.19E-02 3.55E-02 3.81E-02 4.14E-02 6.97E-02 4.50E-02
Yb-175           5.46E-03 5.73E-03 6.11E-03 6.71E-03 7.08E-03 7.64E-03 1.18E-02 8.32E-03
Yb-177           3.02E-02 3.15E-02 3.33E-02 3.59E-02 3.78E-02 4.09E-02 5.66E-02 4.39E-02
Yb-178           5.69E-03 5.97E-03 6.36E-03 6.97E-03 7.34E-03 7.93E-03 1.20E-02 8.64E-03
Yb-179           1.55E-01 1.61E-01 1.71E-01 1.86E-01 1.96E-01 2.12E-01 3.07E-01 2.32E-01
Zn-60            2.43E-01 2.52E-01 2.68E-01 2.92E-01 3.08E-01 3.33E-01 4.85E-01 3.65E-01
Zn-61            2.59E-01 2.68E-01 2.85E-01 3.08E-01 3.24E-01 3.52E-01 4.90E-01 3.79E-01
Zn-62            6.87E-02 7.11E-02 7.57E-02 8.24E-02 8.66E-02 9.38E-02 1.37E-01 1.03E-01
Zn-63            1.77E-01 1.83E-01 1.95E-01 2.12E-01 2.23E-01 2.42E-01 3.50E-01 2.64E-01
Zn-65            9.90E-02 1.03E-01 1.08E-01 1.16E-01 1.22E-01 1.32E-01 1.76E-01 1.42E-01
Zn-69            6.81E-05 7.50E-05 8.51E-05 1.01E-04 1.20E-04 1.51E-04 1.18E-04 7.63E-05
Zn-69m           6.46E-02 6.73E-02 7.17E-02 7.83E-02 8.24E-02 8.90E-02 1.33E-01 9.77E-02
Zn-71            5.20E-02 5.40E-02 5.74E-02 6.24E-02 6.57E-02 7.14E-02 1.00E-01 7.69E-02
Zn-71m           2.49E-01 2.59E-01 2.75E-01 2.99E-01 3.14E-01 3.40E-01 4.94E-01 3.72E-01
Zn-72            1.64E-02 1.73E-02 1.84E-02 2.03E-02 2.17E-02 2.30E-02 3.87E-02 2.45E-02
Zr-85            2.38E-01 2.48E-01 2.63E-01 2.86E-01 3.02E-01 3.26E-01 4.71E-01 3.56E-01
Zr-86            3.78E-02 3.99E-02 4.26E-02 4.66E-02 4.93E-02 5.30E-02 8.36E-02 5.82E-02
Zr-87            1.50E-01 1.55E-01 1.65E-01 1.79E-01 1.88E-01 2.04E-01 2.95E-01 2.23E-01
Zr-88            5.82E-02 6.09E-02 6.49E-02 7.10E-02 7.47E-02 8.06E-02 1.23E-01 8.87E-02
Zr-89            1.91E-01 1.98E-01 2.10E-01 2.27E-01 2.38E-01 2.58E-01 3.57E-01 2.81E-01
Zr-89m           1.04E-01 1.08E-01 1.14E-01 1.24E-01 1.30E-01 1.41E-01 2.00E-01 1.55E-01
Zr-93            2.30E-09 2.50E-09 3.25E-09 4.47E-09 6.86E-09 6.14E-09 1.01E-08 8.96E-09
Zr-95            1.21E-01 1.26E-01 1.33E-01 1.44E-01 1.52E-01 1.65E-01 2.30E-01 1.80E-01
Zr-97            1.46E-01 1.52E-01 1.61E-01 1.75E-01 1.84E-01 1.99E-01 2.77E-01 2.16E-01
----------------------------------------------------------------------------------------
