# Supplementary material for: Dose-rate coefficients for external exposure to radionuclides uniformly distributed in soil to an infinite depth
Source: PLoS One. 2024 Sep 26;19(9):e0310552. doi: 10.1371/journal.pone.0310552 (PMC11426535; doi:10.1371/journal.pone.0310552)
Supplement: S2 Table — (TXT) [file pone.0310552.s002.txt]

S2 Table. Nuclide-specific organ equivalent dose rate coefficients of female|
-----------------------------------------------------------------------------
Soil contamination.                                                17-03-2024
Uniform distribution to infinite depth.                                     |
Female.                                                                     |
-----------------------------------------------------------------------------
Nuclide-specific organ equivalent dose rate coefficient (nSv h-1 Bq-1 kg)   |
-----------------------------------------------------------------------------
Nuclide Tissue             Adult    15 yr    10 yr     5 yr     1 yr  Newborn
-----------------------------------------------------------------------------
Ac-223  R-marrow        2.02E-03 2.11E-03 2.37E-03 2.63E-03 2.82E-03 2.87E-03
        Colon           2.13E-03 2.37E-03 2.53E-03 2.82E-03 2.96E-03 3.18E-03
        Lungs           2.26E-03 2.26E-03 2.32E-03 2.61E-03 2.82E-03 3.00E-03
        ST-wall         2.18E-03 2.23E-03 2.33E-03 2.60E-03 2.68E-03 2.88E-03
        Breast          2.46E-03 2.48E-03 2.60E-03 2.70E-03 2.81E-03 3.09E-03
        Ovaries         1.95E-03 2.04E-03 2.42E-03 2.62E-03 2.85E-03 3.09E-03
        Testes          1.39E-11 1.39E-11 1.39E-11 1.39E-11 1.39E-11 1.39E-11
        UB-wall         2.20E-03 2.30E-03 2.58E-03 2.86E-03 3.07E-03 3.34E-03
        Oesophagus      2.02E-03 2.02E-03 2.09E-03 2.40E-03 2.68E-03 2.93E-03
        Liver           2.17E-03 2.17E-03 2.31E-03 2.55E-03 2.69E-03 2.93E-03
        Thyroid         2.29E-03 2.37E-03 2.46E-03 2.70E-03 2.81E-03 3.24E-03
        Endost-BS       2.74E-03 2.80E-03 2.94E-03 3.13E-03 3.04E-03 3.24E-03
        Brain           2.31E-03 2.39E-03 2.46E-03 2.52E-03 2.73E-03 3.03E-03
        S-glands        2.47E-03 2.54E-03 2.62E-03 2.77E-03 2.92E-03 3.17E-03
        Skin            2.94E-03 2.98E-03 3.05E-03 3.15E-03 3.20E-03 3.38E-03
        Adrenals        1.91E-03 2.09E-03 2.24E-03 2.48E-03 2.55E-03 2.88E-03
        ET              2.36E-03 2.43E-03 2.56E-03 2.65E-03 2.80E-03 3.06E-03
        GB-wall         1.98E-03 2.01E-03 2.30E-03 2.56E-03 2.64E-03 2.86E-03
        Ht-wall         2.16E-03 2.08E-03 2.17E-03 2.44E-03 2.65E-03 2.86E-03
        Kidneys         2.11E-03 2.27E-03 2.44E-03 2.63E-03 2.74E-03 3.07E-03
        Lymph           2.23E-03 2.41E-03 2.50E-03 2.80E-03 2.94E-03 3.13E-03
        Muscle          2.47E-03 2.69E-03 2.79E-03 2.96E-03 3.08E-03 3.24E-03
        O-mucosa        2.33E-03 2.53E-03 2.70E-03 2.92E-03 3.05E-03 3.25E-03
        Pancreas        2.03E-03 2.08E-03 2.25E-03 2.64E-03 2.78E-03 2.94E-03
        Prostate        1.39E-11 1.39E-11 1.39E-11 1.39E-11 1.39E-11 1.39E-11
        SI-wall         2.05E-03 2.19E-03 2.40E-03 2.69E-03 2.87E-03 3.11E-03
        Spleen          2.26E-03 2.40E-03 2.51E-03 2.66E-03 2.78E-03 2.99E-03
        Thymus          2.09E-03 2.07E-03 2.13E-03 2.48E-03 2.62E-03 2.96E-03
        Uterus          1.94E-03 2.05E-03 2.31E-03 2.57E-03 2.85E-03 3.21E-03
-----------------------------------------------------------------------------
Ac-224  R-marrow        2.24E-02 2.35E-02 2.67E-02 2.98E-02 3.35E-02 3.42E-02
        Colon           2.43E-02 2.72E-02 2.91E-02 3.26E-02 3.41E-02 3.66E-02
        Lungs           2.57E-02 2.61E-02 2.67E-02 2.98E-02 3.26E-02 3.40E-02
        ST-wall         2.51E-02 2.59E-02 2.67E-02 3.00E-02 3.10E-02 3.31E-02
        Breast          2.75E-02 2.78E-02 2.91E-02 3.00E-02 3.11E-02 3.44E-02
        Ovaries         2.20E-02 2.30E-02 2.74E-02 2.98E-02 3.26E-02 3.48E-02
        Testes          2.22E-10 2.22E-10 2.22E-10 2.22E-10 2.22E-10 2.22E-10
        UB-wall         2.51E-02 2.62E-02 2.97E-02 3.33E-02 3.58E-02 3.83E-02
        Oesophagus      2.29E-02 2.31E-02 2.38E-02 2.77E-02 3.08E-02 3.32E-02
        Liver           2.50E-02 2.50E-02 2.65E-02 2.94E-02 3.14E-02 3.35E-02
        Thyroid         2.66E-02 2.74E-02 2.88E-02 3.18E-02 3.32E-02 3.76E-02
        Endost-BS       3.26E-02 3.37E-02 3.54E-02 3.80E-02 3.72E-02 3.97E-02
        Brain           2.58E-02 2.70E-02 2.81E-02 2.85E-02 3.12E-02 3.47E-02
        S-glands        2.79E-02 2.87E-02 2.96E-02 3.13E-02 3.31E-02 3.56E-02
        Skin            3.38E-02 3.42E-02 3.49E-02 3.58E-02 3.64E-02 3.84E-02
        Adrenals        2.15E-02 2.36E-02 2.53E-02 2.82E-02 2.91E-02 3.23E-02
        ET              2.66E-02 2.71E-02 2.85E-02 2.96E-02 3.15E-02 3.43E-02
        GB-wall         2.20E-02 2.26E-02 2.60E-02 2.90E-02 3.03E-02 3.25E-02
        Ht-wall         2.48E-02 2.41E-02 2.51E-02 2.81E-02 3.07E-02 3.27E-02
        Kidneys         2.41E-02 2.63E-02 2.81E-02 3.04E-02 3.16E-02 3.53E-02
        Lymph           2.54E-02 2.76E-02 2.86E-02 3.21E-02 3.37E-02 3.53E-02
        Muscle          2.82E-02 3.07E-02 3.19E-02 3.38E-02 3.51E-02 3.67E-02
        O-mucosa        2.64E-02 2.88E-02 3.04E-02 3.29E-02 3.45E-02 3.66E-02
        Pancreas        2.30E-02 2.41E-02 2.58E-02 3.04E-02 3.21E-02 3.37E-02
        Prostate        2.22E-10 2.22E-10 2.22E-10 2.22E-10 2.22E-10 2.22E-10
        SI-wall         2.33E-02 2.51E-02 2.75E-02 3.11E-02 3.32E-02 3.60E-02
        Spleen          2.60E-02 2.79E-02 2.90E-02 3.07E-02 3.21E-02 3.46E-02
        Thymus          2.32E-02 2.31E-02 2.39E-02 2.84E-02 3.02E-02 3.41E-02
        Uterus          2.16E-02 2.29E-02 2.60E-02 2.96E-02 3.27E-02 3.68E-02
-----------------------------------------------------------------------------
Ac-225  R-marrow        1.30E-03 1.35E-03 1.53E-03 1.72E-03 1.95E-03 1.99E-03
        Colon           1.42E-03 1.60E-03 1.71E-03 1.91E-03 1.99E-03 2.15E-03
        Lungs           1.50E-03 1.51E-03 1.56E-03 1.75E-03 1.91E-03 2.00E-03
        ST-wall         1.47E-03 1.51E-03 1.57E-03 1.76E-03 1.81E-03 1.94E-03
        Breast          1.60E-03 1.62E-03 1.69E-03 1.74E-03 1.81E-03 2.02E-03
        Ovaries         1.29E-03 1.34E-03 1.59E-03 1.73E-03 1.91E-03 2.04E-03
        Testes          1.46E-11 1.46E-11 1.46E-11 1.46E-11 1.46E-11 1.46E-11
        UB-wall         1.46E-03 1.53E-03 1.73E-03 1.95E-03 2.09E-03 2.25E-03
        Oesophagus      1.32E-03 1.34E-03 1.39E-03 1.61E-03 1.80E-03 1.93E-03
        Liver           1.46E-03 1.45E-03 1.55E-03 1.72E-03 1.83E-03 1.97E-03
        Thyroid         1.57E-03 1.61E-03 1.69E-03 1.88E-03 1.97E-03 2.20E-03
        Endost-BS       1.91E-03 1.96E-03 2.06E-03 2.22E-03 2.17E-03 2.32E-03
        Brain           1.51E-03 1.57E-03 1.62E-03 1.66E-03 1.82E-03 2.02E-03
        S-glands        1.63E-03 1.68E-03 1.74E-03 1.82E-03 1.93E-03 2.07E-03
        Skin            2.00E-03 2.03E-03 2.07E-03 2.13E-03 2.17E-03 2.30E-03
        Adrenals        1.26E-03 1.37E-03 1.48E-03 1.65E-03 1.71E-03 1.90E-03
        ET              1.54E-03 1.57E-03 1.64E-03 1.73E-03 1.83E-03 2.00E-03
        GB-wall         1.27E-03 1.30E-03 1.52E-03 1.70E-03 1.78E-03 1.91E-03
        Ht-wall         1.44E-03 1.39E-03 1.46E-03 1.64E-03 1.79E-03 1.92E-03
        Kidneys         1.41E-03 1.54E-03 1.64E-03 1.78E-03 1.85E-03 2.07E-03
        Lymph           1.49E-03 1.61E-03 1.67E-03 1.88E-03 1.97E-03 2.06E-03
        Muscle          1.65E-03 1.80E-03 1.86E-03 1.98E-03 2.06E-03 2.15E-03
        O-mucosa        1.54E-03 1.68E-03 1.77E-03 1.92E-03 2.03E-03 2.16E-03
        Pancreas        1.34E-03 1.40E-03 1.51E-03 1.77E-03 1.88E-03 1.98E-03
        Prostate        1.46E-11 1.46E-11 1.46E-11 1.46E-11 1.46E-11 1.46E-11
        SI-wall         1.37E-03 1.47E-03 1.61E-03 1.82E-03 1.94E-03 2.10E-03
        Spleen          1.52E-03 1.63E-03 1.70E-03 1.81E-03 1.88E-03 2.03E-03
        Thymus          1.35E-03 1.35E-03 1.40E-03 1.65E-03 1.77E-03 1.97E-03
        Uterus          1.26E-03 1.33E-03 1.52E-03 1.73E-03 1.90E-03 2.14E-03
-----------------------------------------------------------------------------
Ac-226  R-marrow        1.48E-02 1.55E-02 1.75E-02 1.95E-02 2.15E-02 2.19E-02
        Colon           1.56E-02 1.74E-02 1.87E-02 2.10E-02 2.20E-02 2.34E-02
        Lungs           1.66E-02 1.68E-02 1.72E-02 1.91E-02 2.10E-02 2.20E-02
        ST-wall         1.61E-02 1.66E-02 1.70E-02 1.92E-02 2.00E-02 2.13E-02
        Breast          1.80E-02 1.81E-02 1.90E-02 1.97E-02 2.05E-02 2.25E-02
        Ovaries         1.42E-02 1.49E-02 1.78E-02 1.93E-02 2.10E-02 2.25E-02
        Testes          1.14E-10 1.14E-10 1.14E-10 1.14E-10 1.14E-10 1.14E-10
        UB-wall         1.62E-02 1.69E-02 1.91E-02 2.13E-02 2.29E-02 2.46E-02
        Oesophagus      1.49E-02 1.49E-02 1.54E-02 1.77E-02 1.98E-02 2.16E-02
        Liver           1.61E-02 1.61E-02 1.70E-02 1.88E-02 2.02E-02 2.16E-02
        Thyroid         1.68E-02 1.73E-02 1.83E-02 2.01E-02 2.08E-02 2.41E-02
        Endost-BS       2.07E-02 2.14E-02 2.24E-02 2.39E-02 2.34E-02 2.49E-02
        Brain           1.68E-02 1.75E-02 1.82E-02 1.84E-02 2.02E-02 2.25E-02
        S-glands        1.81E-02 1.85E-02 1.91E-02 2.04E-02 2.15E-02 2.32E-02
        Skin            2.34E-02 2.36E-02 2.41E-02 2.50E-02 2.60E-02 2.84E-02
        Adrenals        1.39E-02 1.53E-02 1.64E-02 1.81E-02 1.87E-02 2.10E-02
        ET              1.73E-02 1.78E-02 1.87E-02 1.93E-02 2.06E-02 2.24E-02
        GB-wall         1.45E-02 1.48E-02 1.67E-02 1.86E-02 1.93E-02 2.10E-02
        Ht-wall         1.60E-02 1.56E-02 1.61E-02 1.80E-02 1.97E-02 2.10E-02
        Kidneys         1.55E-02 1.68E-02 1.80E-02 1.94E-02 2.03E-02 2.26E-02
        Lymph           1.64E-02 1.78E-02 1.84E-02 2.08E-02 2.17E-02 2.29E-02
        Muscle          1.81E-02 1.99E-02 2.06E-02 2.18E-02 2.27E-02 2.38E-02
        O-mucosa        1.70E-02 1.86E-02 1.99E-02 2.15E-02 2.24E-02 2.37E-02
        Pancreas        1.49E-02 1.55E-02 1.66E-02 1.95E-02 2.06E-02 2.16E-02
        Prostate        1.14E-10 1.14E-10 1.14E-10 1.14E-10 1.14E-10 1.14E-10
        SI-wall         1.50E-02 1.61E-02 1.76E-02 1.99E-02 2.14E-02 2.31E-02
        Spleen          1.67E-02 1.79E-02 1.85E-02 1.96E-02 2.07E-02 2.22E-02
        Thymus          1.51E-02 1.50E-02 1.54E-02 1.83E-02 1.94E-02 2.21E-02
        Uterus          1.42E-02 1.49E-02 1.68E-02 1.90E-02 2.11E-02 2.37E-02
-----------------------------------------------------------------------------
Ac-227  R-marrow        5.81E-06 6.05E-06 6.95E-06 7.98E-06 9.43E-06 1.01E-05
        Colon           6.62E-06 7.78E-06 8.30E-06 9.62E-06 9.78E-06 1.14E-05
        Lungs           6.93E-06 6.99E-06 7.20E-06 8.34E-06 9.27E-06 9.68E-06
        ST-wall         6.85E-06 7.01E-06 7.24E-06 8.29E-06 8.47E-06 9.32E-06
        Breast          8.70E-06 8.70E-06 1.03E-05 1.03E-05 1.14E-05 1.49E-05
        Ovaries         5.83E-06 6.02E-06 7.17E-06 8.01E-06 9.02E-06 9.79E-06
        Testes          2.00E-13 2.00E-13 2.00E-13 2.00E-13 2.00E-13 2.00E-13
        UB-wall         7.15E-06 7.04E-06 8.10E-06 1.03E-05 1.02E-05 1.38E-05
        Oesophagus      5.92E-06 6.01E-06 6.25E-06 7.42E-06 8.27E-06 8.88E-06
        Liver           6.74E-06 6.64E-06 7.12E-06 8.10E-06 8.67E-06 9.51E-06
        Thyroid         7.75E-06 8.16E-06 8.52E-06 1.02E-05 9.46E-06 1.10E-05
        Endost-BS       8.57E-06 8.80E-06 9.22E-06 1.00E-05 9.82E-06 1.05E-05
        Brain           6.56E-06 6.88E-06 7.09E-06 7.28E-06 7.97E-06 8.86E-06
        S-glands        8.25E-06 8.45E-06 9.06E-06 8.78E-06 9.25E-06 1.04E-05
        Skin            1.89E-05 1.93E-05 1.99E-05 2.12E-05 2.25E-05 2.59E-05
        Adrenals        5.61E-06 6.21E-06 6.78E-06 7.74E-06 8.10E-06 9.46E-06
        ET              7.49E-06 7.41E-06 7.72E-06 8.43E-06 9.39E-06 1.13E-05
        GB-wall         5.68E-06 5.84E-06 6.95E-06 7.88E-06 8.30E-06 9.11E-06
        Ht-wall         6.62E-06 6.35E-06 6.71E-06 7.69E-06 8.49E-06 9.25E-06
        Kidneys         6.43E-06 7.32E-06 7.73E-06 8.55E-06 8.89E-06 1.03E-05
        Lymph           7.20E-06 7.92E-06 8.25E-06 9.68E-06 1.02E-05 1.12E-05
        Muscle          8.09E-06 9.43E-06 1.00E-05 1.10E-05 1.21E-05 1.33E-05
        O-mucosa        7.33E-06 8.72E-06 1.09E-05 1.28E-05 1.42E-05 1.58E-05
        Pancreas        6.05E-06 6.36E-06 6.89E-06 8.40E-06 8.93E-06 9.75E-06
        Prostate        2.00E-13 2.00E-13 2.00E-13 2.00E-13 2.00E-13 2.00E-13
        SI-wall         6.29E-06 6.82E-06 7.54E-06 8.70E-06 9.28E-06 1.05E-05
        Spleen          7.10E-06 7.75E-06 8.11E-06 8.80E-06 9.28E-06 1.02E-05
        Thymus          6.20E-06 6.12E-06 6.35E-06 7.78E-06 8.36E-06 9.49E-06
        Uterus          5.59E-06 5.97E-06 6.93E-06 8.06E-06 9.03E-06 1.07E-05
-----------------------------------------------------------------------------
Ac-228  R-marrow        1.40E-01 1.44E-01 1.56E-01 1.72E-01 1.72E-01 1.73E-01
        Colon           1.41E-01 1.52E-01 1.63E-01 1.76E-01 1.86E-01 2.01E-01
        Lungs           1.49E-01 1.47E-01 1.50E-01 1.67E-01 1.80E-01 1.94E-01
        ST-wall         1.41E-01 1.43E-01 1.52E-01 1.64E-01 1.68E-01 1.83E-01
        Breast          1.61E-01 1.63E-01 1.69E-01 1.74E-01 1.81E-01 1.97E-01
        Ovaries         1.37E-01 1.41E-01 1.60E-01 1.68E-01 1.84E-01 2.02E-01
        Testes          3.29E-10 3.29E-10 3.29E-10 3.29E-10 3.29E-10 3.29E-10
        UB-wall         1.44E-01 1.49E-01 1.61E-01 1.78E-01 1.90E-01 2.09E-01
        Oesophagus      1.33E-01 1.35E-01 1.42E-01 1.55E-01 1.76E-01 1.93E-01
        Liver           1.40E-01 1.40E-01 1.50E-01 1.62E-01 1.70E-01 1.90E-01
        Thyroid         1.47E-01 1.53E-01 1.56E-01 1.65E-01 1.76E-01 2.02E-01
        Endost-BS       1.67E-01 1.67E-01 1.72E-01 1.81E-01 1.76E-01 1.87E-01
        Brain           1.55E-01 1.57E-01 1.61E-01 1.67E-01 1.76E-01 1.95E-01
        S-glands        1.62E-01 1.67E-01 1.71E-01 1.79E-01 1.88E-01 2.04E-01
        Skin            1.54E-01 1.57E-01 1.61E-01 1.67E-01 1.71E-01 1.79E-01
        Adrenals        1.30E-01 1.38E-01 1.50E-01 1.63E-01 1.68E-01 1.89E-01
        ET              1.56E-01 1.63E-01 1.67E-01 1.75E-01 1.84E-01 1.96E-01
        GB-wall         1.32E-01 1.32E-01 1.52E-01 1.65E-01 1.70E-01 1.84E-01
        Ht-wall         1.38E-01 1.34E-01 1.41E-01 1.56E-01 1.68E-01 1.88E-01
        Kidneys         1.36E-01 1.45E-01 1.55E-01 1.68E-01 1.74E-01 1.93E-01
        Lymph           1.47E-01 1.57E-01 1.62E-01 1.79E-01 1.88E-01 2.02E-01
        Muscle          1.61E-01 1.73E-01 1.78E-01 1.88E-01 1.97E-01 2.07E-01
        O-mucosa        1.55E-01 1.63E-01 1.73E-01 1.81E-01 1.90E-01 2.05E-01
        Pancreas        1.33E-01 1.36E-01 1.45E-01 1.66E-01 1.74E-01 1.90E-01
        Prostate        3.29E-10 3.29E-10 3.29E-10 3.29E-10 3.29E-10 3.29E-10
        SI-wall         1.38E-01 1.45E-01 1.54E-01 1.71E-01 1.84E-01 1.93E-01
        Spleen          1.45E-01 1.50E-01 1.58E-01 1.68E-01 1.76E-01 1.91E-01
        Thymus          1.40E-01 1.39E-01 1.42E-01 1.59E-01 1.71E-01 1.85E-01
        Uterus          1.36E-01 1.40E-01 1.54E-01 1.66E-01 1.79E-01 2.02E-01
-----------------------------------------------------------------------------
Ac-230  R-marrow        9.51E-02 9.81E-02 1.06E-01 1.15E-01 1.14E-01 1.14E-01
        Colon           9.67E-02 1.03E-01 1.09E-01 1.18E-01 1.24E-01 1.34E-01
        Lungs           1.00E-01 9.91E-02 1.01E-01 1.12E-01 1.21E-01 1.30E-01
        ST-wall         9.48E-02 9.60E-02 1.02E-01 1.10E-01 1.13E-01 1.23E-01
        Breast          1.07E-01 1.08E-01 1.12E-01 1.15E-01 1.20E-01 1.30E-01
        Ovaries         9.29E-02 9.62E-02 1.08E-01 1.13E-01 1.23E-01 1.35E-01
        Testes          1.74E-10 1.74E-10 1.74E-10 1.74E-10 1.74E-10 1.74E-10
        UB-wall         9.84E-02 1.01E-01 1.09E-01 1.18E-01 1.26E-01 1.38E-01
        Oesophagus      9.03E-02 9.13E-02 9.65E-02 1.05E-01 1.19E-01 1.30E-01
        Liver           9.49E-02 9.42E-02 1.01E-01 1.09E-01 1.14E-01 1.27E-01
        Thyroid         9.82E-02 1.03E-01 1.05E-01 1.10E-01 1.19E-01 1.35E-01
        Endost-BS       1.11E-01 1.12E-01 1.14E-01 1.19E-01 1.16E-01 1.23E-01
        Brain           1.05E-01 1.06E-01 1.08E-01 1.13E-01 1.18E-01 1.30E-01
        S-glands        1.09E-01 1.12E-01 1.15E-01 1.19E-01 1.25E-01 1.35E-01
        Skin            9.68E-02 9.84E-02 1.01E-01 1.05E-01 1.07E-01 1.13E-01
        Adrenals        8.87E-02 9.37E-02 1.01E-01 1.09E-01 1.14E-01 1.27E-01
        ET              1.05E-01 1.10E-01 1.12E-01 1.17E-01 1.23E-01 1.30E-01
        GB-wall         8.83E-02 8.92E-02 1.03E-01 1.11E-01 1.14E-01 1.23E-01
        Ht-wall         9.38E-02 9.03E-02 9.56E-02 1.05E-01 1.13E-01 1.27E-01
        Kidneys         9.24E-02 9.78E-02 1.04E-01 1.13E-01 1.17E-01 1.28E-01
        Lymph           1.00E-01 1.06E-01 1.09E-01 1.20E-01 1.26E-01 1.34E-01
        Muscle          1.08E-01 1.15E-01 1.19E-01 1.25E-01 1.31E-01 1.37E-01
        O-mucosa        1.05E-01 1.08E-01 1.16E-01 1.18E-01 1.26E-01 1.35E-01
        Pancreas        9.01E-02 9.18E-02 9.76E-02 1.11E-01 1.16E-01 1.27E-01
        Prostate        1.74E-10 1.74E-10 1.74E-10 1.74E-10 1.74E-10 1.74E-10
        SI-wall         9.42E-02 9.78E-02 1.04E-01 1.15E-01 1.24E-01 1.28E-01
        Spleen          9.72E-02 9.99E-02 1.06E-01 1.13E-01 1.19E-01 1.28E-01
        Thymus          9.59E-02 9.37E-02 9.62E-02 1.07E-01 1.16E-01 1.24E-01
        Uterus          9.42E-02 9.50E-02 1.04E-01 1.11E-01 1.20E-01 1.35E-01
-----------------------------------------------------------------------------
Ac-231  R-marrow        5.24E-02 5.50E-02 6.19E-02 6.85E-02 7.31E-02 7.42E-02
        Colon           5.48E-02 6.09E-02 6.51E-02 7.26E-02 7.62E-02 8.14E-02
        Lungs           5.81E-02 5.84E-02 5.99E-02 6.70E-02 7.24E-02 7.70E-02
        ST-wall         5.61E-02 5.74E-02 5.96E-02 6.69E-02 6.91E-02 7.41E-02
        Breast          6.37E-02 6.42E-02 6.73E-02 7.03E-02 7.31E-02 8.01E-02
        Ovaries         4.99E-02 5.26E-02 6.28E-02 6.80E-02 7.32E-02 7.93E-02
        Testes          3.11E-10 3.11E-10 3.11E-10 3.11E-10 3.11E-10 3.11E-10
        UB-wall         5.69E-02 5.94E-02 6.66E-02 7.35E-02 7.88E-02 8.60E-02
        Oesophagus      5.26E-02 5.23E-02 5.40E-02 6.18E-02 6.90E-02 7.58E-02
        Liver           5.60E-02 5.60E-02 5.93E-02 6.54E-02 6.94E-02 7.51E-02
        Thyroid         5.84E-02 6.04E-02 6.31E-02 6.89E-02 7.12E-02 8.33E-02
        Endost-BS       7.00E-02 7.23E-02 7.56E-02 8.05E-02 7.83E-02 8.34E-02
        Brain           5.95E-02 6.16E-02 6.39E-02 6.50E-02 7.06E-02 7.83E-02
        S-glands        6.36E-02 6.51E-02 6.71E-02 7.17E-02 7.52E-02 8.21E-02
        Skin            7.90E-02 7.99E-02 8.17E-02 8.48E-02 8.69E-02 9.32E-02
        Adrenals        4.91E-02 5.41E-02 5.77E-02 6.38E-02 6.55E-02 7.39E-02
        ET              6.11E-02 6.29E-02 6.68E-02 6.84E-02 7.23E-02 7.91E-02
        GB-wall         5.15E-02 5.22E-02 5.92E-02 6.56E-02 6.76E-02 7.35E-02
        Ht-wall         5.57E-02 5.40E-02 5.60E-02 6.29E-02 6.83E-02 7.32E-02
        Kidneys         5.43E-02 5.85E-02 6.28E-02 6.76E-02 7.04E-02 7.86E-02
        Lymph           5.74E-02 6.23E-02 6.44E-02 7.23E-02 7.58E-02 8.05E-02
        Muscle          6.35E-02 6.93E-02 7.18E-02 7.62E-02 7.93E-02 8.35E-02
        O-mucosa        5.99E-02 6.51E-02 6.97E-02 7.55E-02 7.87E-02 8.37E-02
        Pancreas        5.24E-02 5.40E-02 5.80E-02 6.80E-02 7.14E-02 7.53E-02
        Prostate        3.11E-10 3.11E-10 3.11E-10 3.11E-10 3.11E-10 3.11E-10
        SI-wall         5.26E-02 5.63E-02 6.16E-02 6.91E-02 7.39E-02 8.00E-02
        Spleen          5.81E-02 6.21E-02 6.45E-02 6.81E-02 7.15E-02 7.68E-02
        Thymus          5.40E-02 5.33E-02 5.48E-02 6.40E-02 6.73E-02 7.69E-02
        Uterus          5.03E-02 5.30E-02 5.95E-02 6.64E-02 7.35E-02 8.28E-02
-----------------------------------------------------------------------------
Ac-232  R-marrow        2.07E-01 2.14E-01 2.29E-01 2.49E-01 2.45E-01 2.46E-01
        Colon           2.11E-01 2.22E-01 2.35E-01 2.54E-01 2.66E-01 2.90E-01
        Lungs           2.18E-01 2.15E-01 2.19E-01 2.42E-01 2.61E-01 2.81E-01
        ST-wall         2.06E-01 2.09E-01 2.21E-01 2.37E-01 2.43E-01 2.67E-01
        Breast          2.30E-01 2.34E-01 2.42E-01 2.48E-01 2.59E-01 2.78E-01
        Ovaries         2.03E-01 2.10E-01 2.33E-01 2.43E-01 2.65E-01 2.93E-01
        Testes          3.32E-10 3.32E-10 3.32E-10 3.32E-10 3.32E-10 3.32E-10
        UB-wall         2.14E-01 2.18E-01 2.34E-01 2.54E-01 2.72E-01 2.95E-01
        Oesophagus      1.96E-01 1.99E-01 2.11E-01 2.26E-01 2.57E-01 2.80E-01
        Liver           2.06E-01 2.05E-01 2.19E-01 2.35E-01 2.45E-01 2.74E-01
        Thyroid         2.13E-01 2.22E-01 2.28E-01 2.38E-01 2.57E-01 2.91E-01
        Endost-BS       2.39E-01 2.40E-01 2.45E-01 2.56E-01 2.48E-01 2.63E-01
        Brain           2.27E-01 2.29E-01 2.35E-01 2.44E-01 2.55E-01 2.80E-01
        S-glands        2.35E-01 2.43E-01 2.48E-01 2.58E-01 2.70E-01 2.91E-01
        Skin            1.96E-01 2.00E-01 2.05E-01 2.12E-01 2.16E-01 2.26E-01
        Adrenals        1.94E-01 2.04E-01 2.20E-01 2.36E-01 2.46E-01 2.74E-01
        ET              2.27E-01 2.38E-01 2.42E-01 2.53E-01 2.65E-01 2.80E-01
        GB-wall         1.92E-01 1.94E-01 2.23E-01 2.39E-01 2.46E-01 2.66E-01
        Ht-wall         2.04E-01 1.96E-01 2.08E-01 2.28E-01 2.44E-01 2.75E-01
        Kidneys         2.01E-01 2.12E-01 2.25E-01 2.43E-01 2.53E-01 2.77E-01
        Lymph           2.18E-01 2.28E-01 2.35E-01 2.58E-01 2.71E-01 2.88E-01
        Muscle          2.34E-01 2.49E-01 2.56E-01 2.69E-01 2.82E-01 2.95E-01
        O-mucosa        2.28E-01 2.33E-01 2.49E-01 2.53E-01 2.70E-01 2.89E-01
        Pancreas        1.96E-01 2.00E-01 2.12E-01 2.38E-01 2.51E-01 2.75E-01
        Prostate        3.32E-10 3.32E-10 3.32E-10 3.32E-10 3.32E-10 3.32E-10
        SI-wall         2.06E-01 2.13E-01 2.25E-01 2.48E-01 2.68E-01 2.76E-01
        Spleen          2.11E-01 2.16E-01 2.29E-01 2.43E-01 2.57E-01 2.77E-01
        Thymus          2.09E-01 2.04E-01 2.09E-01 2.31E-01 2.51E-01 2.68E-01
        Uterus          2.07E-01 2.07E-01 2.26E-01 2.41E-01 2.58E-01 2.90E-01
-----------------------------------------------------------------------------
Ac-233  R-marrow        7.71E-02 7.82E-02 8.59E-02 9.52E-02 9.60E-02 9.67E-02
        Colon           7.78E-02 8.53E-02 9.09E-02 9.97E-02 1.05E-01 1.14E-01
        Lungs           8.29E-02 8.05E-02 8.32E-02 9.45E-02 1.01E-01 1.09E-01
        ST-wall         7.91E-02 7.86E-02 8.45E-02 9.28E-02 9.41E-02 1.03E-01
        Breast          9.17E-02 9.21E-02 9.53E-02 9.96E-02 1.05E-01 1.16E-01
        Ovaries         7.32E-02 7.60E-02 8.85E-02 9.42E-02 1.04E-01 1.14E-01
        Testes          2.38E-10 2.38E-10 2.38E-10 2.38E-10 2.38E-10 2.38E-10
        UB-wall         8.00E-02 8.33E-02 9.16E-02 1.02E-01 1.08E-01 1.20E-01
        Oesophagus      7.43E-02 7.26E-02 7.60E-02 8.57E-02 9.71E-02 1.07E-01
        Liver           7.82E-02 7.77E-02 8.36E-02 9.11E-02 9.43E-02 1.06E-01
        Thyroid         8.21E-02 8.44E-02 8.65E-02 9.28E-02 9.76E-02 1.14E-01
        Endost-BS       9.50E-02 9.41E-02 9.84E-02 1.04E-01 9.93E-02 1.06E-01
        Brain           8.66E-02 8.77E-02 8.86E-02 9.27E-02 9.88E-02 1.09E-01
        S-glands        9.11E-02 9.38E-02 9.65E-02 1.01E-01 1.07E-01 1.17E-01
        Skin            1.05E-01 1.06E-01 1.09E-01 1.14E-01 1.17E-01 1.23E-01
        Adrenals        7.15E-02 7.58E-02 8.30E-02 9.12E-02 9.25E-02 1.07E-01
        ET              8.77E-02 9.02E-02 9.47E-02 9.88E-02 1.03E-01 1.12E-01
        GB-wall         7.44E-02 7.30E-02 8.41E-02 9.37E-02 9.51E-02 1.04E-01
        Ht-wall         7.78E-02 7.36E-02 7.74E-02 8.72E-02 9.37E-02 1.05E-01
        Kidneys         7.63E-02 8.01E-02 8.67E-02 9.39E-02 9.79E-02 1.10E-01
        Lymph           8.16E-02 8.70E-02 9.02E-02 1.00E-01 1.06E-01 1.15E-01
        Muscle          9.03E-02 9.77E-02 1.00E-01 1.07E-01 1.12E-01 1.17E-01
        O-mucosa        8.60E-02 9.26E-02 9.85E-02 1.06E-01 1.10E-01 1.20E-01
        Pancreas        7.41E-02 7.40E-02 8.05E-02 9.45E-02 9.90E-02 1.07E-01
        Prostate        2.38E-10 2.38E-10 2.38E-10 2.38E-10 2.38E-10 2.38E-10
        SI-wall         7.54E-02 7.92E-02 8.68E-02 9.63E-02 1.02E-01 1.10E-01
        Spleen          8.16E-02 8.49E-02 8.91E-02 9.57E-02 9.85E-02 1.06E-01
        Thymus          7.80E-02 7.80E-02 7.84E-02 8.92E-02 9.43E-02 1.05E-01
        Uterus          7.31E-02 7.66E-02 8.57E-02 9.22E-02 1.02E-01 1.15E-01
-----------------------------------------------------------------------------
Ag-100m R-marrow        4.72E-01 4.82E-01 5.22E-01 5.75E-01 5.72E-01 5.76E-01
        Colon           4.76E-01 5.11E-01 5.45E-01 5.92E-01 6.23E-01 6.75E-01
        Lungs           5.01E-01 4.91E-01 5.02E-01 5.63E-01 6.04E-01 6.52E-01
        ST-wall         4.75E-01 4.77E-01 5.09E-01 5.51E-01 5.63E-01 6.17E-01
        Breast          5.42E-01 5.48E-01 5.68E-01 5.87E-01 6.16E-01 6.69E-01
        Ovaries         4.55E-01 4.71E-01 5.35E-01 5.64E-01 6.18E-01 6.80E-01
        Testes          1.08E-09 1.08E-09 1.08E-09 1.08E-09 1.08E-09 1.08E-09
        UB-wall         4.86E-01 5.02E-01 5.45E-01 5.98E-01 6.37E-01 7.01E-01
        Oesophagus      4.49E-01 4.49E-01 4.72E-01 5.18E-01 5.88E-01 6.45E-01
        Liver           4.72E-01 4.70E-01 5.04E-01 5.45E-01 5.67E-01 6.37E-01
        Thyroid         4.93E-01 5.10E-01 5.22E-01 5.54E-01 5.90E-01 6.78E-01
        Endost-BS       5.61E-01 5.59E-01 5.78E-01 6.07E-01 5.86E-01 6.22E-01
        Brain           5.22E-01 5.27E-01 5.37E-01 5.60E-01 5.92E-01 6.52E-01
        S-glands        5.45E-01 5.63E-01 5.76E-01 6.01E-01 6.32E-01 6.87E-01
        Skin            5.30E-01 5.37E-01 5.53E-01 5.73E-01 5.84E-01 6.07E-01
        Adrenals        4.39E-01 4.63E-01 5.04E-01 5.47E-01 5.62E-01 6.37E-01
        ET              5.25E-01 5.45E-01 5.63E-01 5.89E-01 6.17E-01 6.60E-01
        GB-wall         4.45E-01 4.43E-01 5.10E-01 5.57E-01 5.69E-01 6.18E-01
        Ht-wall         4.68E-01 4.48E-01 4.73E-01 5.24E-01 5.62E-01 6.31E-01
        Kidneys         4.60E-01 4.85E-01 5.19E-01 5.63E-01 5.86E-01 6.50E-01
        Lymph           4.96E-01 5.24E-01 5.42E-01 6.01E-01 6.31E-01 6.78E-01
        Muscle          5.40E-01 5.81E-01 5.96E-01 6.31E-01 6.63E-01 6.96E-01
        O-mucosa        5.21E-01 5.49E-01 5.85E-01 6.12E-01 6.43E-01 6.93E-01
        Pancreas        4.48E-01 4.53E-01 4.87E-01 5.59E-01 5.87E-01 6.37E-01
        Prostate        1.08E-09 1.08E-09 1.08E-09 1.08E-09 1.08E-09 1.08E-09
        SI-wall         4.64E-01 4.84E-01 5.19E-01 5.75E-01 6.13E-01 6.49E-01
        Spleen          4.88E-01 5.04E-01 5.32E-01 5.67E-01 5.93E-01 6.39E-01
        Thymus          4.75E-01 4.69E-01 4.77E-01 5.34E-01 5.73E-01 6.23E-01
        Uterus          4.57E-01 4.69E-01 5.17E-01 5.55E-01 6.03E-01 6.80E-01
-----------------------------------------------------------------------------
Ag-101  R-marrow        2.47E-01 2.53E-01 2.76E-01 3.05E-01 3.07E-01 3.09E-01
        Colon           2.51E-01 2.72E-01 2.90E-01 3.16E-01 3.33E-01 3.60E-01
        Lungs           2.65E-01 2.60E-01 2.67E-01 3.00E-01 3.21E-01 3.46E-01
        ST-wall         2.52E-01 2.53E-01 2.69E-01 2.94E-01 3.00E-01 3.28E-01
        Breast          2.89E-01 2.91E-01 3.02E-01 3.13E-01 3.28E-01 3.58E-01
        Ovaries         2.37E-01 2.46E-01 2.83E-01 3.00E-01 3.28E-01 3.61E-01
        Testes          7.05E-10 7.05E-10 7.05E-10 7.05E-10 7.05E-10 7.05E-10
        UB-wall         2.57E-01 2.66E-01 2.91E-01 3.20E-01 3.40E-01 3.76E-01
        Oesophagus      2.38E-01 2.36E-01 2.47E-01 2.75E-01 3.11E-01 3.41E-01
        Liver           2.50E-01 2.49E-01 2.67E-01 2.90E-01 3.02E-01 3.37E-01
        Thyroid         2.62E-01 2.70E-01 2.77E-01 2.96E-01 3.13E-01 3.62E-01
        Endost-BS       3.01E-01 3.01E-01 3.12E-01 3.29E-01 3.17E-01 3.36E-01
        Brain           2.76E-01 2.80E-01 2.85E-01 2.96E-01 3.14E-01 3.47E-01
        S-glands        2.89E-01 2.98E-01 3.06E-01 3.20E-01 3.36E-01 3.67E-01
        Skin            3.01E-01 3.05E-01 3.14E-01 3.26E-01 3.32E-01 3.46E-01
        Adrenals        2.30E-01 2.44E-01 2.65E-01 2.90E-01 2.97E-01 3.38E-01
        ET              2.78E-01 2.88E-01 3.00E-01 3.13E-01 3.27E-01 3.52E-01
        GB-wall         2.36E-01 2.35E-01 2.69E-01 2.96E-01 3.03E-01 3.29E-01
        Ht-wall         2.48E-01 2.37E-01 2.50E-01 2.78E-01 2.99E-01 3.33E-01
        Kidneys         2.44E-01 2.58E-01 2.76E-01 2.99E-01 3.12E-01 3.47E-01
        Lymph           2.62E-01 2.78E-01 2.88E-01 3.20E-01 3.36E-01 3.61E-01
        Muscle          2.87E-01 3.09E-01 3.18E-01 3.37E-01 3.53E-01 3.70E-01
        O-mucosa        2.75E-01 2.92E-01 3.12E-01 3.29E-01 3.45E-01 3.71E-01
        Pancreas        2.37E-01 2.39E-01 2.58E-01 2.99E-01 3.14E-01 3.38E-01
        Prostate        7.05E-10 7.05E-10 7.05E-10 7.05E-10 7.05E-10 7.05E-10
        SI-wall         2.43E-01 2.55E-01 2.76E-01 3.06E-01 3.25E-01 3.47E-01
        Spleen          2.60E-01 2.70E-01 2.83E-01 3.03E-01 3.15E-01 3.39E-01
        Thymus          2.50E-01 2.48E-01 2.52E-01 2.84E-01 3.03E-01 3.33E-01
        Uterus          2.38E-01 2.46E-01 2.73E-01 2.95E-01 3.22E-01 3.63E-01
-----------------------------------------------------------------------------
Ag-102  R-marrow        5.75E-01 5.88E-01 6.36E-01 6.97E-01 6.92E-01 6.96E-01
        Colon           5.82E-01 6.22E-01 6.62E-01 7.17E-01 7.55E-01 8.18E-01
        Lungs           6.09E-01 5.98E-01 6.12E-01 6.83E-01 7.33E-01 7.91E-01
        ST-wall         5.78E-01 5.82E-01 6.19E-01 6.69E-01 6.84E-01 7.49E-01
        Breast          6.54E-01 6.62E-01 6.85E-01 7.07E-01 7.39E-01 8.01E-01
        Ovaries         5.56E-01 5.76E-01 6.51E-01 6.85E-01 7.49E-01 8.25E-01
        Testes          1.23E-09 1.23E-09 1.23E-09 1.23E-09 1.23E-09 1.23E-09
        UB-wall         5.93E-01 6.11E-01 6.62E-01 7.23E-01 7.71E-01 8.47E-01
        Oesophagus      5.47E-01 5.48E-01 5.77E-01 6.31E-01 7.16E-01 7.83E-01
        Liver           5.75E-01 5.72E-01 6.13E-01 6.63E-01 6.89E-01 7.72E-01
        Thyroid         5.98E-01 6.20E-01 6.35E-01 6.71E-01 7.17E-01 8.22E-01
        Endost-BS       6.80E-01 6.78E-01 6.99E-01 7.34E-01 7.08E-01 7.50E-01
        Brain           6.36E-01 6.41E-01 6.54E-01 6.81E-01 7.18E-01 7.90E-01
        S-glands        6.61E-01 6.82E-01 6.98E-01 7.28E-01 7.65E-01 8.30E-01
        Skin            6.20E-01 6.29E-01 6.47E-01 6.69E-01 6.82E-01 7.09E-01
        Adrenals        5.35E-01 5.65E-01 6.13E-01 6.65E-01 6.85E-01 7.72E-01
        ET              6.38E-01 6.64E-01 6.83E-01 7.14E-01 7.48E-01 7.98E-01
        GB-wall         5.41E-01 5.40E-01 6.21E-01 6.76E-01 6.92E-01 7.50E-01
        Ht-wall         5.70E-01 5.46E-01 5.77E-01 6.37E-01 6.83E-01 7.67E-01
        Kidneys         5.61E-01 5.91E-01 6.31E-01 6.84E-01 7.11E-01 7.87E-01
        Lymph           6.04E-01 6.38E-01 6.59E-01 7.29E-01 7.65E-01 8.19E-01
        Muscle          6.57E-01 7.04E-01 7.22E-01 7.64E-01 8.01E-01 8.39E-01
        O-mucosa        6.34E-01 6.64E-01 7.07E-01 7.35E-01 7.73E-01 8.32E-01
        Pancreas        5.46E-01 5.53E-01 5.93E-01 6.79E-01 7.12E-01 7.73E-01
        Prostate        1.23E-09 1.23E-09 1.23E-09 1.23E-09 1.23E-09 1.23E-09
        SI-wall         5.67E-01 5.90E-01 6.31E-01 6.99E-01 7.46E-01 7.86E-01
        Spleen          5.93E-01 6.12E-01 6.46E-01 6.89E-01 7.20E-01 7.76E-01
        Thymus          5.78E-01 5.70E-01 5.82E-01 6.49E-01 6.98E-01 7.56E-01
        Uterus          5.59E-01 5.73E-01 6.30E-01 6.75E-01 7.31E-01 8.24E-01
-----------------------------------------------------------------------------
Ag-102m R-marrow        3.58E-01 3.67E-01 3.95E-01 4.29E-01 4.21E-01 4.22E-01
        Colon           3.65E-01 3.84E-01 4.05E-01 4.39E-01 4.61E-01 5.00E-01
        Lungs           3.76E-01 3.72E-01 3.79E-01 4.18E-01 4.51E-01 4.85E-01
        ST-wall         3.58E-01 3.62E-01 3.82E-01 4.12E-01 4.21E-01 4.62E-01
        Breast          3.95E-01 4.02E-01 4.15E-01 4.28E-01 4.46E-01 4.76E-01
        Ovaries         3.48E-01 3.61E-01 4.01E-01 4.20E-01 4.58E-01 5.06E-01
        Testes          6.08E-10 6.08E-10 6.08E-10 6.08E-10 6.08E-10 6.08E-10
        UB-wall         3.71E-01 3.78E-01 4.08E-01 4.39E-01 4.69E-01 5.11E-01
        Oesophagus      3.40E-01 3.43E-01 3.63E-01 3.91E-01 4.42E-01 4.82E-01
        Liver           3.57E-01 3.55E-01 3.79E-01 4.08E-01 4.24E-01 4.72E-01
        Thyroid         3.66E-01 3.82E-01 3.92E-01 4.13E-01 4.43E-01 5.02E-01
        Endost-BS       4.14E-01 4.15E-01 4.26E-01 4.45E-01 4.27E-01 4.52E-01
        Brain           3.93E-01 3.95E-01 4.05E-01 4.21E-01 4.42E-01 4.82E-01
        S-glands        4.05E-01 4.18E-01 4.27E-01 4.44E-01 4.66E-01 5.03E-01
        Skin            3.39E-01 3.44E-01 3.54E-01 3.65E-01 3.72E-01 3.87E-01
        Adrenals        3.35E-01 3.53E-01 3.80E-01 4.09E-01 4.24E-01 4.74E-01
        ET              3.93E-01 4.11E-01 4.19E-01 4.36E-01 4.57E-01 4.84E-01
        GB-wall         3.34E-01 3.37E-01 3.85E-01 4.14E-01 4.25E-01 4.60E-01
        Ht-wall         3.54E-01 3.41E-01 3.60E-01 3.95E-01 4.21E-01 4.73E-01
        Kidneys         3.50E-01 3.68E-01 3.89E-01 4.22E-01 4.38E-01 4.80E-01
        Lymph           3.76E-01 3.94E-01 4.05E-01 4.47E-01 4.68E-01 4.97E-01
        Muscle          4.05E-01 4.30E-01 4.41E-01 4.65E-01 4.86E-01 5.09E-01
        O-mucosa        3.92E-01 4.04E-01 4.30E-01 4.40E-01 4.64E-01 4.96E-01
        Pancreas        3.41E-01 3.46E-01 3.67E-01 4.17E-01 4.36E-01 4.75E-01
        Prostate        6.08E-10 6.08E-10 6.08E-10 6.08E-10 6.08E-10 6.08E-10
        SI-wall         3.56E-01 3.66E-01 3.89E-01 4.30E-01 4.62E-01 4.79E-01
        Spleen          3.65E-01 3.76E-01 3.98E-01 4.23E-01 4.45E-01 4.78E-01
        Thymus          3.61E-01 3.53E-01 3.63E-01 4.00E-01 4.33E-01 4.65E-01
        Uterus          3.55E-01 3.59E-01 3.91E-01 4.15E-01 4.48E-01 5.04E-01
-----------------------------------------------------------------------------
Ag-103  R-marrow        1.28E-01 1.31E-01 1.43E-01 1.58E-01 1.60E-01 1.61E-01
        Colon           1.30E-01 1.41E-01 1.50E-01 1.64E-01 1.72E-01 1.86E-01
        Lungs           1.37E-01 1.35E-01 1.38E-01 1.55E-01 1.67E-01 1.79E-01
        ST-wall         1.30E-01 1.31E-01 1.39E-01 1.52E-01 1.56E-01 1.70E-01
        Breast          1.49E-01 1.50E-01 1.56E-01 1.61E-01 1.68E-01 1.83E-01
        Ovaries         1.23E-01 1.28E-01 1.47E-01 1.55E-01 1.70E-01 1.86E-01
        Testes          4.06E-10 4.06E-10 4.06E-10 4.06E-10 4.06E-10 4.06E-10
        UB-wall         1.33E-01 1.38E-01 1.50E-01 1.66E-01 1.77E-01 1.94E-01
        Oesophagus      1.23E-01 1.23E-01 1.28E-01 1.42E-01 1.61E-01 1.77E-01
        Liver           1.30E-01 1.29E-01 1.38E-01 1.50E-01 1.57E-01 1.74E-01
        Thyroid         1.36E-01 1.40E-01 1.44E-01 1.53E-01 1.63E-01 1.87E-01
        Endost-BS       1.56E-01 1.57E-01 1.62E-01 1.71E-01 1.66E-01 1.76E-01
        Brain           1.42E-01 1.44E-01 1.47E-01 1.53E-01 1.62E-01 1.79E-01
        S-glands        1.49E-01 1.54E-01 1.58E-01 1.65E-01 1.74E-01 1.89E-01
        Skin            1.52E-01 1.54E-01 1.58E-01 1.63E-01 1.67E-01 1.74E-01
        Adrenals        1.19E-01 1.26E-01 1.37E-01 1.50E-01 1.54E-01 1.74E-01
        ET              1.44E-01 1.49E-01 1.55E-01 1.61E-01 1.69E-01 1.81E-01
        GB-wall         1.21E-01 1.21E-01 1.39E-01 1.53E-01 1.56E-01 1.70E-01
        Ht-wall         1.28E-01 1.23E-01 1.30E-01 1.44E-01 1.55E-01 1.73E-01
        Kidneys         1.26E-01 1.34E-01 1.43E-01 1.55E-01 1.61E-01 1.79E-01
        Lymph           1.36E-01 1.44E-01 1.49E-01 1.65E-01 1.74E-01 1.86E-01
        Muscle          1.48E-01 1.60E-01 1.64E-01 1.74E-01 1.82E-01 1.91E-01
        O-mucosa        1.42E-01 1.51E-01 1.61E-01 1.69E-01 1.77E-01 1.91E-01
        Pancreas        1.23E-01 1.24E-01 1.34E-01 1.54E-01 1.62E-01 1.75E-01
        Prostate        4.06E-10 4.06E-10 4.06E-10 4.06E-10 4.06E-10 4.06E-10
        SI-wall         1.26E-01 1.33E-01 1.42E-01 1.59E-01 1.69E-01 1.80E-01
        Spleen          1.34E-01 1.40E-01 1.47E-01 1.56E-01 1.63E-01 1.76E-01
        Thymus          1.29E-01 1.28E-01 1.30E-01 1.47E-01 1.57E-01 1.72E-01
        Uterus          1.23E-01 1.27E-01 1.41E-01 1.53E-01 1.66E-01 1.88E-01
-----------------------------------------------------------------------------
Ag-104  R-marrow        4.44E-01 4.54E-01 4.91E-01 5.40E-01 5.39E-01 5.44E-01
        Colon           4.46E-01 4.80E-01 5.14E-01 5.56E-01 5.86E-01 6.36E-01
        Lungs           4.71E-01 4.62E-01 4.73E-01 5.29E-01 5.67E-01 6.14E-01
        ST-wall         4.46E-01 4.50E-01 4.79E-01 5.17E-01 5.30E-01 5.78E-01
        Breast          5.10E-01 5.16E-01 5.34E-01 5.51E-01 5.77E-01 6.27E-01
        Ovaries         4.29E-01 4.44E-01 5.04E-01 5.31E-01 5.82E-01 6.39E-01
        Testes          1.01E-09 1.01E-09 1.01E-09 1.01E-09 1.01E-09 1.01E-09
        UB-wall         4.54E-01 4.72E-01 5.10E-01 5.63E-01 6.00E-01 6.61E-01
        Oesophagus      4.20E-01 4.23E-01 4.45E-01 4.87E-01 5.55E-01 6.08E-01
        Liver           4.43E-01 4.42E-01 4.73E-01 5.12E-01 5.34E-01 6.02E-01
        Thyroid         4.64E-01 4.81E-01 4.92E-01 5.19E-01 5.54E-01 6.38E-01
        Endost-BS       5.27E-01 5.25E-01 5.41E-01 5.69E-01 5.53E-01 5.87E-01
        Brain           4.91E-01 4.97E-01 5.05E-01 5.27E-01 5.56E-01 6.15E-01
        S-glands        5.13E-01 5.29E-01 5.42E-01 5.66E-01 5.95E-01 6.48E-01
        Skin            4.94E-01 5.01E-01 5.17E-01 5.33E-01 5.42E-01 5.64E-01
        Adrenals        4.12E-01 4.35E-01 4.74E-01 5.15E-01 5.29E-01 5.99E-01
        ET              4.93E-01 5.13E-01 5.29E-01 5.54E-01 5.82E-01 6.22E-01
        GB-wall         4.17E-01 4.15E-01 4.80E-01 5.24E-01 5.37E-01 5.82E-01
        Ht-wall         4.38E-01 4.21E-01 4.45E-01 4.91E-01 5.29E-01 5.94E-01
        Kidneys         4.31E-01 4.55E-01 4.88E-01 5.29E-01 5.50E-01 6.12E-01
        Lymph           4.65E-01 4.94E-01 5.11E-01 5.66E-01 5.94E-01 6.39E-01
        Muscle          5.08E-01 5.47E-01 5.61E-01 5.94E-01 6.25E-01 6.56E-01
        O-mucosa        4.90E-01 5.17E-01 5.50E-01 5.75E-01 6.04E-01 6.51E-01
        Pancreas        4.19E-01 4.27E-01 4.58E-01 5.25E-01 5.51E-01 5.99E-01
        Prostate        1.01E-09 1.01E-09 1.01E-09 1.01E-09 1.01E-09 1.01E-09
        SI-wall         4.35E-01 4.56E-01 4.87E-01 5.41E-01 5.77E-01 6.11E-01
        Spleen          4.59E-01 4.74E-01 4.99E-01 5.33E-01 5.56E-01 6.02E-01
        Thymus          4.44E-01 4.39E-01 4.48E-01 5.02E-01 5.39E-01 5.84E-01
        Uterus          4.27E-01 4.41E-01 4.85E-01 5.23E-01 5.66E-01 6.40E-01
-----------------------------------------------------------------------------
Ag-104m R-marrow        3.00E-01 3.07E-01 3.34E-01 3.66E-01 3.63E-01 3.65E-01
        Colon           3.05E-01 3.28E-01 3.47E-01 3.78E-01 3.98E-01 4.30E-01
        Lungs           3.20E-01 3.14E-01 3.22E-01 3.60E-01 3.86E-01 4.16E-01
        ST-wall         3.05E-01 3.06E-01 3.25E-01 3.53E-01 3.60E-01 3.95E-01
        Breast          3.44E-01 3.48E-01 3.60E-01 3.72E-01 3.90E-01 4.22E-01
        Ovaries         2.89E-01 3.00E-01 3.41E-01 3.60E-01 3.94E-01 4.34E-01
        Testes          6.99E-10 6.99E-10 6.99E-10 6.99E-10 6.99E-10 6.99E-10
        UB-wall         3.12E-01 3.21E-01 3.50E-01 3.81E-01 4.05E-01 4.46E-01
        Oesophagus      2.87E-01 2.85E-01 3.01E-01 3.31E-01 3.75E-01 4.11E-01
        Liver           3.03E-01 3.01E-01 3.22E-01 3.49E-01 3.62E-01 4.05E-01
        Thyroid         3.14E-01 3.25E-01 3.33E-01 3.54E-01 3.76E-01 4.32E-01
        Endost-BS       3.59E-01 3.57E-01 3.70E-01 3.88E-01 3.72E-01 3.94E-01
        Brain           3.34E-01 3.37E-01 3.43E-01 3.58E-01 3.78E-01 4.15E-01
        S-glands        3.48E-01 3.58E-01 3.67E-01 3.83E-01 4.02E-01 4.36E-01
        Skin            3.36E-01 3.40E-01 3.50E-01 3.62E-01 3.70E-01 3.84E-01
        Adrenals        2.80E-01 2.96E-01 3.22E-01 3.49E-01 3.59E-01 4.06E-01
        ET              3.36E-01 3.48E-01 3.60E-01 3.75E-01 3.92E-01 4.20E-01
        GB-wall         2.85E-01 2.83E-01 3.26E-01 3.56E-01 3.64E-01 3.95E-01
        Ht-wall         3.00E-01 2.86E-01 3.03E-01 3.36E-01 3.59E-01 4.02E-01
        Kidneys         2.96E-01 3.11E-01 3.32E-01 3.60E-01 3.75E-01 4.15E-01
        Lymph           3.17E-01 3.35E-01 3.46E-01 3.83E-01 4.02E-01 4.30E-01
        Muscle          3.46E-01 3.71E-01 3.80E-01 4.02E-01 4.20E-01 4.40E-01
        O-mucosa        3.33E-01 3.50E-01 3.72E-01 3.89E-01 4.07E-01 4.38E-01
        Pancreas        2.87E-01 2.89E-01 3.12E-01 3.59E-01 3.76E-01 4.06E-01
        Prostate        6.99E-10 6.99E-10 6.99E-10 6.99E-10 6.99E-10 6.99E-10
        SI-wall         2.96E-01 3.09E-01 3.32E-01 3.68E-01 3.91E-01 4.14E-01
        Spleen          3.12E-01 3.23E-01 3.40E-01 3.64E-01 3.79E-01 4.07E-01
        Thymus          3.04E-01 3.00E-01 3.06E-01 3.42E-01 3.66E-01 3.99E-01
        Uterus          2.91E-01 3.00E-01 3.31E-01 3.54E-01 3.86E-01 4.34E-01
-----------------------------------------------------------------------------
Ag-105  R-marrow        7.20E-02 7.45E-02 8.25E-02 9.12E-02 9.37E-02 9.48E-02
        Colon           7.36E-02 8.08E-02 8.64E-02 9.52E-02 1.00E-01 1.08E-01
        Lungs           7.81E-02 7.73E-02 7.94E-02 8.93E-02 9.58E-02 1.03E-01
        ST-wall         7.46E-02 7.55E-02 7.97E-02 8.81E-02 9.06E-02 9.80E-02
        Breast          8.60E-02 8.67E-02 9.04E-02 9.43E-02 9.85E-02 1.07E-01
        Ovaries         6.85E-02 7.16E-02 8.41E-02 9.01E-02 9.78E-02 1.07E-01
        Testes          2.79E-10 2.79E-10 2.79E-10 2.79E-10 2.79E-10 2.79E-10
        UB-wall         7.59E-02 7.92E-02 8.74E-02 9.65E-02 1.03E-01 1.14E-01
        Oesophagus      7.03E-02 6.98E-02 7.26E-02 8.18E-02 9.22E-02 1.02E-01
        Liver           7.43E-02 7.41E-02 7.90E-02 8.64E-02 9.09E-02 1.00E-01
        Thyroid         7.76E-02 8.03E-02 8.29E-02 8.93E-02 9.32E-02 1.09E-01
        Endost-BS       9.06E-02 9.18E-02 9.56E-02 1.01E-01 9.80E-02 1.04E-01
        Brain           8.10E-02 8.28E-02 8.48E-02 8.75E-02 9.38E-02 1.04E-01
        S-glands        8.56E-02 8.79E-02 9.05E-02 9.58E-02 1.01E-01 1.10E-01
        Skin            9.54E-02 9.68E-02 9.92E-02 1.03E-01 1.04E-01 1.09E-01
        Adrenals        6.69E-02 7.23E-02 7.81E-02 8.58E-02 8.77E-02 1.00E-01
        ET              8.24E-02 8.51E-02 8.97E-02 9.26E-02 9.74E-02 1.06E-01
        GB-wall         6.97E-02 6.97E-02 7.96E-02 8.80E-02 9.00E-02 9.81E-02
        Ht-wall         7.37E-02 7.09E-02 7.41E-02 8.30E-02 8.97E-02 9.84E-02
        Kidneys         7.22E-02 7.69E-02 8.28E-02 8.93E-02 9.31E-02 1.04E-01
        Lymph           7.71E-02 8.29E-02 8.58E-02 9.59E-02 1.01E-01 1.08E-01
        Muscle          8.51E-02 9.24E-02 9.52E-02 1.01E-01 1.06E-01 1.11E-01
        O-mucosa        8.09E-02 8.72E-02 9.33E-02 1.00E-01 1.04E-01 1.12E-01
        Pancreas        7.01E-02 7.13E-02 7.68E-02 8.97E-02 9.41E-02 1.01E-01
        Prostate        2.79E-10 2.79E-10 2.79E-10 2.79E-10 2.79E-10 2.79E-10
        SI-wall         7.10E-02 7.53E-02 8.19E-02 9.14E-02 9.73E-02 1.05E-01
        Spleen          7.71E-02 8.12E-02 8.49E-02 9.03E-02 9.42E-02 1.01E-01
        Thymus          7.33E-02 7.26E-02 7.40E-02 8.49E-02 8.96E-02 1.01E-01
        Uterus          6.88E-02 7.21E-02 8.04E-02 8.80E-02 9.69E-02 1.09E-01
-----------------------------------------------------------------------------
Ag-105m R-marrow        1.43E-04 1.49E-04 1.65E-04 1.82E-04 1.88E-04 1.90E-04
        Colon           1.46E-04 1.61E-04 1.72E-04 1.90E-04 2.00E-04 2.15E-04
        Lungs           1.55E-04 1.54E-04 1.58E-04 1.77E-04 1.91E-04 2.05E-04
        ST-wall         1.48E-04 1.51E-04 1.58E-04 1.76E-04 1.81E-04 1.95E-04
        Breast          1.71E-04 1.72E-04 1.80E-04 1.88E-04 1.96E-04 2.14E-04
        Ovaries         1.36E-04 1.42E-04 1.68E-04 1.80E-04 1.94E-04 2.12E-04
        Testes          5.69E-13 5.69E-13 5.69E-13 5.69E-13 5.69E-13 5.69E-13
        UB-wall         1.51E-04 1.58E-04 1.74E-04 1.92E-04 2.05E-04 2.27E-04
        Oesophagus      1.40E-04 1.39E-04 1.45E-04 1.63E-04 1.84E-04 2.02E-04
        Liver           1.48E-04 1.48E-04 1.57E-04 1.72E-04 1.81E-04 2.00E-04
        Thyroid         1.54E-04 1.60E-04 1.65E-04 1.78E-04 1.85E-04 2.18E-04
        Endost-BS       1.80E-04 1.84E-04 1.91E-04 2.03E-04 1.97E-04 2.09E-04
        Brain           1.61E-04 1.65E-04 1.69E-04 1.74E-04 1.87E-04 2.07E-04
        S-glands        1.70E-04 1.75E-04 1.80E-04 1.91E-04 2.00E-04 2.19E-04
        Skin            1.90E-04 1.93E-04 1.98E-04 2.05E-04 2.08E-04 2.18E-04
        Adrenals        1.33E-04 1.44E-04 1.55E-04 1.70E-04 1.75E-04 1.99E-04
        ET              1.64E-04 1.70E-04 1.79E-04 1.84E-04 1.94E-04 2.11E-04
        GB-wall         1.39E-04 1.39E-04 1.58E-04 1.75E-04 1.79E-04 1.95E-04
        Ht-wall         1.47E-04 1.42E-04 1.48E-04 1.65E-04 1.79E-04 1.95E-04
        Kidneys         1.44E-04 1.54E-04 1.65E-04 1.78E-04 1.85E-04 2.07E-04
        Lymph           1.53E-04 1.65E-04 1.71E-04 1.91E-04 2.01E-04 2.15E-04
        Muscle          1.69E-04 1.84E-04 1.90E-04 2.01E-04 2.10E-04 2.22E-04
        O-mucosa        1.61E-04 1.73E-04 1.86E-04 1.99E-04 2.08E-04 2.22E-04
        Pancreas        1.40E-04 1.42E-04 1.53E-04 1.78E-04 1.87E-04 2.00E-04
        Prostate        5.69E-13 5.69E-13 5.69E-13 5.69E-13 5.69E-13 5.69E-13
        SI-wall         1.41E-04 1.50E-04 1.63E-04 1.82E-04 1.94E-04 2.09E-04
        Spleen          1.53E-04 1.62E-04 1.69E-04 1.79E-04 1.88E-04 2.02E-04
        Thymus          1.46E-04 1.44E-04 1.47E-04 1.69E-04 1.78E-04 2.01E-04
        Uterus          1.37E-04 1.43E-04 1.60E-04 1.75E-04 1.93E-04 2.18E-04
-----------------------------------------------------------------------------
Ag-106  R-marrow        1.06E-01 1.08E-01 1.19E-01 1.32E-01 1.33E-01 1.34E-01
        Colon           1.07E-01 1.18E-01 1.25E-01 1.38E-01 1.45E-01 1.56E-01
        Lungs           1.14E-01 1.11E-01 1.15E-01 1.30E-01 1.39E-01 1.50E-01
        ST-wall         1.09E-01 1.09E-01 1.16E-01 1.28E-01 1.30E-01 1.42E-01
        Breast          1.26E-01 1.27E-01 1.31E-01 1.38E-01 1.45E-01 1.59E-01
        Ovaries         1.01E-01 1.05E-01 1.22E-01 1.30E-01 1.43E-01 1.57E-01
        Testes          3.36E-10 3.36E-10 3.36E-10 3.36E-10 3.36E-10 3.36E-10
        UB-wall         1.10E-01 1.15E-01 1.27E-01 1.40E-01 1.48E-01 1.65E-01
        Oesophagus      1.02E-01 1.00E-01 1.05E-01 1.18E-01 1.34E-01 1.47E-01
        Liver           1.08E-01 1.07E-01 1.15E-01 1.26E-01 1.30E-01 1.46E-01
        Thyroid         1.13E-01 1.16E-01 1.19E-01 1.28E-01 1.35E-01 1.57E-01
        Endost-BS       1.31E-01 1.30E-01 1.36E-01 1.44E-01 1.38E-01 1.46E-01
        Brain           1.19E-01 1.21E-01 1.22E-01 1.28E-01 1.36E-01 1.51E-01
        S-glands        1.26E-01 1.29E-01 1.33E-01 1.39E-01 1.47E-01 1.60E-01
        Skin            1.42E-01 1.44E-01 1.48E-01 1.54E-01 1.57E-01 1.64E-01
        Adrenals        9.87E-02 1.05E-01 1.15E-01 1.26E-01 1.28E-01 1.47E-01
        ET              1.21E-01 1.24E-01 1.31E-01 1.36E-01 1.42E-01 1.54E-01
        GB-wall         1.03E-01 1.01E-01 1.16E-01 1.29E-01 1.31E-01 1.43E-01
        Ht-wall         1.07E-01 1.02E-01 1.07E-01 1.20E-01 1.29E-01 1.44E-01
        Kidneys         1.05E-01 1.11E-01 1.20E-01 1.30E-01 1.35E-01 1.52E-01
        Lymph           1.13E-01 1.20E-01 1.24E-01 1.39E-01 1.46E-01 1.58E-01
        Muscle          1.24E-01 1.35E-01 1.38E-01 1.47E-01 1.54E-01 1.62E-01
        O-mucosa        1.18E-01 1.28E-01 1.36E-01 1.46E-01 1.52E-01 1.64E-01
        Pancreas        1.02E-01 1.02E-01 1.11E-01 1.31E-01 1.37E-01 1.46E-01
        Prostate        3.36E-10 3.36E-10 3.36E-10 3.36E-10 3.36E-10 3.36E-10
        SI-wall         1.04E-01 1.09E-01 1.20E-01 1.33E-01 1.40E-01 1.52E-01
        Spleen          1.13E-01 1.17E-01 1.23E-01 1.32E-01 1.36E-01 1.46E-01
        Thymus          1.08E-01 1.07E-01 1.08E-01 1.23E-01 1.30E-01 1.45E-01
        Uterus          1.01E-01 1.06E-01 1.18E-01 1.27E-01 1.41E-01 1.58E-01
-----------------------------------------------------------------------------
Ag-106m R-marrow        4.56E-01 4.67E-01 5.06E-01 5.58E-01 5.57E-01 5.62E-01
        Colon           4.60E-01 4.95E-01 5.30E-01 5.74E-01 6.05E-01 6.56E-01
        Lungs           4.85E-01 4.76E-01 4.88E-01 5.46E-01 5.85E-01 6.32E-01
        ST-wall         4.59E-01 4.63E-01 4.93E-01 5.34E-01 5.47E-01 5.96E-01
        Breast          5.26E-01 5.31E-01 5.51E-01 5.69E-01 5.95E-01 6.47E-01
        Ovaries         4.41E-01 4.56E-01 5.20E-01 5.47E-01 5.99E-01 6.59E-01
        Testes          1.08E-09 1.08E-09 1.08E-09 1.08E-09 1.08E-09 1.08E-09
        UB-wall         4.69E-01 4.86E-01 5.27E-01 5.81E-01 6.19E-01 6.82E-01
        Oesophagus      4.34E-01 4.36E-01 4.57E-01 5.03E-01 5.71E-01 6.27E-01
        Liver           4.57E-01 4.55E-01 4.87E-01 5.28E-01 5.51E-01 6.19E-01
        Thyroid         4.78E-01 4.95E-01 5.07E-01 5.36E-01 5.71E-01 6.58E-01
        Endost-BS       5.44E-01 5.43E-01 5.60E-01 5.89E-01 5.72E-01 6.07E-01
        Brain           5.06E-01 5.12E-01 5.21E-01 5.43E-01 5.73E-01 6.34E-01
        S-glands        5.28E-01 5.44E-01 5.58E-01 5.83E-01 6.14E-01 6.68E-01
        Skin            5.12E-01 5.19E-01 5.35E-01 5.52E-01 5.62E-01 5.84E-01
        Adrenals        4.24E-01 4.48E-01 4.87E-01 5.30E-01 5.45E-01 6.17E-01
        ET              5.08E-01 5.29E-01 5.46E-01 5.71E-01 5.99E-01 6.41E-01
        GB-wall         4.30E-01 4.29E-01 4.94E-01 5.39E-01 5.53E-01 6.00E-01
        Ht-wall         4.52E-01 4.34E-01 4.58E-01 5.07E-01 5.45E-01 6.12E-01
        Kidneys         4.44E-01 4.70E-01 5.03E-01 5.46E-01 5.67E-01 6.30E-01
        Lymph           4.79E-01 5.09E-01 5.27E-01 5.83E-01 6.13E-01 6.58E-01
        Muscle          5.24E-01 5.64E-01 5.79E-01 6.13E-01 6.43E-01 6.76E-01
        O-mucosa        5.05E-01 5.32E-01 5.67E-01 5.93E-01 6.23E-01 6.71E-01
        Pancreas        4.32E-01 4.40E-01 4.72E-01 5.41E-01 5.68E-01 6.17E-01
        Prostate        1.08E-09 1.08E-09 1.08E-09 1.08E-09 1.08E-09 1.08E-09
        SI-wall         4.48E-01 4.70E-01 5.02E-01 5.58E-01 5.95E-01 6.30E-01
        Spleen          4.73E-01 4.89E-01 5.15E-01 5.50E-01 5.74E-01 6.20E-01
        Thymus          4.57E-01 4.53E-01 4.62E-01 5.18E-01 5.55E-01 6.04E-01
        Uterus          4.40E-01 4.54E-01 5.00E-01 5.39E-01 5.84E-01 6.60E-01
-----------------------------------------------------------------------------
Ag-108  R-marrow        3.04E-03 3.07E-03 3.37E-03 3.74E-03 3.78E-03 3.82E-03
        Colon           3.06E-03 3.35E-03 3.58E-03 3.91E-03 4.12E-03 4.45E-03
        Lungs           3.26E-03 3.17E-03 3.27E-03 3.72E-03 3.97E-03 4.28E-03
        ST-wall         3.11E-03 3.10E-03 3.33E-03 3.63E-03 3.70E-03 4.04E-03
        Breast          3.61E-03 3.62E-03 3.75E-03 3.91E-03 4.18E-03 4.92E-03
        Ovaries         2.90E-03 3.00E-03 3.47E-03 3.70E-03 4.07E-03 4.47E-03
        Testes          1.01E-11 1.01E-11 1.01E-11 1.01E-11 1.01E-11 1.01E-11
        UB-wall         3.14E-03 3.27E-03 3.59E-03 3.98E-03 4.21E-03 4.69E-03
        Oesophagus      2.91E-03 2.87E-03 3.00E-03 3.36E-03 3.82E-03 4.19E-03
        Liver           3.07E-03 3.06E-03 3.29E-03 3.58E-03 3.71E-03 4.18E-03
        Thyroid         3.24E-03 3.33E-03 3.40E-03 3.66E-03 3.86E-03 4.48E-03
        Endost-BS       3.74E-03 3.70E-03 3.86E-03 4.07E-03 3.92E-03 4.16E-03
        Brain           3.40E-03 3.44E-03 3.48E-03 3.64E-03 3.87E-03 4.28E-03
        S-glands        3.58E-03 3.69E-03 3.80E-03 3.96E-03 4.17E-03 4.57E-03
        Skin            7.34E-03 7.32E-03 7.58E-03 8.39E-03 9.21E-03 1.12E-02
        Adrenals        2.81E-03 2.98E-03 3.27E-03 3.59E-03 3.64E-03 4.18E-03
        ET              3.44E-03 3.54E-03 3.70E-03 3.88E-03 4.09E-03 4.51E-03
        GB-wall         2.91E-03 2.86E-03 3.31E-03 3.68E-03 3.74E-03 4.06E-03
        Ht-wall         3.05E-03 2.89E-03 3.05E-03 3.42E-03 3.68E-03 4.11E-03
        Kidneys         2.99E-03 3.15E-03 3.40E-03 3.69E-03 3.85E-03 4.32E-03
        Lymph           3.21E-03 3.42E-03 3.55E-03 3.96E-03 4.16E-03 4.49E-03
        Muscle          3.54E-03 3.87E-03 3.98E-03 4.24E-03 4.50E-03 4.74E-03
        O-mucosa        3.38E-03 3.64E-03 3.87E-03 4.26E-03 4.52E-03 5.22E-03
        Pancreas        2.91E-03 2.91E-03 3.17E-03 3.71E-03 3.89E-03 4.18E-03
        Prostate        1.01E-11 1.01E-11 1.01E-11 1.01E-11 1.01E-11 1.01E-11
        SI-wall         2.97E-03 3.12E-03 3.40E-03 3.78E-03 3.98E-03 4.31E-03
        Spleen          3.21E-03 3.34E-03 3.50E-03 3.76E-03 3.87E-03 4.17E-03
        Thymus          3.05E-03 3.06E-03 3.09E-03 3.50E-03 3.72E-03 4.10E-03
        Uterus          2.88E-03 3.01E-03 3.36E-03 3.62E-03 3.99E-03 4.50E-03
-----------------------------------------------------------------------------
Ag-108m R-marrow        2.51E-01 2.55E-01 2.79E-01 3.08E-01 3.11E-01 3.14E-01
        Colon           2.52E-01 2.76E-01 2.95E-01 3.21E-01 3.39E-01 3.67E-01
        Lungs           2.69E-01 2.62E-01 2.70E-01 3.06E-01 3.26E-01 3.53E-01
        ST-wall         2.56E-01 2.56E-01 2.75E-01 2.99E-01 3.05E-01 3.32E-01
        Breast          2.96E-01 2.98E-01 3.08E-01 3.21E-01 3.37E-01 3.68E-01
        Ovaries         2.40E-01 2.48E-01 2.87E-01 3.05E-01 3.35E-01 3.68E-01
        Testes          7.18E-10 7.18E-10 7.18E-10 7.18E-10 7.18E-10 7.18E-10
        UB-wall         2.58E-01 2.70E-01 2.95E-01 3.27E-01 3.47E-01 3.85E-01
        Oesophagus      2.39E-01 2.38E-01 2.49E-01 2.78E-01 3.16E-01 3.47E-01
        Liver           2.53E-01 2.52E-01 2.71E-01 2.95E-01 3.07E-01 3.46E-01
        Thyroid         2.66E-01 2.75E-01 2.80E-01 3.00E-01 3.17E-01 3.69E-01
        Endost-BS       3.06E-01 3.03E-01 3.16E-01 3.33E-01 3.21E-01 3.41E-01
        Brain           2.81E-01 2.85E-01 2.88E-01 3.00E-01 3.20E-01 3.54E-01
        S-glands        2.95E-01 3.04E-01 3.12E-01 3.26E-01 3.44E-01 3.76E-01
        Skin            3.14E-01 3.18E-01 3.28E-01 3.39E-01 3.45E-01 3.58E-01
        Adrenals        2.33E-01 2.46E-01 2.70E-01 2.96E-01 3.01E-01 3.44E-01
        ET              2.83E-01 2.92E-01 3.05E-01 3.19E-01 3.35E-01 3.61E-01
        GB-wall         2.40E-01 2.36E-01 2.73E-01 3.03E-01 3.09E-01 3.35E-01
        Ht-wall         2.51E-01 2.39E-01 2.52E-01 2.82E-01 3.03E-01 3.39E-01
        Kidneys         2.46E-01 2.59E-01 2.80E-01 3.04E-01 3.16E-01 3.55E-01
        Lymph           2.64E-01 2.82E-01 2.93E-01 3.26E-01 3.42E-01 3.70E-01
        Muscle          2.92E-01 3.15E-01 3.23E-01 3.44E-01 3.62E-01 3.80E-01
        O-mucosa        2.79E-01 3.00E-01 3.18E-01 3.40E-01 3.53E-01 3.82E-01
        Pancreas        2.39E-01 2.41E-01 2.62E-01 3.05E-01 3.20E-01 3.44E-01
        Prostate        7.18E-10 7.18E-10 7.18E-10 7.18E-10 7.18E-10 7.18E-10
        SI-wall         2.45E-01 2.58E-01 2.80E-01 3.11E-01 3.28E-01 3.55E-01
        Spleen          2.64E-01 2.74E-01 2.88E-01 3.09E-01 3.19E-01 3.44E-01
        Thymus          2.52E-01 2.52E-01 2.55E-01 2.89E-01 3.06E-01 3.37E-01
        Uterus          2.38E-01 2.49E-01 2.77E-01 2.99E-01 3.28E-01 3.71E-01
-----------------------------------------------------------------------------
Ag-109m R-marrow        2.09E-04 2.19E-04 2.57E-04 2.96E-04 3.67E-04 3.96E-04
        Colon           2.54E-04 3.04E-04 3.24E-04 3.77E-04 3.83E-04 4.53E-04
        Lungs           2.65E-04 2.67E-04 2.79E-04 3.27E-04 3.64E-04 3.84E-04
        ST-wall         2.68E-04 2.74E-04 2.83E-04 3.31E-04 3.34E-04 3.79E-04
        Breast          3.18E-04 3.22E-04 3.66E-04 3.67E-04 3.78E-04 4.74E-04
        Ovaries         2.19E-04 2.20E-04 2.59E-04 3.05E-04 3.59E-04 3.84E-04
        Testes          6.98E-12 6.98E-12 6.98E-12 6.98E-12 6.98E-12 6.98E-12
        UB-wall         2.71E-04 2.70E-04 3.18E-04 3.98E-04 4.20E-04 5.27E-04
        Oesophagus      2.09E-04 2.24E-04 2.35E-04 2.80E-04 3.06E-04 3.23E-04
        Liver           2.59E-04 2.47E-04 2.67E-04 3.19E-04 3.44E-04 3.89E-04
        Thyroid         3.11E-04 3.32E-04 3.41E-04 4.14E-04 3.96E-04 4.44E-04
        Endost-BS       3.40E-04 3.51E-04 3.74E-04 4.10E-04 4.00E-04 4.32E-04
        Brain           2.46E-04 2.62E-04 2.67E-04 2.79E-04 3.06E-04 3.42E-04
        S-glands        3.16E-04 3.23E-04 3.50E-04 3.66E-04 3.81E-04 4.30E-04
        Skin            5.83E-04 5.61E-04 5.74E-04 5.96E-04 6.31E-04 7.19E-04
        Adrenals        2.08E-04 2.34E-04 2.56E-04 2.95E-04 3.13E-04 3.70E-04
        ET              2.77E-04 2.70E-04 2.77E-04 3.10E-04 3.44E-04 4.07E-04
        GB-wall         2.05E-04 2.14E-04 2.64E-04 3.03E-04 3.28E-04 3.56E-04
        Ht-wall         2.49E-04 2.39E-04 2.60E-04 2.94E-04 3.25E-04 3.60E-04
        Kidneys         2.45E-04 2.86E-04 2.99E-04 3.36E-04 3.48E-04 4.11E-04
        Lymph           2.74E-04 3.07E-04 3.19E-04 3.72E-04 3.99E-04 4.25E-04
        Muscle          3.13E-04 3.59E-04 3.81E-04 4.18E-04 4.53E-04 4.88E-04
        O-mucosa        2.79E-04 3.27E-04 3.95E-04 4.33E-04 4.82E-04 5.11E-04
        Pancreas        2.24E-04 2.40E-04 2.60E-04 3.24E-04 3.47E-04 3.86E-04
        Prostate        6.98E-12 6.98E-12 6.98E-12 6.98E-12 6.98E-12 6.98E-12
        SI-wall         2.38E-04 2.61E-04 2.89E-04 3.41E-04 3.63E-04 4.15E-04
        Spleen          2.74E-04 2.99E-04 3.18E-04 3.50E-04 3.65E-04 4.04E-04
        Thymus          2.34E-04 2.30E-04 2.43E-04 2.97E-04 3.22E-04 3.61E-04
        Uterus          2.01E-04 2.17E-04 2.61E-04 3.08E-04 3.51E-04 4.24E-04
-----------------------------------------------------------------------------
Ag-110  R-marrow        5.75E-03 5.83E-03 6.37E-03 7.05E-03 7.16E-03 7.34E-03
        Colon           5.78E-03 6.32E-03 6.76E-03 7.36E-03 7.76E-03 8.39E-03
        Lungs           6.16E-03 6.01E-03 6.17E-03 6.99E-03 7.46E-03 8.08E-03
        ST-wall         5.87E-03 5.87E-03 6.30E-03 6.83E-03 6.96E-03 7.59E-03
        Breast          6.93E-03 6.89E-03 7.39E-03 7.75E-03 8.81E-03 1.11E-02
        Ovaries         5.52E-03 5.69E-03 6.57E-03 6.96E-03 7.67E-03 8.41E-03
        Testes          1.84E-11 1.84E-11 1.84E-11 1.84E-11 1.84E-11 1.84E-11
        UB-wall         5.91E-03 6.18E-03 6.74E-03 7.54E-03 7.93E-03 9.03E-03
        Oesophagus      5.47E-03 5.44E-03 5.70E-03 6.36E-03 7.23E-03 7.92E-03
        Liver           5.79E-03 5.77E-03 6.20E-03 6.75E-03 7.00E-03 7.90E-03
        Thyroid         6.11E-03 6.31E-03 6.44E-03 6.87E-03 7.27E-03 8.42E-03
        Endost-BS       7.03E-03 6.94E-03 7.24E-03 7.65E-03 7.43E-03 8.00E-03
        Brain           6.43E-03 6.51E-03 6.57E-03 6.87E-03 7.29E-03 8.09E-03
        S-glands        6.76E-03 7.00E-03 7.19E-03 7.47E-03 7.86E-03 8.72E-03
        Skin            1.28E-02 1.30E-02 1.35E-02 1.47E-02 1.56E-02 1.80E-02
        Adrenals        5.33E-03 5.63E-03 6.19E-03 6.77E-03 6.88E-03 7.86E-03
        ET              6.50E-03 6.70E-03 6.98E-03 7.38E-03 7.85E-03 8.80E-03
        GB-wall         5.48E-03 5.39E-03 6.26E-03 6.92E-03 7.06E-03 7.64E-03
        Ht-wall         5.74E-03 5.47E-03 5.78E-03 6.44E-03 6.93E-03 7.76E-03
        Kidneys         5.63E-03 5.93E-03 6.40E-03 6.96E-03 7.24E-03 8.11E-03
        Lymph           6.05E-03 6.46E-03 6.71E-03 7.47E-03 7.85E-03 8.58E-03
        Muscle          6.69E-03 7.34E-03 7.56E-03 8.09E-03 8.68E-03 9.37E-03
        O-mucosa        6.39E-03 6.91E-03 7.33E-03 8.66E-03 9.21E-03 1.09E-02
        Pancreas        5.47E-03 5.52E-03 5.99E-03 6.97E-03 7.31E-03 7.87E-03
        Prostate        1.84E-11 1.84E-11 1.84E-11 1.84E-11 1.84E-11 1.84E-11
        SI-wall         5.63E-03 5.92E-03 6.41E-03 7.13E-03 7.51E-03 8.11E-03
        Spleen          6.05E-03 6.27E-03 6.58E-03 7.07E-03 7.29E-03 7.87E-03
        Thymus          5.75E-03 5.76E-03 5.83E-03 6.60E-03 7.02E-03 7.69E-03
        Uterus          5.44E-03 5.69E-03 6.33E-03 6.83E-03 7.49E-03 8.45E-03
-----------------------------------------------------------------------------
Ag-110m R-marrow        4.56E-01 4.67E-01 5.04E-01 5.55E-01 5.53E-01 5.59E-01
        Colon           4.58E-01 4.93E-01 5.28E-01 5.70E-01 6.01E-01 6.53E-01
        Lungs           4.84E-01 4.75E-01 4.86E-01 5.44E-01 5.82E-01 6.30E-01
        ST-wall         4.58E-01 4.62E-01 4.93E-01 5.30E-01 5.44E-01 5.93E-01
        Breast          5.24E-01 5.30E-01 5.49E-01 5.66E-01 5.92E-01 6.44E-01
        Ovaries         4.43E-01 4.57E-01 5.18E-01 5.45E-01 5.97E-01 6.57E-01
        Testes          9.91E-10 9.91E-10 9.91E-10 9.91E-10 9.91E-10 9.91E-10
        UB-wall         4.66E-01 4.84E-01 5.23E-01 5.78E-01 6.16E-01 6.78E-01
        Oesophagus      4.31E-01 4.35E-01 4.58E-01 5.01E-01 5.71E-01 6.25E-01
        Liver           4.54E-01 4.54E-01 4.86E-01 5.26E-01 5.48E-01 6.19E-01
        Thyroid         4.78E-01 4.95E-01 5.05E-01 5.32E-01 5.69E-01 6.55E-01
        Endost-BS       5.41E-01 5.38E-01 5.54E-01 5.81E-01 5.67E-01 6.02E-01
        Brain           5.05E-01 5.11E-01 5.19E-01 5.41E-01 5.70E-01 6.32E-01
        S-glands        5.27E-01 5.43E-01 5.57E-01 5.80E-01 6.12E-01 6.65E-01
        Skin            5.02E-01 5.08E-01 5.25E-01 5.41E-01 5.51E-01 5.73E-01
        Adrenals        4.24E-01 4.47E-01 4.87E-01 5.29E-01 5.44E-01 6.15E-01
        ET              5.06E-01 5.27E-01 5.42E-01 5.69E-01 5.98E-01 6.38E-01
        GB-wall         4.28E-01 4.26E-01 4.94E-01 5.37E-01 5.51E-01 5.98E-01
        Ht-wall         4.49E-01 4.32E-01 4.57E-01 5.04E-01 5.42E-01 6.11E-01
        Kidneys         4.42E-01 4.67E-01 5.01E-01 5.43E-01 5.64E-01 6.28E-01
        Lymph           4.78E-01 5.07E-01 5.26E-01 5.82E-01 6.10E-01 6.57E-01
        Muscle          5.22E-01 5.61E-01 5.76E-01 6.10E-01 6.42E-01 6.74E-01
        O-mucosa        5.04E-01 5.31E-01 5.64E-01 5.89E-01 6.19E-01 6.68E-01
        Pancreas        4.30E-01 4.39E-01 4.70E-01 5.38E-01 5.65E-01 6.16E-01
        Prostate        9.91E-10 9.91E-10 9.91E-10 9.91E-10 9.91E-10 9.91E-10
        SI-wall         4.48E-01 4.69E-01 4.99E-01 5.56E-01 5.92E-01 6.27E-01
        Spleen          4.71E-01 4.86E-01 5.12E-01 5.47E-01 5.71E-01 6.18E-01
        Thymus          4.55E-01 4.51E-01 4.61E-01 5.16E-01 5.54E-01 5.98E-01
        Uterus          4.39E-01 4.53E-01 4.99E-01 5.37E-01 5.81E-01 6.56E-01
-----------------------------------------------------------------------------
Ag-111  R-marrow        3.71E-03 3.89E-03 4.36E-03 4.81E-03 5.03E-03 5.10E-03
        Colon           3.84E-03 4.25E-03 4.53E-03 5.05E-03 5.31E-03 5.67E-03
        Lungs           4.07E-03 4.06E-03 4.18E-03 4.68E-03 5.04E-03 5.40E-03
        ST-wall         3.90E-03 3.98E-03 4.16E-03 4.65E-03 4.81E-03 5.17E-03
        Breast          4.49E-03 4.53E-03 4.74E-03 4.98E-03 5.18E-03 5.67E-03
        Ovaries         3.50E-03 3.70E-03 4.41E-03 4.76E-03 5.12E-03 5.58E-03
        Testes          1.73E-11 1.73E-11 1.73E-11 1.73E-11 1.73E-11 1.73E-11
        UB-wall         3.98E-03 4.15E-03 4.64E-03 5.10E-03 5.47E-03 6.01E-03
        Oesophagus      3.69E-03 3.66E-03 3.78E-03 4.31E-03 4.83E-03 5.33E-03
        Liver           3.90E-03 3.90E-03 4.14E-03 4.54E-03 4.82E-03 5.24E-03
        Thyroid         4.05E-03 4.20E-03 4.37E-03 4.75E-03 4.90E-03 5.78E-03
        Endost-BS       4.81E-03 4.94E-03 5.17E-03 5.49E-03 5.32E-03 5.65E-03
        Brain           4.20E-03 4.33E-03 4.47E-03 4.57E-03 4.94E-03 5.47E-03
        S-glands        4.47E-03 4.57E-03 4.71E-03 5.04E-03 5.27E-03 5.78E-03
        Skin            7.41E-03 7.38E-03 7.58E-03 8.20E-03 8.96E-03 1.08E-02
        Adrenals        3.45E-03 3.80E-03 4.06E-03 4.47E-03 4.58E-03 5.21E-03
        ET              4.31E-03 4.44E-03 4.72E-03 4.84E-03 5.10E-03 5.59E-03
        GB-wall         3.64E-03 3.66E-03 4.15E-03 4.60E-03 4.71E-03 5.15E-03
        Ht-wall         3.88E-03 3.76E-03 3.89E-03 4.38E-03 4.75E-03 5.12E-03
        Kidneys         3.79E-03 4.06E-03 4.38E-03 4.71E-03 4.91E-03 5.48E-03
        Lymph           4.02E-03 4.36E-03 4.50E-03 5.05E-03 5.30E-03 5.66E-03
        Muscle          4.45E-03 4.87E-03 5.03E-03 5.35E-03 5.59E-03 5.88E-03
        O-mucosa        4.20E-03 4.56E-03 4.90E-03 5.31E-03 5.55E-03 5.97E-03
        Pancreas        3.68E-03 3.76E-03 4.04E-03 4.74E-03 4.97E-03 5.26E-03
        Prostate        1.73E-11 1.73E-11 1.73E-11 1.73E-11 1.73E-11 1.73E-11
        SI-wall         3.68E-03 3.93E-03 4.30E-03 4.82E-03 5.14E-03 5.57E-03
        Spleen          4.04E-03 4.31E-03 4.48E-03 4.74E-03 4.98E-03 5.34E-03
        Thymus          3.82E-03 3.76E-03 3.86E-03 4.47E-03 4.68E-03 5.36E-03
        Uterus          3.55E-03 3.74E-03 4.18E-03 4.63E-03 5.13E-03 5.78E-03
-----------------------------------------------------------------------------
Ag-111m R-marrow        4.55E-04 4.71E-04 5.26E-04 5.84E-04 6.16E-04 6.36E-04
        Colon           4.73E-04 5.30E-04 5.67E-04 6.34E-04 6.62E-04 7.29E-04
        Lungs           5.02E-04 4.97E-04 5.10E-04 5.82E-04 6.30E-04 6.79E-04
        ST-wall         4.83E-04 4.88E-04 5.12E-04 5.76E-04 5.88E-04 6.47E-04
        Breast          5.75E-04 5.80E-04 6.19E-04 6.43E-04 6.70E-04 7.58E-04
        Ovaries         4.31E-04 4.51E-04 5.31E-04 5.82E-04 6.38E-04 6.99E-04
        Testes          3.93E-12 3.93E-12 3.93E-12 3.93E-12 3.93E-12 3.93E-12
        UB-wall         4.97E-04 5.08E-04 5.70E-04 6.50E-04 6.87E-04 8.01E-04
        Oesophagus      4.43E-04 4.40E-04 4.58E-04 5.19E-04 5.85E-04 6.43E-04
        Liver           4.79E-04 4.71E-04 5.02E-04 5.63E-04 5.96E-04 6.66E-04
        Thyroid         5.12E-04 5.31E-04 5.53E-04 6.12E-04 6.15E-04 7.26E-04
        Endost-BS       5.83E-04 5.91E-04 6.18E-04 6.56E-04 6.38E-04 6.79E-04
        Brain           5.11E-04 5.23E-04 5.37E-04 5.53E-04 5.96E-04 6.63E-04
        S-glands        5.66E-04 5.79E-04 6.04E-04 6.40E-04 6.67E-04 7.42E-04
        Skin            7.24E-04 7.35E-04 7.54E-04 7.84E-04 8.07E-04 8.67E-04
        Adrenals        4.22E-04 4.60E-04 4.99E-04 5.55E-04 5.67E-04 6.59E-04
        ET              5.35E-04 5.45E-04 5.76E-04 6.00E-04 6.39E-04 7.11E-04
        GB-wall         4.39E-04 4.40E-04 5.06E-04 5.66E-04 5.81E-04 6.38E-04
        Ht-wall         4.72E-04 4.53E-04 4.74E-04 5.36E-04 5.82E-04 6.43E-04
        Kidneys         4.61E-04 5.00E-04 5.36E-04 5.84E-04 6.09E-04 6.91E-04
        Lymph           5.02E-04 5.45E-04 5.64E-04 6.39E-04 6.74E-04 7.27E-04
        Muscle          5.58E-04 6.18E-04 6.41E-04 6.88E-04 7.29E-04 7.76E-04
        O-mucosa        5.20E-04 5.80E-04 6.47E-04 6.97E-04 7.38E-04 7.90E-04
        Pancreas        4.45E-04 4.55E-04 4.91E-04 5.82E-04 6.13E-04 6.64E-04
        Prostate        3.93E-12 3.93E-12 3.93E-12 3.93E-12 3.93E-12 3.93E-12
        SI-wall         4.54E-04 4.83E-04 5.28E-04 5.95E-04 6.34E-04 6.97E-04
        Spleen          4.97E-04 5.30E-04 5.53E-04 5.94E-04 6.22E-04 6.77E-04
        Thymus          4.65E-04 4.59E-04 4.68E-04 5.49E-04 5.78E-04 6.56E-04
        Uterus          4.32E-04 4.55E-04 5.10E-04 5.66E-04 6.30E-04 7.27E-04
-----------------------------------------------------------------------------
Ag-112  R-marrow        1.20E-01 1.22E-01 1.33E-01 1.45E-01 1.43E-01 1.44E-01
        Colon           1.21E-01 1.30E-01 1.38E-01 1.49E-01 1.57E-01 1.70E-01
        Lungs           1.26E-01 1.24E-01 1.28E-01 1.42E-01 1.53E-01 1.64E-01
        ST-wall         1.20E-01 1.20E-01 1.29E-01 1.39E-01 1.42E-01 1.56E-01
        Breast          1.36E-01 1.38E-01 1.42E-01 1.48E-01 1.55E-01 1.69E-01
        Ovaries         1.16E-01 1.20E-01 1.36E-01 1.42E-01 1.56E-01 1.72E-01
        Testes          2.42E-10 2.42E-10 2.42E-10 2.42E-10 2.42E-10 2.42E-10
        UB-wall         1.23E-01 1.27E-01 1.38E-01 1.50E-01 1.60E-01 1.76E-01
        Oesophagus      1.13E-01 1.14E-01 1.20E-01 1.32E-01 1.49E-01 1.63E-01
        Liver           1.19E-01 1.18E-01 1.28E-01 1.38E-01 1.43E-01 1.60E-01
        Thyroid         1.24E-01 1.29E-01 1.32E-01 1.40E-01 1.49E-01 1.70E-01
        Endost-BS       1.41E-01 1.40E-01 1.45E-01 1.51E-01 1.46E-01 1.55E-01
        Brain           1.33E-01 1.34E-01 1.36E-01 1.42E-01 1.49E-01 1.64E-01
        S-glands        1.38E-01 1.42E-01 1.45E-01 1.51E-01 1.59E-01 1.72E-01
        Skin            1.31E-01 1.32E-01 1.36E-01 1.41E-01 1.45E-01 1.51E-01
        Adrenals        1.11E-01 1.17E-01 1.27E-01 1.39E-01 1.43E-01 1.61E-01
        ET              1.33E-01 1.39E-01 1.42E-01 1.49E-01 1.55E-01 1.66E-01
        GB-wall         1.12E-01 1.12E-01 1.30E-01 1.41E-01 1.44E-01 1.56E-01
        Ht-wall         1.18E-01 1.13E-01 1.20E-01 1.33E-01 1.42E-01 1.60E-01
        Kidneys         1.16E-01 1.22E-01 1.31E-01 1.42E-01 1.48E-01 1.63E-01
        Lymph           1.25E-01 1.33E-01 1.37E-01 1.51E-01 1.59E-01 1.70E-01
        Muscle          1.37E-01 1.46E-01 1.50E-01 1.59E-01 1.67E-01 1.75E-01
        O-mucosa        1.33E-01 1.38E-01 1.47E-01 1.53E-01 1.62E-01 1.75E-01
        Pancreas        1.13E-01 1.15E-01 1.23E-01 1.41E-01 1.48E-01 1.61E-01
        Prostate        2.42E-10 2.42E-10 2.42E-10 2.42E-10 2.42E-10 2.42E-10
        SI-wall         1.18E-01 1.22E-01 1.31E-01 1.45E-01 1.55E-01 1.63E-01
        Spleen          1.23E-01 1.27E-01 1.34E-01 1.43E-01 1.50E-01 1.61E-01
        Thymus          1.20E-01 1.18E-01 1.21E-01 1.35E-01 1.46E-01 1.57E-01
        Uterus          1.17E-01 1.19E-01 1.32E-01 1.40E-01 1.52E-01 1.71E-01
-----------------------------------------------------------------------------
Ag-113  R-marrow        1.08E-02 1.12E-02 1.25E-02 1.37E-02 1.42E-02 1.44E-02
        Colon           1.10E-02 1.22E-02 1.30E-02 1.43E-02 1.51E-02 1.62E-02
        Lungs           1.18E-02 1.17E-02 1.20E-02 1.34E-02 1.44E-02 1.55E-02
        ST-wall         1.12E-02 1.14E-02 1.20E-02 1.32E-02 1.36E-02 1.48E-02
        Breast          1.29E-02 1.30E-02 1.36E-02 1.42E-02 1.49E-02 1.69E-02
        Ovaries         1.03E-02 1.08E-02 1.27E-02 1.35E-02 1.47E-02 1.60E-02
        Testes          4.19E-11 4.19E-11 4.19E-11 4.19E-11 4.19E-11 4.19E-11
        UB-wall         1.14E-02 1.19E-02 1.31E-02 1.45E-02 1.55E-02 1.71E-02
        Oesophagus      1.06E-02 1.05E-02 1.10E-02 1.23E-02 1.39E-02 1.53E-02
        Liver           1.11E-02 1.11E-02 1.19E-02 1.30E-02 1.37E-02 1.51E-02
        Thyroid         1.17E-02 1.21E-02 1.25E-02 1.34E-02 1.40E-02 1.64E-02
        Endost-BS       1.36E-02 1.38E-02 1.44E-02 1.53E-02 1.48E-02 1.57E-02
        Brain           1.22E-02 1.25E-02 1.28E-02 1.32E-02 1.41E-02 1.57E-02
        S-glands        1.28E-02 1.32E-02 1.35E-02 1.43E-02 1.51E-02 1.65E-02
        Skin            1.82E-02 1.84E-02 1.89E-02 2.02E-02 2.12E-02 2.38E-02
        Adrenals        1.01E-02 1.09E-02 1.18E-02 1.29E-02 1.32E-02 1.50E-02
        ET              1.24E-02 1.28E-02 1.34E-02 1.40E-02 1.47E-02 1.61E-02
        GB-wall         1.04E-02 1.05E-02 1.20E-02 1.32E-02 1.35E-02 1.47E-02
        Ht-wall         1.10E-02 1.07E-02 1.11E-02 1.25E-02 1.35E-02 1.48E-02
        Kidneys         1.08E-02 1.16E-02 1.25E-02 1.34E-02 1.40E-02 1.56E-02
        Lymph           1.16E-02 1.25E-02 1.29E-02 1.44E-02 1.52E-02 1.62E-02
        Muscle          1.28E-02 1.39E-02 1.44E-02 1.53E-02 1.60E-02 1.70E-02
        O-mucosa        1.22E-02 1.31E-02 1.39E-02 1.51E-02 1.60E-02 1.76E-02
        Pancreas        1.05E-02 1.07E-02 1.16E-02 1.34E-02 1.41E-02 1.51E-02
        Prostate        4.19E-11 4.19E-11 4.19E-11 4.19E-11 4.19E-11 4.19E-11
        SI-wall         1.07E-02 1.13E-02 1.23E-02 1.37E-02 1.47E-02 1.58E-02
        Spleen          1.16E-02 1.22E-02 1.28E-02 1.35E-02 1.41E-02 1.53E-02
        Thymus          1.10E-02 1.08E-02 1.11E-02 1.28E-02 1.35E-02 1.52E-02
        Uterus          1.04E-02 1.08E-02 1.21E-02 1.32E-02 1.45E-02 1.64E-02
-----------------------------------------------------------------------------
Ag-113m R-marrow        3.08E-02 3.18E-02 3.53E-02 3.89E-02 4.02E-02 4.07E-02
        Colon           3.14E-02 3.45E-02 3.70E-02 4.07E-02 4.29E-02 4.61E-02
        Lungs           3.34E-02 3.30E-02 3.40E-02 3.82E-02 4.09E-02 4.40E-02
        ST-wall         3.19E-02 3.23E-02 3.41E-02 3.77E-02 3.88E-02 4.19E-02
        Breast          3.68E-02 3.70E-02 3.86E-02 4.03E-02 4.21E-02 4.60E-02
        Ovaries         2.92E-02 3.05E-02 3.59E-02 3.86E-02 4.18E-02 4.57E-02
        Testes          1.20E-10 1.20E-10 1.20E-10 1.20E-10 1.20E-10 1.20E-10
        UB-wall         3.24E-02 3.39E-02 3.74E-02 4.13E-02 4.41E-02 4.86E-02
        Oesophagus      3.00E-02 2.98E-02 3.10E-02 3.50E-02 3.94E-02 4.34E-02
        Liver           3.17E-02 3.17E-02 3.38E-02 3.70E-02 3.89E-02 4.29E-02
        Thyroid         3.32E-02 3.43E-02 3.54E-02 3.82E-02 3.98E-02 4.67E-02
        Endost-BS       3.89E-02 3.93E-02 4.10E-02 4.35E-02 4.21E-02 4.47E-02
        Brain           3.46E-02 3.54E-02 3.63E-02 3.74E-02 4.01E-02 4.45E-02
        S-glands        3.66E-02 3.76E-02 3.87E-02 4.09E-02 4.30E-02 4.70E-02
        Skin            4.25E-02 4.30E-02 4.41E-02 4.58E-02 4.68E-02 4.95E-02
        Adrenals        2.86E-02 3.09E-02 3.34E-02 3.67E-02 3.74E-02 4.27E-02
        ET              3.52E-02 3.63E-02 3.83E-02 3.96E-02 4.17E-02 4.53E-02
        GB-wall         2.98E-02 2.98E-02 3.40E-02 3.76E-02 3.85E-02 4.19E-02
        Ht-wall         3.16E-02 3.04E-02 3.17E-02 3.55E-02 3.84E-02 4.20E-02
        Kidneys         3.09E-02 3.28E-02 3.54E-02 3.82E-02 3.98E-02 4.45E-02
        Lymph           3.29E-02 3.54E-02 3.66E-02 4.10E-02 4.30E-02 4.62E-02
        Muscle          3.64E-02 3.95E-02 4.07E-02 4.32E-02 4.52E-02 4.75E-02
        O-mucosa        3.45E-02 3.73E-02 3.99E-02 4.29E-02 4.45E-02 4.77E-02
        Pancreas        3.00E-02 3.05E-02 3.29E-02 3.84E-02 4.03E-02 4.29E-02
        Prostate        1.20E-10 1.20E-10 1.20E-10 1.20E-10 1.20E-10 1.20E-10
        SI-wall         3.03E-02 3.22E-02 3.50E-02 3.91E-02 4.15E-02 4.49E-02
        Spleen          3.30E-02 3.48E-02 3.63E-02 3.86E-02 4.03E-02 4.33E-02
        Thymus          3.13E-02 3.10E-02 3.16E-02 3.63E-02 3.83E-02 4.31E-02
        Uterus          2.93E-02 3.08E-02 3.43E-02 3.76E-02 4.15E-02 4.68E-02
-----------------------------------------------------------------------------
Ag-114  R-marrow        4.72E-02 4.83E-02 5.22E-02 5.74E-02 5.72E-02 5.82E-02
        Colon           4.78E-02 5.13E-02 5.44E-02 5.91E-02 6.21E-02 6.75E-02
        Lungs           5.01E-02 4.92E-02 5.03E-02 5.62E-02 6.03E-02 6.51E-02
        ST-wall         4.75E-02 4.78E-02 5.09E-02 5.51E-02 5.62E-02 6.17E-02
        Breast          5.45E-02 5.50E-02 5.81E-02 6.01E-02 6.44E-02 7.18E-02
        Ovaries         4.56E-02 4.74E-02 5.35E-02 5.62E-02 6.16E-02 6.78E-02
        Testes          1.08E-10 1.08E-10 1.08E-10 1.08E-10 1.08E-10 1.08E-10
        UB-wall         4.89E-02 5.02E-02 5.45E-02 5.98E-02 6.34E-02 7.07E-02
        Oesophagus      4.49E-02 4.50E-02 4.74E-02 5.19E-02 5.88E-02 6.43E-02
        Liver           4.73E-02 4.70E-02 5.05E-02 5.45E-02 5.66E-02 6.34E-02
        Thyroid         4.92E-02 5.11E-02 5.23E-02 5.54E-02 5.90E-02 6.77E-02
        Endost-BS       5.60E-02 5.58E-02 5.77E-02 6.07E-02 5.86E-02 6.28E-02
        Brain           5.22E-02 5.27E-02 5.37E-02 5.60E-02 5.91E-02 6.50E-02
        S-glands        5.44E-02 5.63E-02 5.78E-02 6.01E-02 6.30E-02 6.93E-02
        Skin            5.83E-02 5.94E-02 6.12E-02 6.41E-02 6.61E-02 7.04E-02
        Adrenals        4.40E-02 4.63E-02 5.03E-02 5.46E-02 5.62E-02 6.36E-02
        ET              5.26E-02 5.47E-02 5.63E-02 5.90E-02 6.22E-02 6.71E-02
        GB-wall         4.45E-02 4.44E-02 5.11E-02 5.56E-02 5.68E-02 6.16E-02
        Ht-wall         4.69E-02 4.49E-02 4.74E-02 5.24E-02 5.62E-02 6.30E-02
        Kidneys         4.61E-02 4.87E-02 5.19E-02 5.63E-02 5.85E-02 6.47E-02
        Lymph           4.98E-02 5.25E-02 5.42E-02 6.01E-02 6.31E-02 6.81E-02
        Muscle          5.41E-02 5.84E-02 5.99E-02 6.35E-02 6.71E-02 7.12E-02
        O-mucosa        5.22E-02 5.49E-02 5.91E-02 6.30E-02 6.65E-02 7.26E-02
        Pancreas        4.49E-02 4.54E-02 4.87E-02 5.58E-02 5.85E-02 6.36E-02
        Prostate        1.08E-10 1.08E-10 1.08E-10 1.08E-10 1.08E-10 1.08E-10
        SI-wall         4.66E-02 4.85E-02 5.19E-02 5.75E-02 6.14E-02 6.46E-02
        Spleen          4.88E-02 5.03E-02 5.32E-02 5.67E-02 5.92E-02 6.38E-02
        Thymus          4.76E-02 4.70E-02 4.78E-02 5.34E-02 5.73E-02 6.22E-02
        Uterus          4.60E-02 4.70E-02 5.18E-02 5.54E-02 6.01E-02 6.77E-02
-----------------------------------------------------------------------------
Ag-115  R-marrow        8.34E-02 8.60E-02 9.28E-02 1.01E-01 1.01E-01 1.01E-01
        Colon           8.51E-02 9.02E-02 9.57E-02 1.04E-01 1.09E-01 1.18E-01
        Lungs           8.83E-02 8.74E-02 8.90E-02 9.85E-02 1.06E-01 1.14E-01
        ST-wall         8.38E-02 8.49E-02 8.96E-02 9.68E-02 9.93E-02 1.09E-01
        Breast          9.35E-02 9.51E-02 9.90E-02 1.01E-01 1.06E-01 1.16E-01
        Ovaries         8.13E-02 8.43E-02 9.45E-02 9.92E-02 1.08E-01 1.19E-01
        Testes          1.81E-10 1.81E-10 1.81E-10 1.81E-10 1.81E-10 1.81E-10
        UB-wall         8.68E-02 8.87E-02 9.60E-02 1.04E-01 1.11E-01 1.22E-01
        Oesophagus      7.96E-02 8.04E-02 8.48E-02 9.19E-02 1.04E-01 1.14E-01
        Liver           8.36E-02 8.32E-02 8.89E-02 9.60E-02 1.00E-01 1.11E-01
        Thyroid         8.65E-02 9.00E-02 9.27E-02 9.76E-02 1.04E-01 1.19E-01
        Endost-BS       9.83E-02 9.91E-02 1.02E-01 1.06E-01 1.03E-01 1.09E-01
        Brain           9.18E-02 9.27E-02 9.54E-02 9.88E-02 1.04E-01 1.14E-01
        S-glands        9.54E-02 9.83E-02 1.00E-01 1.05E-01 1.10E-01 1.19E-01
        Skin            8.81E-02 8.96E-02 9.22E-02 9.55E-02 9.80E-02 1.04E-01
        Adrenals        7.80E-02 8.25E-02 8.88E-02 9.59E-02 9.97E-02 1.11E-01
        ET              9.23E-02 9.64E-02 9.85E-02 1.03E-01 1.08E-01 1.15E-01
        GB-wall         7.79E-02 7.88E-02 9.02E-02 9.73E-02 9.99E-02 1.08E-01
        Ht-wall         8.29E-02 7.99E-02 8.43E-02 9.27E-02 9.94E-02 1.11E-01
        Kidneys         8.15E-02 8.65E-02 9.16E-02 9.92E-02 1.03E-01 1.13E-01
        Lymph           8.81E-02 9.26E-02 9.55E-02 1.05E-01 1.10E-01 1.17E-01
        Muscle          9.49E-02 1.01E-01 1.04E-01 1.10E-01 1.16E-01 1.21E-01
        O-mucosa        9.20E-02 9.52E-02 1.02E-01 1.05E-01 1.11E-01 1.20E-01
        Pancreas        7.95E-02 8.11E-02 8.62E-02 9.77E-02 1.03E-01 1.12E-01
        Prostate        1.81E-10 1.81E-10 1.81E-10 1.81E-10 1.81E-10 1.81E-10
        SI-wall         8.28E-02 8.61E-02 9.13E-02 1.01E-01 1.09E-01 1.13E-01
        Spleen          8.58E-02 8.85E-02 9.36E-02 9.92E-02 1.05E-01 1.13E-01
        Thymus          8.42E-02 8.22E-02 8.45E-02 9.41E-02 1.02E-01 1.10E-01
        Uterus          8.26E-02 8.35E-02 9.13E-02 9.79E-02 1.05E-01 1.19E-01
-----------------------------------------------------------------------------
Ag-116  R-marrow        3.90E-01 4.00E-01 4.31E-01 4.68E-01 4.59E-01 4.61E-01
        Colon           3.97E-01 4.19E-01 4.42E-01 4.78E-01 5.02E-01 5.46E-01
        Lungs           4.10E-01 4.06E-01 4.14E-01 4.56E-01 4.91E-01 5.28E-01
        ST-wall         3.90E-01 3.94E-01 4.17E-01 4.48E-01 4.59E-01 5.03E-01
        Breast          4.30E-01 4.39E-01 4.54E-01 4.65E-01 4.86E-01 5.21E-01
        Ovaries         3.80E-01 3.94E-01 4.38E-01 4.58E-01 4.98E-01 5.51E-01
        Testes          6.44E-10 6.44E-10 6.44E-10 6.44E-10 6.44E-10 6.44E-10
        UB-wall         4.04E-01 4.12E-01 4.44E-01 4.78E-01 5.11E-01 5.56E-01
        Oesophagus      3.70E-01 3.74E-01 3.96E-01 4.27E-01 4.83E-01 5.25E-01
        Liver           3.88E-01 3.86E-01 4.14E-01 4.45E-01 4.62E-01 5.15E-01
        Thyroid         4.00E-01 4.17E-01 4.28E-01 4.49E-01 4.83E-01 5.48E-01
        Endost-BS       4.51E-01 4.52E-01 4.64E-01 4.84E-01 4.65E-01 4.93E-01
        Brain           4.28E-01 4.31E-01 4.42E-01 4.59E-01 4.81E-01 5.25E-01
        S-glands        4.42E-01 4.55E-01 4.65E-01 4.83E-01 5.07E-01 5.47E-01
        Skin            3.70E-01 3.76E-01 3.87E-01 3.99E-01 4.07E-01 4.24E-01
        Adrenals        3.65E-01 3.84E-01 4.14E-01 4.45E-01 4.63E-01 5.16E-01
        ET              4.28E-01 4.48E-01 4.56E-01 4.75E-01 4.99E-01 5.28E-01
        GB-wall         3.64E-01 3.67E-01 4.20E-01 4.51E-01 4.63E-01 5.01E-01
        Ht-wall         3.84E-01 3.71E-01 3.92E-01 4.30E-01 4.59E-01 5.16E-01
        Kidneys         3.80E-01 4.02E-01 4.24E-01 4.59E-01 4.77E-01 5.22E-01
        Lymph           4.10E-01 4.30E-01 4.42E-01 4.86E-01 5.09E-01 5.42E-01
        Muscle          4.41E-01 4.69E-01 4.81E-01 5.07E-01 5.29E-01 5.55E-01
        O-mucosa        4.28E-01 4.40E-01 4.69E-01 4.79E-01 5.06E-01 5.42E-01
        Pancreas        3.71E-01 3.77E-01 4.01E-01 4.53E-01 4.74E-01 5.18E-01
        Prostate        6.44E-10 6.44E-10 6.44E-10 6.44E-10 6.44E-10 6.44E-10
        SI-wall         3.88E-01 3.99E-01 4.24E-01 4.69E-01 5.04E-01 5.21E-01
        Spleen          3.98E-01 4.09E-01 4.33E-01 4.60E-01 4.85E-01 5.21E-01
        Thymus          3.93E-01 3.84E-01 3.95E-01 4.36E-01 4.72E-01 5.06E-01
        Uterus          3.87E-01 3.91E-01 4.26E-01 4.53E-01 4.87E-01 5.49E-01
-----------------------------------------------------------------------------
Ag-117  R-marrow        2.36E-01 2.43E-01 2.61E-01 2.85E-01 2.80E-01 2.80E-01
        Colon           2.42E-01 2.53E-01 2.67E-01 2.90E-01 3.04E-01 3.30E-01
        Lungs           2.48E-01 2.46E-01 2.50E-01 2.76E-01 2.98E-01 3.20E-01
        ST-wall         2.36E-01 2.39E-01 2.52E-01 2.70E-01 2.79E-01 3.06E-01
        Breast          2.59E-01 2.65E-01 2.74E-01 2.81E-01 2.93E-01 3.13E-01
        Ovaries         2.31E-01 2.40E-01 2.65E-01 2.78E-01 3.02E-01 3.34E-01
        Testes          4.05E-10 4.05E-10 4.05E-10 4.05E-10 4.05E-10 4.05E-10
        UB-wall         2.45E-01 2.49E-01 2.68E-01 2.89E-01 3.10E-01 3.35E-01
        Oesophagus      2.25E-01 2.28E-01 2.41E-01 2.58E-01 2.93E-01 3.19E-01
        Liver           2.36E-01 2.34E-01 2.50E-01 2.69E-01 2.81E-01 3.12E-01
        Thyroid         2.42E-01 2.52E-01 2.60E-01 2.73E-01 2.94E-01 3.32E-01
        Endost-BS       2.74E-01 2.76E-01 2.82E-01 2.94E-01 2.84E-01 3.00E-01
        Brain           2.59E-01 2.60E-01 2.68E-01 2.78E-01 2.92E-01 3.19E-01
        S-glands        2.67E-01 2.76E-01 2.81E-01 2.93E-01 3.07E-01 3.30E-01
        Skin            2.18E-01 2.21E-01 2.28E-01 2.35E-01 2.41E-01 2.52E-01
        Adrenals        2.21E-01 2.34E-01 2.50E-01 2.69E-01 2.81E-01 3.12E-01
        ET              2.58E-01 2.71E-01 2.76E-01 2.88E-01 3.02E-01 3.17E-01
        GB-wall         2.19E-01 2.22E-01 2.54E-01 2.72E-01 2.81E-01 3.04E-01
        Ht-wall         2.33E-01 2.26E-01 2.39E-01 2.60E-01 2.79E-01 3.13E-01
        Kidneys         2.30E-01 2.44E-01 2.57E-01 2.79E-01 2.89E-01 3.16E-01
        Lymph           2.49E-01 2.60E-01 2.67E-01 2.95E-01 3.09E-01 3.27E-01
        Muscle          2.66E-01 2.84E-01 2.91E-01 3.06E-01 3.20E-01 3.36E-01
        O-mucosa        2.59E-01 2.66E-01 2.83E-01 2.88E-01 3.05E-01 3.26E-01
        Pancreas        2.25E-01 2.30E-01 2.42E-01 2.74E-01 2.87E-01 3.14E-01
        Prostate        4.05E-10 4.05E-10 4.05E-10 4.05E-10 4.05E-10 4.05E-10
        SI-wall         2.36E-01 2.43E-01 2.56E-01 2.84E-01 3.07E-01 3.16E-01
        Spleen          2.40E-01 2.47E-01 2.62E-01 2.78E-01 2.95E-01 3.17E-01
        Thymus          2.39E-01 2.32E-01 2.39E-01 2.64E-01 2.87E-01 3.07E-01
        Uterus          2.36E-01 2.37E-01 2.58E-01 2.74E-01 2.95E-01 3.32E-01
-----------------------------------------------------------------------------
Ag-99   R-marrow        3.78E-01 3.87E-01 4.22E-01 4.63E-01 4.63E-01 4.67E-01
        Colon           3.83E-01 4.13E-01 4.39E-01 4.78E-01 5.03E-01 5.44E-01
        Lungs           4.02E-01 3.96E-01 4.05E-01 4.53E-01 4.87E-01 5.25E-01
        ST-wall         3.82E-01 3.85E-01 4.09E-01 4.45E-01 4.56E-01 4.97E-01
        Breast          4.35E-01 4.40E-01 4.56E-01 4.72E-01 4.94E-01 5.36E-01
        Ovaries         3.64E-01 3.78E-01 4.31E-01 4.55E-01 4.97E-01 5.46E-01
        Testes          9.42E-10 9.42E-10 9.42E-10 9.42E-10 9.42E-10 9.42E-10
        UB-wall         3.91E-01 4.04E-01 4.40E-01 4.82E-01 5.14E-01 5.66E-01
        Oesophagus      3.61E-01 3.61E-01 3.80E-01 4.18E-01 4.74E-01 5.19E-01
        Liver           3.80E-01 3.78E-01 4.05E-01 4.40E-01 4.58E-01 5.12E-01
        Thyroid         3.96E-01 4.11E-01 4.22E-01 4.47E-01 4.75E-01 5.47E-01
        Endost-BS       4.53E-01 4.54E-01 4.69E-01 4.93E-01 4.76E-01 5.04E-01
        Brain           4.19E-01 4.25E-01 4.34E-01 4.51E-01 4.77E-01 5.25E-01
        S-glands        4.38E-01 4.51E-01 4.62E-01 4.84E-01 5.08E-01 5.52E-01
        Skin            4.30E-01 4.37E-01 4.49E-01 4.64E-01 4.73E-01 4.94E-01
        Adrenals        3.51E-01 3.73E-01 4.04E-01 4.40E-01 4.53E-01 5.11E-01
        ET              4.23E-01 4.39E-01 4.54E-01 4.73E-01 4.96E-01 5.32E-01
        GB-wall         3.57E-01 3.57E-01 4.10E-01 4.48E-01 4.59E-01 4.98E-01
        Ht-wall         3.77E-01 3.61E-01 3.81E-01 4.23E-01 4.54E-01 5.07E-01
        Kidneys         3.70E-01 3.91E-01 4.19E-01 4.54E-01 4.72E-01 5.24E-01
        Lymph           3.98E-01 4.23E-01 4.37E-01 4.85E-01 5.08E-01 5.44E-01
        Muscle          4.35E-01 4.68E-01 4.80E-01 5.08E-01 5.33E-01 5.59E-01
        O-mucosa        4.18E-01 4.41E-01 4.70E-01 4.93E-01 5.17E-01 5.57E-01
        Pancreas        3.61E-01 3.66E-01 3.92E-01 4.52E-01 4.73E-01 5.12E-01
        Prostate        9.42E-10 9.42E-10 9.42E-10 9.42E-10 9.42E-10 9.42E-10
        SI-wall         3.72E-01 3.89E-01 4.18E-01 4.64E-01 4.95E-01 5.24E-01
        Spleen          3.93E-01 4.07E-01 4.29E-01 4.58E-01 4.78E-01 5.15E-01
        Thymus          3.81E-01 3.76E-01 3.83E-01 4.31E-01 4.61E-01 5.04E-01
        Uterus          3.66E-01 3.77E-01 4.15E-01 4.48E-01 4.87E-01 5.49E-01
-----------------------------------------------------------------------------
Al-26   R-marrow        4.70E-01 4.83E-01 5.20E-01 5.68E-01 5.61E-01 5.62E-01
        Colon           4.78E-01 5.06E-01 5.36E-01 5.81E-01 6.10E-01 6.62E-01
        Lungs           4.96E-01 4.88E-01 4.98E-01 5.52E-01 5.96E-01 6.41E-01
        ST-wall         4.69E-01 4.74E-01 5.03E-01 5.42E-01 5.55E-01 6.10E-01
        Breast          5.26E-01 5.34E-01 5.54E-01 5.69E-01 5.93E-01 6.36E-01
        Ovaries         4.57E-01 4.75E-01 5.30E-01 5.55E-01 6.05E-01 6.69E-01
        Testes          8.64E-10 8.64E-10 8.64E-10 8.64E-10 8.64E-10 8.64E-10
        UB-wall         4.88E-01 4.97E-01 5.37E-01 5.82E-01 6.23E-01 6.79E-01
        Oesophagus      4.47E-01 4.49E-01 4.75E-01 5.14E-01 5.84E-01 6.38E-01
        Liver           4.69E-01 4.65E-01 4.99E-01 5.37E-01 5.59E-01 6.24E-01
        Thyroid         4.85E-01 5.04E-01 5.18E-01 5.45E-01 5.85E-01 6.65E-01
        Endost-BS       5.48E-01 5.50E-01 5.64E-01 5.91E-01 5.70E-01 6.03E-01
        Brain           5.17E-01 5.20E-01 5.34E-01 5.55E-01 5.83E-01 6.39E-01
        S-glands        5.36E-01 5.53E-01 5.65E-01 5.89E-01 6.17E-01 6.68E-01
        Skin            4.63E-01 4.71E-01 4.84E-01 4.98E-01 5.10E-01 5.31E-01
        Adrenals        4.39E-01 4.62E-01 4.99E-01 5.38E-01 5.59E-01 6.26E-01
        ET              5.19E-01 5.42E-01 5.53E-01 5.78E-01 6.05E-01 6.41E-01
        GB-wall         4.38E-01 4.41E-01 5.07E-01 5.47E-01 5.60E-01 6.07E-01
        Ht-wall         4.65E-01 4.46E-01 4.72E-01 5.19E-01 5.56E-01 6.24E-01
        Kidneys         4.57E-01 4.83E-01 5.13E-01 5.55E-01 5.77E-01 6.34E-01
        Lymph           4.95E-01 5.19E-01 5.35E-01 5.90E-01 6.20E-01 6.60E-01
        Muscle          5.33E-01 5.69E-01 5.85E-01 6.17E-01 6.45E-01 6.76E-01
        O-mucosa        5.18E-01 5.34E-01 5.71E-01 5.85E-01 6.19E-01 6.64E-01
        Pancreas        4.46E-01 4.53E-01 4.82E-01 5.46E-01 5.74E-01 6.27E-01
        Prostate        8.64E-10 8.64E-10 8.64E-10 8.64E-10 8.64E-10 8.64E-10
        SI-wall         4.66E-01 4.82E-01 5.13E-01 5.67E-01 6.10E-01 6.34E-01
        Spleen          4.80E-01 4.94E-01 5.24E-01 5.56E-01 5.86E-01 6.31E-01
        Thymus          4.75E-01 4.64E-01 4.75E-01 5.26E-01 5.70E-01 6.13E-01
        Uterus          4.67E-01 4.69E-01 5.14E-01 5.48E-01 5.91E-01 6.65E-01
-----------------------------------------------------------------------------
Al-28   R-marrow        3.31E-01 3.42E-01 3.65E-01 3.97E-01 3.88E-01 3.89E-01
        Colon           3.38E-01 3.52E-01 3.73E-01 4.02E-01 4.21E-01 4.59E-01
        Lungs           3.47E-01 3.43E-01 3.48E-01 3.83E-01 4.14E-01 4.45E-01
        ST-wall         3.27E-01 3.32E-01 3.51E-01 3.75E-01 3.85E-01 4.25E-01
        Breast          3.62E-01 3.69E-01 3.84E-01 3.92E-01 4.07E-01 4.35E-01
        Ovaries         3.25E-01 3.37E-01 3.70E-01 3.86E-01 4.19E-01 4.65E-01
        Testes          4.54E-10 4.54E-10 4.54E-10 4.54E-10 4.54E-10 4.54E-10
        UB-wall         3.43E-01 3.47E-01 3.72E-01 4.00E-01 4.30E-01 4.66E-01
        Oesophagus      3.13E-01 3.18E-01 3.38E-01 3.60E-01 4.09E-01 4.46E-01
        Liver           3.28E-01 3.25E-01 3.49E-01 3.73E-01 3.89E-01 4.34E-01
        Thyroid         3.37E-01 3.53E-01 3.62E-01 3.78E-01 4.09E-01 4.61E-01
        Endost-BS       3.77E-01 3.80E-01 3.88E-01 4.04E-01 3.91E-01 4.15E-01
        Brain           3.61E-01 3.63E-01 3.74E-01 3.88E-01 4.05E-01 4.43E-01
        S-glands        3.73E-01 3.85E-01 3.92E-01 4.08E-01 4.26E-01 4.61E-01
        Skin            2.90E-01 2.96E-01 3.05E-01 3.14E-01 3.21E-01 3.35E-01
        Adrenals        3.10E-01 3.26E-01 3.50E-01 3.75E-01 3.92E-01 4.34E-01
        ET              3.62E-01 3.79E-01 3.83E-01 4.01E-01 4.20E-01 4.42E-01
        GB-wall         3.04E-01 3.09E-01 3.55E-01 3.79E-01 3.89E-01 4.21E-01
        Ht-wall         3.25E-01 3.13E-01 3.32E-01 3.62E-01 3.87E-01 4.36E-01
        Kidneys         3.20E-01 3.39E-01 3.57E-01 3.86E-01 4.01E-01 4.36E-01
        Lymph           3.48E-01 3.62E-01 3.73E-01 4.10E-01 4.30E-01 4.56E-01
        Muscle          3.70E-01 3.94E-01 4.05E-01 4.27E-01 4.46E-01 4.67E-01
        O-mucosa        3.63E-01 3.68E-01 3.94E-01 3.97E-01 4.25E-01 4.55E-01
        Pancreas        3.13E-01 3.19E-01 3.37E-01 3.77E-01 3.96E-01 4.36E-01
        Prostate        4.54E-10 4.54E-10 4.54E-10 4.54E-10 4.54E-10 4.54E-10
        SI-wall         3.30E-01 3.39E-01 3.57E-01 3.94E-01 4.27E-01 4.37E-01
        Spleen          3.34E-01 3.42E-01 3.64E-01 3.85E-01 4.09E-01 4.41E-01
        Thymus          3.35E-01 3.24E-01 3.34E-01 3.66E-01 4.00E-01 4.25E-01
        Uterus          3.34E-01 3.31E-01 3.60E-01 3.82E-01 4.08E-01 4.59E-01
-----------------------------------------------------------------------------
Al-29   R-marrow        2.44E-01 2.52E-01 2.69E-01 2.95E-01 2.90E-01 2.91E-01
        Colon           2.48E-01 2.61E-01 2.77E-01 2.99E-01 3.14E-01 3.42E-01
        Lungs           2.57E-01 2.54E-01 2.58E-01 2.85E-01 3.08E-01 3.30E-01
        ST-wall         2.42E-01 2.45E-01 2.60E-01 2.79E-01 2.86E-01 3.13E-01
        Breast          2.72E-01 2.76E-01 2.86E-01 2.93E-01 3.04E-01 3.30E-01
        Ovaries         2.39E-01 2.48E-01 2.75E-01 2.86E-01 3.13E-01 3.45E-01
        Testes          3.98E-10 3.98E-10 3.98E-10 3.98E-10 3.98E-10 3.98E-10
        UB-wall         2.51E-01 2.57E-01 2.75E-01 2.99E-01 3.21E-01 3.50E-01
        Oesophagus      2.31E-01 2.34E-01 2.48E-01 2.67E-01 3.03E-01 3.31E-01
        Liver           2.43E-01 2.41E-01 2.58E-01 2.76E-01 2.89E-01 3.23E-01
        Thyroid         2.51E-01 2.61E-01 2.69E-01 2.80E-01 3.02E-01 3.42E-01
        Endost-BS       2.81E-01 2.84E-01 2.88E-01 3.02E-01 2.94E-01 3.11E-01
        Brain           2.67E-01 2.69E-01 2.77E-01 2.88E-01 3.00E-01 3.30E-01
        S-glands        2.77E-01 2.85E-01 2.92E-01 3.04E-01 3.18E-01 3.44E-01
        Skin            2.33E-01 2.37E-01 2.44E-01 2.52E-01 2.57E-01 2.69E-01
        Adrenals        2.27E-01 2.40E-01 2.58E-01 2.78E-01 2.90E-01 3.24E-01
        ET              2.67E-01 2.81E-01 2.85E-01 2.99E-01 3.12E-01 3.30E-01
        GB-wall         2.25E-01 2.29E-01 2.63E-01 2.81E-01 2.89E-01 3.13E-01
        Ht-wall         2.39E-01 2.31E-01 2.45E-01 2.67E-01 2.87E-01 3.23E-01
        Kidneys         2.36E-01 2.51E-01 2.64E-01 2.86E-01 2.97E-01 3.25E-01
        Lymph           2.56E-01 2.69E-01 2.77E-01 3.04E-01 3.20E-01 3.40E-01
        Muscle          2.75E-01 2.94E-01 3.02E-01 3.18E-01 3.33E-01 3.49E-01
        O-mucosa        2.69E-01 2.75E-01 2.94E-01 2.98E-01 3.19E-01 3.42E-01
        Pancreas        2.30E-01 2.35E-01 2.49E-01 2.80E-01 2.95E-01 3.24E-01
        Prostate        3.98E-10 3.98E-10 3.98E-10 3.98E-10 3.98E-10 3.98E-10
        SI-wall         2.42E-01 2.51E-01 2.63E-01 2.92E-01 3.16E-01 3.25E-01
        Spleen          2.48E-01 2.55E-01 2.69E-01 2.86E-01 3.03E-01 3.27E-01
        Thymus          2.45E-01 2.39E-01 2.46E-01 2.71E-01 2.95E-01 3.15E-01
        Uterus          2.42E-01 2.44E-01 2.66E-01 2.84E-01 3.03E-01 3.42E-01
-----------------------------------------------------------------------------
Am-237  R-marrow        4.50E-02 4.68E-02 5.23E-02 5.80E-02 6.17E-02 6.25E-02
        Colon           4.71E-02 5.21E-02 5.57E-02 6.18E-02 6.47E-02 6.98E-02
        Lungs           5.00E-02 4.98E-02 5.11E-02 5.75E-02 6.20E-02 6.60E-02
        ST-wall         4.82E-02 4.90E-02 5.12E-02 5.71E-02 5.87E-02 6.31E-02
        Breast          5.44E-02 5.49E-02 5.72E-02 5.96E-02 6.20E-02 6.80E-02
        Ovaries         4.33E-02 4.54E-02 5.35E-02 5.77E-02 6.28E-02 6.81E-02
        Testes          2.68E-10 2.68E-10 2.68E-10 2.68E-10 2.68E-10 2.68E-10
        UB-wall         4.85E-02 5.08E-02 5.65E-02 6.27E-02 6.70E-02 7.31E-02
        Oesophagus      4.49E-02 4.47E-02 4.64E-02 5.28E-02 5.92E-02 6.47E-02
        Liver           4.79E-02 4.77E-02 5.09E-02 5.60E-02 5.91E-02 6.44E-02
        Thyroid         5.04E-02 5.20E-02 5.40E-02 5.86E-02 6.14E-02 7.07E-02
        Endost-BS       5.99E-02 6.11E-02 6.38E-02 6.80E-02 6.60E-02 7.02E-02
        Brain           5.12E-02 5.27E-02 5.44E-02 5.57E-02 6.02E-02 6.67E-02
        S-glands        5.45E-02 5.60E-02 5.78E-02 6.09E-02 6.41E-02 6.98E-02
        Skin            6.28E-02 6.37E-02 6.51E-02 6.72E-02 6.84E-02 7.18E-02
        Adrenals        4.25E-02 4.60E-02 4.96E-02 5.48E-02 5.63E-02 6.34E-02
        ET              5.22E-02 5.37E-02 5.67E-02 5.87E-02 6.19E-02 6.71E-02
        GB-wall         4.38E-02 4.42E-02 5.09E-02 5.64E-02 5.80E-02 6.30E-02
        Ht-wall         4.75E-02 4.58E-02 4.78E-02 5.37E-02 5.81E-02 6.30E-02
        Kidneys         4.64E-02 4.99E-02 5.36E-02 5.78E-02 6.01E-02 6.72E-02
        Lymph           4.92E-02 5.31E-02 5.51E-02 6.17E-02 6.46E-02 6.88E-02
        Muscle          5.45E-02 5.92E-02 6.12E-02 6.49E-02 6.77E-02 7.11E-02
        O-mucosa        5.17E-02 5.59E-02 5.94E-02 6.38E-02 6.67E-02 7.11E-02
        Pancreas        4.49E-02 4.60E-02 4.96E-02 5.80E-02 6.08E-02 6.46E-02
        Prostate        2.68E-10 2.68E-10 2.68E-10 2.68E-10 2.68E-10 2.68E-10
        SI-wall         4.54E-02 4.84E-02 5.28E-02 5.92E-02 6.28E-02 6.81E-02
        Spleen          4.97E-02 5.27E-02 5.50E-02 5.84E-02 6.09E-02 6.55E-02
        Thymus          4.62E-02 4.59E-02 4.70E-02 5.46E-02 5.77E-02 6.49E-02
        Uterus          4.34E-02 4.56E-02 5.11E-02 5.67E-02 6.25E-02 7.05E-02
-----------------------------------------------------------------------------
Am-238  R-marrow        1.41E-01 1.45E-01 1.56E-01 1.72E-01 1.73E-01 1.74E-01
        Colon           1.42E-01 1.53E-01 1.64E-01 1.77E-01 1.87E-01 2.03E-01
        Lungs           1.50E-01 1.48E-01 1.51E-01 1.68E-01 1.81E-01 1.95E-01
        ST-wall         1.42E-01 1.44E-01 1.53E-01 1.65E-01 1.69E-01 1.84E-01
        Breast          1.62E-01 1.64E-01 1.69E-01 1.75E-01 1.82E-01 1.98E-01
        Ovaries         1.37E-01 1.42E-01 1.61E-01 1.69E-01 1.85E-01 2.03E-01
        Testes          3.79E-10 3.79E-10 3.79E-10 3.79E-10 3.79E-10 3.79E-10
        UB-wall         1.45E-01 1.50E-01 1.62E-01 1.79E-01 1.91E-01 2.10E-01
        Oesophagus      1.34E-01 1.35E-01 1.42E-01 1.56E-01 1.77E-01 1.94E-01
        Liver           1.42E-01 1.41E-01 1.51E-01 1.63E-01 1.70E-01 1.91E-01
        Thyroid         1.49E-01 1.54E-01 1.58E-01 1.66E-01 1.78E-01 2.03E-01
        Endost-BS       1.69E-01 1.69E-01 1.73E-01 1.83E-01 1.78E-01 1.89E-01
        Brain           1.56E-01 1.58E-01 1.61E-01 1.68E-01 1.77E-01 1.96E-01
        S-glands        1.63E-01 1.68E-01 1.72E-01 1.80E-01 1.89E-01 2.05E-01
        Skin            1.54E-01 1.56E-01 1.61E-01 1.66E-01 1.69E-01 1.76E-01
        Adrenals        1.31E-01 1.39E-01 1.50E-01 1.63E-01 1.69E-01 1.90E-01
        ET              1.56E-01 1.63E-01 1.68E-01 1.76E-01 1.84E-01 1.97E-01
        GB-wall         1.32E-01 1.32E-01 1.53E-01 1.66E-01 1.71E-01 1.85E-01
        Ht-wall         1.39E-01 1.34E-01 1.42E-01 1.57E-01 1.69E-01 1.89E-01
        Kidneys         1.37E-01 1.46E-01 1.56E-01 1.69E-01 1.75E-01 1.94E-01
        Lymph           1.48E-01 1.58E-01 1.63E-01 1.80E-01 1.89E-01 2.03E-01
        Muscle          1.62E-01 1.74E-01 1.79E-01 1.89E-01 1.98E-01 2.08E-01
        O-mucosa        1.57E-01 1.64E-01 1.74E-01 1.81E-01 1.91E-01 2.06E-01
        Pancreas        1.34E-01 1.37E-01 1.46E-01 1.67E-01 1.75E-01 1.91E-01
        Prostate        3.79E-10 3.79E-10 3.79E-10 3.79E-10 3.79E-10 3.79E-10
        SI-wall         1.39E-01 1.46E-01 1.55E-01 1.73E-01 1.85E-01 1.94E-01
        Spleen          1.46E-01 1.51E-01 1.59E-01 1.70E-01 1.78E-01 1.92E-01
        Thymus          1.41E-01 1.39E-01 1.43E-01 1.60E-01 1.72E-01 1.86E-01
        Uterus          1.36E-01 1.40E-01 1.55E-01 1.67E-01 1.80E-01 2.03E-01
-----------------------------------------------------------------------------
Am-239  R-marrow        2.19E-02 2.29E-02 2.60E-02 2.90E-02 3.29E-02 3.35E-02
        Colon           2.40E-02 2.69E-02 2.88E-02 3.23E-02 3.34E-02 3.64E-02
        Lungs           2.54E-02 2.56E-02 2.63E-02 2.96E-02 3.22E-02 3.36E-02
        ST-wall         2.49E-02 2.56E-02 2.63E-02 2.97E-02 3.05E-02 3.26E-02
        Breast          2.71E-02 2.73E-02 2.85E-02 2.96E-02 3.05E-02 3.39E-02
        Ovaries         2.16E-02 2.27E-02 2.69E-02 2.92E-02 3.23E-02 3.44E-02
        Testes          2.29E-10 2.29E-10 2.29E-10 2.29E-10 2.29E-10 2.29E-10
        UB-wall         2.47E-02 2.59E-02 2.92E-02 3.28E-02 3.51E-02 3.77E-02
        Oesophagus      2.27E-02 2.27E-02 2.35E-02 2.73E-02 3.03E-02 3.25E-02
        Liver           2.47E-02 2.46E-02 2.62E-02 2.91E-02 3.09E-02 3.30E-02
        Thyroid         2.65E-02 2.71E-02 2.84E-02 3.13E-02 3.30E-02 3.68E-02
        Endost-BS       3.23E-02 3.32E-02 3.49E-02 3.75E-02 3.66E-02 3.90E-02
        Brain           2.55E-02 2.65E-02 2.77E-02 2.81E-02 3.07E-02 3.40E-02
        S-glands        2.76E-02 2.82E-02 2.93E-02 3.07E-02 3.25E-02 3.49E-02
        Skin            3.38E-02 3.42E-02 3.47E-02 3.58E-02 3.64E-02 3.88E-02
        Adrenals        2.14E-02 2.31E-02 2.49E-02 2.79E-02 2.88E-02 3.17E-02
        ET              2.60E-02 2.65E-02 2.80E-02 2.93E-02 3.10E-02 3.36E-02
        GB-wall         2.14E-02 2.21E-02 2.58E-02 2.87E-02 2.99E-02 3.23E-02
        Ht-wall         2.45E-02 2.36E-02 2.47E-02 2.79E-02 3.02E-02 3.22E-02
        Kidneys         2.37E-02 2.60E-02 2.78E-02 3.00E-02 3.10E-02 3.48E-02
        Lymph           2.50E-02 2.71E-02 2.82E-02 3.17E-02 3.31E-02 3.47E-02
        Muscle          2.78E-02 3.03E-02 3.14E-02 3.33E-02 3.46E-02 3.61E-02
        O-mucosa        2.63E-02 2.85E-02 3.00E-02 3.22E-02 3.41E-02 3.61E-02
        Pancreas        2.28E-02 2.37E-02 2.56E-02 3.00E-02 3.15E-02 3.31E-02
        Prostate        2.29E-10 2.29E-10 2.29E-10 2.29E-10 2.29E-10 2.29E-10
        SI-wall         2.31E-02 2.49E-02 2.72E-02 3.07E-02 3.25E-02 3.56E-02
        Spleen          2.56E-02 2.75E-02 2.86E-02 3.04E-02 3.16E-02 3.40E-02
        Thymus          2.29E-02 2.29E-02 2.36E-02 2.79E-02 2.98E-02 3.34E-02
        Uterus          2.14E-02 2.27E-02 2.57E-02 2.92E-02 3.22E-02 3.63E-02
-----------------------------------------------------------------------------
Am-240  R-marrow        1.62E-01 1.67E-01 1.80E-01 1.99E-01 1.99E-01 2.01E-01
        Colon           1.63E-01 1.76E-01 1.88E-01 2.03E-01 2.14E-01 2.33E-01
        Lungs           1.72E-01 1.70E-01 1.74E-01 1.93E-01 2.08E-01 2.24E-01
        ST-wall         1.63E-01 1.65E-01 1.75E-01 1.89E-01 1.94E-01 2.11E-01
        Breast          1.86E-01 1.88E-01 1.95E-01 2.01E-01 2.09E-01 2.29E-01
        Ovaries         1.59E-01 1.63E-01 1.85E-01 1.94E-01 2.13E-01 2.33E-01
        Testes          4.08E-10 4.08E-10 4.08E-10 4.08E-10 4.08E-10 4.08E-10
        UB-wall         1.65E-01 1.72E-01 1.86E-01 2.06E-01 2.20E-01 2.42E-01
        Oesophagus      1.54E-01 1.56E-01 1.64E-01 1.79E-01 2.04E-01 2.23E-01
        Liver           1.63E-01 1.62E-01 1.73E-01 1.87E-01 1.96E-01 2.20E-01
        Thyroid         1.71E-01 1.77E-01 1.82E-01 1.90E-01 2.04E-01 2.33E-01
        Endost-BS       1.93E-01 1.94E-01 1.98E-01 2.09E-01 2.04E-01 2.17E-01
        Brain           1.79E-01 1.82E-01 1.86E-01 1.93E-01 2.03E-01 2.25E-01
        S-glands        1.87E-01 1.93E-01 1.98E-01 2.07E-01 2.17E-01 2.36E-01
        Skin            1.75E-01 1.78E-01 1.83E-01 1.89E-01 1.92E-01 2.01E-01
        Adrenals        1.51E-01 1.60E-01 1.72E-01 1.88E-01 1.95E-01 2.19E-01
        ET              1.79E-01 1.88E-01 1.93E-01 2.02E-01 2.12E-01 2.27E-01
        GB-wall         1.52E-01 1.52E-01 1.76E-01 1.90E-01 1.96E-01 2.13E-01
        Ht-wall         1.59E-01 1.55E-01 1.64E-01 1.80E-01 1.94E-01 2.18E-01
        Kidneys         1.57E-01 1.68E-01 1.79E-01 1.94E-01 2.01E-01 2.23E-01
        Lymph           1.70E-01 1.81E-01 1.88E-01 2.07E-01 2.18E-01 2.33E-01
        Muscle          1.86E-01 2.00E-01 2.05E-01 2.17E-01 2.28E-01 2.40E-01
        O-mucosa        1.80E-01 1.88E-01 2.00E-01 2.08E-01 2.20E-01 2.37E-01
        Pancreas        1.53E-01 1.57E-01 1.68E-01 1.91E-01 2.01E-01 2.20E-01
        Prostate        4.08E-10 4.08E-10 4.08E-10 4.08E-10 4.08E-10 4.08E-10
        SI-wall         1.60E-01 1.68E-01 1.77E-01 1.98E-01 2.12E-01 2.23E-01
        Spleen          1.68E-01 1.74E-01 1.82E-01 1.95E-01 2.04E-01 2.21E-01
        Thymus          1.61E-01 1.60E-01 1.64E-01 1.84E-01 1.98E-01 2.13E-01
        Uterus          1.56E-01 1.61E-01 1.78E-01 1.92E-01 2.06E-01 2.33E-01
-----------------------------------------------------------------------------
Am-241  R-marrow        6.91E-04 7.40E-04 8.90E-04 1.06E-03 1.38E-03 1.53E-03
        Colon           9.28E-04 1.13E-03 1.24E-03 1.43E-03 1.51E-03 1.63E-03
        Lungs           9.67E-04 9.78E-04 1.05E-03 1.30E-03 1.43E-03 1.58E-03
        ST-wall         9.54E-04 9.91E-04 1.04E-03 1.29E-03 1.30E-03 1.55E-03
        Breast          1.02E-03 1.05E-03 1.15E-03 1.13E-03 1.14E-03 1.50E-03
        Ovaries         7.65E-04 8.08E-04 9.70E-04 1.21E-03 1.33E-03 1.53E-03
        Testes          2.82E-11 2.82E-11 2.82E-11 2.82E-11 2.82E-11 2.82E-11
        UB-wall         9.64E-04 9.86E-04 1.25E-03 1.53E-03 1.59E-03 1.89E-03
        Oesophagus      7.21E-04 7.56E-04 8.47E-04 1.06E-03 1.18E-03 1.32E-03
        Liver           9.63E-04 9.35E-04 1.03E-03 1.24E-03 1.34E-03 1.63E-03
        Thyroid         1.16E-03 1.17E-03 1.32E-03 1.58E-03 1.51E-03 1.68E-03
        Endost-BS       1.25E-03 1.31E-03 1.42E-03 1.62E-03 1.67E-03 1.90E-03
        Brain           9.40E-04 9.69E-04 9.94E-04 1.07E-03 1.23E-03 1.48E-03
        S-glands        1.04E-03 1.09E-03 1.19E-03 1.23E-03 1.27E-03 1.45E-03
        Skin            1.63E-03 1.66E-03 1.69E-03 1.75E-03 1.80E-03 1.97E-03
        Adrenals        6.91E-04 8.48E-04 9.55E-04 1.13E-03 1.18E-03 1.45E-03
        ET              9.30E-04 9.16E-04 9.85E-04 1.08E-03 1.22E-03 1.42E-03
        GB-wall         6.93E-04 7.54E-04 9.97E-04 1.19E-03 1.27E-03 1.37E-03
        Ht-wall         8.84E-04 8.67E-04 9.48E-04 1.18E-03 1.29E-03 1.48E-03
        Kidneys         8.85E-04 1.09E-03 1.15E-03 1.32E-03 1.38E-03 1.62E-03
        Lymph           1.01E-03 1.13E-03 1.18E-03 1.36E-03 1.49E-03 1.51E-03
        Muscle          1.16E-03 1.30E-03 1.38E-03 1.52E-03 1.60E-03 1.72E-03
        O-mucosa        8.80E-04 1.14E-03 1.22E-03 1.32E-03 1.57E-03 1.69E-03
        Pancreas        8.10E-04 8.72E-04 9.65E-04 1.25E-03 1.38E-03 1.56E-03
        Prostate        2.82E-11 2.82E-11 2.82E-11 2.82E-11 2.82E-11 2.82E-11
        SI-wall         8.60E-04 9.72E-04 1.13E-03 1.30E-03 1.45E-03 1.56E-03
        Spleen          1.03E-03 1.15E-03 1.24E-03 1.38E-03 1.44E-03 1.62E-03
        Thymus          8.56E-04 8.14E-04 8.63E-04 1.16E-03 1.21E-03 1.25E-03
        Uterus          7.16E-04 7.77E-04 9.82E-04 1.20E-03 1.35E-03 1.56E-03
-----------------------------------------------------------------------------
Am-242  R-marrow        1.03E-03 1.07E-03 1.22E-03 1.37E-03 1.65E-03 1.69E-03
        Colon           1.18E-03 1.34E-03 1.43E-03 1.62E-03 1.65E-03 1.84E-03
        Lungs           1.25E-03 1.26E-03 1.29E-03 1.47E-03 1.61E-03 1.66E-03
        ST-wall         1.24E-03 1.27E-03 1.31E-03 1.49E-03 1.51E-03 1.62E-03
        Breast          1.31E-03 1.32E-03 1.38E-03 1.41E-03 1.47E-03 1.68E-03
        Ovaries         1.06E-03 1.10E-03 1.29E-03 1.40E-03 1.60E-03 1.69E-03
        Testes          1.68E-11 1.68E-11 1.68E-11 1.68E-11 1.68E-11 1.68E-11
        UB-wall         1.21E-03 1.27E-03 1.43E-03 1.65E-03 1.76E-03 1.89E-03
        Oesophagus      1.10E-03 1.11E-03 1.14E-03 1.35E-03 1.50E-03 1.57E-03
        Liver           1.22E-03 1.20E-03 1.30E-03 1.45E-03 1.54E-03 1.63E-03
        Thyroid         1.36E-03 1.37E-03 1.43E-03 1.61E-03 1.72E-03 1.83E-03
        Endost-BS       1.66E-03 1.70E-03 1.79E-03 1.94E-03 1.89E-03 2.02E-03
        Brain           1.23E-03 1.28E-03 1.33E-03 1.36E-03 1.50E-03 1.65E-03
        S-glands        1.35E-03 1.38E-03 1.45E-03 1.48E-03 1.58E-03 1.69E-03
        Skin            2.64E-03 2.58E-03 2.63E-03 2.85E-03 3.23E-03 4.20E-03
        Adrenals        1.05E-03 1.11E-03 1.20E-03 1.37E-03 1.42E-03 1.55E-03
        ET              1.25E-03 1.26E-03 1.32E-03 1.42E-03 1.51E-03 1.62E-03
        GB-wall         9.99E-04 1.04E-03 1.26E-03 1.41E-03 1.49E-03 1.60E-03
        Ht-wall         1.20E-03 1.15E-03 1.22E-03 1.39E-03 1.50E-03 1.60E-03
        Kidneys         1.16E-03 1.29E-03 1.37E-03 1.50E-03 1.54E-03 1.74E-03
        Lymph           1.23E-03 1.32E-03 1.39E-03 1.57E-03 1.64E-03 1.70E-03
        Muscle          1.37E-03 1.50E-03 1.56E-03 1.65E-03 1.74E-03 1.78E-03
        O-mucosa        1.30E-03 1.41E-03 1.48E-03 1.59E-03 1.71E-03 1.82E-03
        Pancreas        1.12E-03 1.17E-03 1.26E-03 1.49E-03 1.57E-03 1.65E-03
        Prostate        1.68E-11 1.68E-11 1.68E-11 1.68E-11 1.68E-11 1.68E-11
        SI-wall         1.14E-03 1.23E-03 1.35E-03 1.54E-03 1.61E-03 1.78E-03
        Spleen          1.27E-03 1.36E-03 1.42E-03 1.54E-03 1.58E-03 1.70E-03
        Thymus          1.09E-03 1.11E-03 1.15E-03 1.36E-03 1.49E-03 1.63E-03
        Uterus          1.03E-03 1.09E-03 1.25E-03 1.44E-03 1.58E-03 1.79E-03
-----------------------------------------------------------------------------
Am-242m R-marrow        1.94E-05 2.01E-05 2.35E-05 2.82E-05 3.56E-05 4.20E-05
        Colon           2.36E-05 3.04E-05 3.21E-05 4.04E-05 3.85E-05 5.20E-05
        Lungs           2.37E-05 2.38E-05 2.45E-05 3.06E-05 3.52E-05 3.74E-05
        ST-wall         2.39E-05 2.42E-05 2.46E-05 2.94E-05 2.94E-05 3.41E-05
        Breast          4.17E-05 4.17E-05 5.63E-05 5.64E-05 6.23E-05 8.86E-05
        Ovaries         1.91E-05 1.98E-05 2.35E-05 2.76E-05 3.22E-05 3.48E-05
        Testes          1.49E-12 1.49E-12 1.49E-12 1.49E-12 1.49E-12 1.49E-12
        UB-wall         2.90E-05 2.41E-05 2.85E-05 4.53E-05 4.00E-05 7.67E-05
        Oesophagus      1.95E-05 1.98E-05 2.06E-05 2.44E-05 2.74E-05 2.93E-05
        Liver           2.32E-05 2.19E-05 2.35E-05 2.84E-05 3.09E-05 3.50E-05
        Thyroid         3.13E-05 3.40E-05 3.50E-05 4.79E-05 3.38E-05 4.47E-05
        Endost-BS       2.94E-05 3.03E-05 3.20E-05 3.50E-05 3.46E-05 3.75E-05
        Brain           2.20E-05 2.31E-05 2.39E-05 2.45E-05 2.71E-05 3.09E-05
        S-glands        3.58E-05 3.60E-05 4.18E-05 3.40E-05 3.45E-05 4.95E-05
        Skin            1.18E-04 1.20E-04 1.24E-04 1.33E-04 1.44E-04 1.68E-04
        Adrenals        1.85E-05 2.08E-05 2.32E-05 2.81E-05 2.96E-05 3.93E-05
        ET              3.00E-05 2.74E-05 2.90E-05 3.35E-05 4.02E-05 5.52E-05
        GB-wall         1.86E-05 1.92E-05 2.35E-05 2.74E-05 2.83E-05 3.35E-05
        Ht-wall         2.27E-05 2.13E-05 2.25E-05 2.69E-05 3.00E-05 3.42E-05
        Kidneys         2.16E-05 2.69E-05 2.77E-05 3.18E-05 3.31E-05 4.17E-05
        Lymph           2.81E-05 3.20E-05 3.32E-05 4.23E-05 4.55E-05 5.29E-05
        Muscle          3.22E-05 4.21E-05 4.65E-05 5.35E-05 6.31E-05 7.31E-05
        O-mucosa        2.79E-05 3.89E-05 6.09E-05 7.26E-05 8.43E-05 9.35E-05
        Pancreas        2.03E-05 2.14E-05 2.32E-05 3.03E-05 3.22E-05 3.84E-05
        Prostate        1.49E-12 1.49E-12 1.49E-12 1.49E-12 1.49E-12 1.49E-12
        SI-wall         2.17E-05 2.39E-05 2.65E-05 3.18E-05 3.41E-05 4.17E-05
        Spleen          2.48E-05 2.83E-05 2.98E-05 3.38E-05 3.66E-05 4.19E-05
        Thymus          2.13E-05 2.05E-05 2.11E-05 2.77E-05 2.91E-05 3.54E-05
        Uterus          1.84E-05 1.98E-05 2.32E-05 2.76E-05 3.27E-05 4.39E-05
-----------------------------------------------------------------------------
Am-243  R-marrow        2.69E-03 2.85E-03 3.35E-03 3.90E-03 4.83E-03 5.10E-03
        Colon           3.34E-03 3.89E-03 4.20E-03 4.72E-03 4.97E-03 5.36E-03
        Lungs           3.48E-03 3.54E-03 3.76E-03 4.31E-03 4.74E-03 5.02E-03
        ST-wall         3.45E-03 3.60E-03 3.80E-03 4.36E-03 4.50E-03 4.97E-03
        Breast          3.54E-03 3.61E-03 3.90E-03 3.85E-03 3.93E-03 4.73E-03
        Ovaries         2.98E-03 2.98E-03 3.55E-03 4.10E-03 4.59E-03 4.96E-03
        Testes          6.98E-11 6.98E-11 6.98E-11 6.98E-11 6.98E-11 6.98E-11
        UB-wall         3.36E-03 3.54E-03 4.24E-03 5.00E-03 5.38E-03 5.81E-03
        Oesophagus      2.73E-03 2.98E-03 3.22E-03 3.89E-03 4.21E-03 4.57E-03
        Liver           3.42E-03 3.42E-03 3.71E-03 4.22E-03 4.53E-03 5.14E-03
        Thyroid         3.96E-03 4.21E-03 4.38E-03 5.20E-03 5.23E-03 5.73E-03
        Endost-BS       4.67E-03 4.86E-03 5.17E-03 5.80E-03 5.75E-03 6.31E-03
        Brain           3.34E-03 3.55E-03 3.58E-03 3.81E-03 4.23E-03 4.84E-03
        S-glands        3.72E-03 3.91E-03 4.09E-03 4.29E-03 4.57E-03 4.92E-03
        Skin            4.93E-03 5.00E-03 5.08E-03 5.21E-03 5.31E-03 5.68E-03
        Adrenals        2.69E-03 3.15E-03 3.44E-03 3.87E-03 4.11E-03 4.74E-03
        ET              3.41E-03 3.42E-03 3.48E-03 3.83E-03 4.21E-03 4.74E-03
        GB-wall         2.74E-03 2.91E-03 3.54E-03 4.06E-03 4.47E-03 4.63E-03
        Ht-wall         3.28E-03 3.22E-03 3.54E-03 3.97E-03 4.40E-03 4.81E-03
        Kidneys         3.27E-03 3.77E-03 3.98E-03 4.48E-03 4.65E-03 5.27E-03
        Lymph           3.53E-03 3.88E-03 4.02E-03 4.55E-03 4.88E-03 4.99E-03
        Muscle          3.97E-03 4.35E-03 4.55E-03 4.89E-03 5.10E-03 5.36E-03
        O-mucosa        3.38E-03 3.88E-03 4.06E-03 4.51E-03 4.95E-03 5.28E-03
        Pancreas        2.95E-03 3.21E-03 3.50E-03 4.31E-03 4.69E-03 5.03E-03
        Prostate        6.98E-11 6.98E-11 6.98E-11 6.98E-11 6.98E-11 6.98E-11
        SI-wall         3.14E-03 3.48E-03 3.90E-03 4.51E-03 4.88E-03 5.24E-03
        Spleen          3.67E-03 3.96E-03 4.23E-03 4.58E-03 4.74E-03 5.17E-03
        Thymus          3.16E-03 3.03E-03 3.28E-03 3.97E-03 4.32E-03 4.55E-03
        Uterus          2.66E-03 2.86E-03 3.53E-03 4.16E-03 4.66E-03 5.24E-03
-----------------------------------------------------------------------------
Am-244  R-marrow        1.25E-01 1.27E-01 1.38E-01 1.52E-01 1.53E-01 1.56E-01
        Colon           1.25E-01 1.36E-01 1.46E-01 1.57E-01 1.67E-01 1.81E-01
        Lungs           1.33E-01 1.31E-01 1.34E-01 1.50E-01 1.60E-01 1.74E-01
        ST-wall         1.26E-01 1.27E-01 1.36E-01 1.46E-01 1.50E-01 1.63E-01
        Breast          1.45E-01 1.46E-01 1.52E-01 1.56E-01 1.64E-01 1.79E-01
        Ovaries         1.21E-01 1.24E-01 1.42E-01 1.50E-01 1.65E-01 1.81E-01
        Testes          3.27E-10 3.27E-10 3.27E-10 3.27E-10 3.27E-10 3.27E-10
        UB-wall         1.27E-01 1.33E-01 1.44E-01 1.61E-01 1.71E-01 1.88E-01
        Oesophagus      1.18E-01 1.19E-01 1.25E-01 1.38E-01 1.57E-01 1.72E-01
        Liver           1.24E-01 1.25E-01 1.33E-01 1.45E-01 1.52E-01 1.72E-01
        Thyroid         1.32E-01 1.36E-01 1.39E-01 1.47E-01 1.57E-01 1.82E-01
        Endost-BS       1.50E-01 1.49E-01 1.54E-01 1.62E-01 1.59E-01 1.69E-01
        Brain           1.39E-01 1.41E-01 1.42E-01 1.48E-01 1.57E-01 1.75E-01
        S-glands        1.45E-01 1.50E-01 1.53E-01 1.60E-01 1.69E-01 1.84E-01
        Skin            1.47E-01 1.48E-01 1.53E-01 1.58E-01 1.60E-01 1.68E-01
        Adrenals        1.16E-01 1.22E-01 1.34E-01 1.46E-01 1.49E-01 1.69E-01
        ET              1.39E-01 1.44E-01 1.49E-01 1.57E-01 1.65E-01 1.77E-01
        GB-wall         1.18E-01 1.17E-01 1.35E-01 1.48E-01 1.52E-01 1.65E-01
        Ht-wall         1.23E-01 1.19E-01 1.26E-01 1.39E-01 1.50E-01 1.68E-01
        Kidneys         1.21E-01 1.28E-01 1.38E-01 1.50E-01 1.56E-01 1.74E-01
        Lymph           1.30E-01 1.40E-01 1.45E-01 1.61E-01 1.69E-01 1.82E-01
        Muscle          1.44E-01 1.55E-01 1.59E-01 1.69E-01 1.78E-01 1.87E-01
        O-mucosa        1.38E-01 1.47E-01 1.56E-01 1.65E-01 1.72E-01 1.86E-01
        Pancreas        1.18E-01 1.21E-01 1.30E-01 1.49E-01 1.56E-01 1.70E-01
        Prostate        3.27E-10 3.27E-10 3.27E-10 3.27E-10 3.27E-10 3.27E-10
        SI-wall         1.22E-01 1.29E-01 1.37E-01 1.53E-01 1.63E-01 1.74E-01
        Spleen          1.30E-01 1.34E-01 1.41E-01 1.51E-01 1.57E-01 1.70E-01
        Thymus          1.24E-01 1.24E-01 1.26E-01 1.42E-01 1.52E-01 1.65E-01
        Uterus          1.18E-01 1.24E-01 1.36E-01 1.48E-01 1.61E-01 1.82E-01
-----------------------------------------------------------------------------
Am-244m R-marrow        2.45E-03 2.53E-03 2.72E-03 3.01E-03 3.03E-03 3.06E-03
        Colon           2.49E-03 2.67E-03 2.86E-03 3.10E-03 3.25E-03 3.55E-03
        Lungs           2.61E-03 2.59E-03 2.64E-03 2.93E-03 3.17E-03 3.40E-03
        ST-wall         2.47E-03 2.51E-03 2.65E-03 2.87E-03 2.94E-03 3.21E-03
        Breast          2.84E-03 2.86E-03 2.97E-03 3.06E-03 3.21E-03 3.73E-03
        Ovaries         2.41E-03 2.48E-03 2.81E-03 2.94E-03 3.23E-03 3.53E-03
        Testes          7.57E-12 7.57E-12 7.57E-12 7.57E-12 7.57E-12 7.57E-12
        UB-wall         2.52E-03 2.62E-03 2.82E-03 3.13E-03 3.34E-03 3.69E-03
        Oesophagus      2.33E-03 2.37E-03 2.49E-03 2.72E-03 3.08E-03 3.38E-03
        Liver           2.47E-03 2.46E-03 2.63E-03 2.84E-03 2.98E-03 3.33E-03
        Thyroid         2.60E-03 2.69E-03 2.76E-03 2.90E-03 3.11E-03 3.53E-03
        Endost-BS       2.93E-03 2.96E-03 3.01E-03 3.18E-03 3.12E-03 3.31E-03
        Brain           2.71E-03 2.75E-03 2.82E-03 2.93E-03 3.08E-03 3.41E-03
        S-glands        2.84E-03 2.93E-03 3.01E-03 3.14E-03 3.29E-03 3.58E-03
        Skin            5.65E-03 5.60E-03 5.80E-03 6.47E-03 7.25E-03 9.14E-03
        Adrenals        2.28E-03 2.42E-03 2.61E-03 2.84E-03 2.96E-03 3.33E-03
        ET              2.72E-03 2.86E-03 2.93E-03 3.07E-03 3.23E-03 3.52E-03
        GB-wall         2.30E-03 2.31E-03 2.67E-03 2.89E-03 2.97E-03 3.22E-03
        Ht-wall         2.42E-03 2.35E-03 2.48E-03 2.73E-03 2.94E-03 3.31E-03
        Kidneys         2.40E-03 2.56E-03 2.71E-03 2.94E-03 3.06E-03 3.38E-03
        Lymph           2.59E-03 2.76E-03 2.85E-03 3.14E-03 3.30E-03 3.54E-03
        Muscle          2.82E-03 3.07E-03 3.16E-03 3.34E-03 3.56E-03 3.74E-03
        O-mucosa        2.73E-03 2.86E-03 3.06E-03 3.23E-03 3.50E-03 3.98E-03
        Pancreas        2.33E-03 2.39E-03 2.55E-03 2.89E-03 3.05E-03 3.33E-03
        Prostate        7.57E-12 7.57E-12 7.57E-12 7.57E-12 7.57E-12 7.57E-12
        SI-wall         2.42E-03 2.55E-03 2.69E-03 3.01E-03 3.23E-03 3.38E-03
        Spleen          2.55E-03 2.64E-03 2.77E-03 2.96E-03 3.10E-03 3.36E-03
        Thymus          2.44E-03 2.42E-03 2.49E-03 2.78E-03 3.00E-03 3.24E-03
        Uterus          2.36E-03 2.44E-03 2.70E-03 2.92E-03 3.13E-03 3.54E-03
-----------------------------------------------------------------------------
Am-245  R-marrow        3.32E-03 3.48E-03 3.94E-03 4.38E-03 4.86E-03 4.95E-03
        Colon           3.56E-03 3.99E-03 4.27E-03 4.78E-03 4.97E-03 5.37E-03
        Lungs           3.78E-03 3.81E-03 3.90E-03 4.38E-03 4.76E-03 4.99E-03
        ST-wall         3.68E-03 3.78E-03 3.89E-03 4.39E-03 4.53E-03 4.83E-03
        Breast          4.08E-03 4.12E-03 4.30E-03 4.47E-03 4.62E-03 5.10E-03
        Ovaries         3.22E-03 3.39E-03 4.03E-03 4.38E-03 4.78E-03 5.13E-03
        Testes          2.88E-11 2.88E-11 2.88E-11 2.88E-11 2.88E-11 2.88E-11
        UB-wall         3.69E-03 3.86E-03 4.35E-03 4.84E-03 5.20E-03 5.60E-03
        Oesophagus      3.40E-03 3.40E-03 3.50E-03 4.05E-03 4.51E-03 4.87E-03
        Liver           3.66E-03 3.65E-03 3.88E-03 4.31E-03 4.58E-03 4.89E-03
        Thyroid         3.88E-03 3.98E-03 4.19E-03 4.59E-03 4.80E-03 5.46E-03
        Endost-BS       4.72E-03 4.88E-03 5.10E-03 5.47E-03 5.34E-03 5.69E-03
        Brain           3.82E-03 3.97E-03 4.15E-03 4.20E-03 4.58E-03 5.07E-03
        S-glands        4.12E-03 4.22E-03 4.36E-03 4.60E-03 4.85E-03 5.25E-03
        Skin            6.64E-03 6.59E-03 6.73E-03 7.18E-03 7.83E-03 9.50E-03
        Adrenals        3.19E-03 3.47E-03 3.72E-03 4.15E-03 4.28E-03 4.74E-03
        ET              3.91E-03 4.00E-03 4.25E-03 4.40E-03 4.65E-03 5.06E-03
        GB-wall         3.25E-03 3.33E-03 3.83E-03 4.27E-03 4.42E-03 4.79E-03
        Ht-wall         3.64E-03 3.52E-03 3.66E-03 4.14E-03 4.48E-03 4.77E-03
        Kidneys         3.53E-03 3.85E-03 4.12E-03 4.44E-03 4.60E-03 5.16E-03
        Lymph           3.73E-03 4.05E-03 4.20E-03 4.71E-03 4.93E-03 5.19E-03
        Muscle          4.14E-03 4.52E-03 4.68E-03 4.97E-03 5.18E-03 5.40E-03
        O-mucosa        3.90E-03 4.25E-03 4.49E-03 4.85E-03 5.10E-03 5.43E-03
        Pancreas        3.41E-03 3.53E-03 3.80E-03 4.45E-03 4.67E-03 4.91E-03
        Prostate        2.88E-11 2.88E-11 2.88E-11 2.88E-11 2.88E-11 2.88E-11
        SI-wall         3.43E-03 3.69E-03 4.04E-03 4.54E-03 4.83E-03 5.27E-03
        Spleen          3.80E-03 4.08E-03 4.24E-03 4.49E-03 4.69E-03 5.04E-03
        Thymus          3.43E-03 3.42E-03 3.52E-03 4.17E-03 4.41E-03 5.00E-03
        Uterus          3.23E-03 3.40E-03 3.84E-03 4.34E-03 4.78E-03 5.40E-03
-----------------------------------------------------------------------------
Am-246  R-marrow        1.09E-01 1.11E-01 1.21E-01 1.34E-01 1.37E-01 1.39E-01
        Colon           1.10E-01 1.20E-01 1.29E-01 1.40E-01 1.48E-01 1.60E-01
        Lungs           1.17E-01 1.15E-01 1.18E-01 1.33E-01 1.42E-01 1.53E-01
        ST-wall         1.11E-01 1.12E-01 1.20E-01 1.30E-01 1.33E-01 1.44E-01
        Breast          1.28E-01 1.29E-01 1.34E-01 1.38E-01 1.45E-01 1.59E-01
        Ovaries         1.05E-01 1.08E-01 1.25E-01 1.33E-01 1.46E-01 1.59E-01
        Testes          3.69E-10 3.69E-10 3.69E-10 3.69E-10 3.69E-10 3.69E-10
        UB-wall         1.12E-01 1.17E-01 1.28E-01 1.43E-01 1.52E-01 1.67E-01
        Oesophagus      1.04E-01 1.04E-01 1.09E-01 1.21E-01 1.38E-01 1.51E-01
        Liver           1.10E-01 1.10E-01 1.18E-01 1.29E-01 1.34E-01 1.51E-01
        Thyroid         1.16E-01 1.20E-01 1.23E-01 1.31E-01 1.39E-01 1.61E-01
        Endost-BS       1.34E-01 1.33E-01 1.39E-01 1.46E-01 1.42E-01 1.51E-01
        Brain           1.22E-01 1.24E-01 1.25E-01 1.30E-01 1.39E-01 1.54E-01
        S-glands        1.28E-01 1.32E-01 1.35E-01 1.41E-01 1.49E-01 1.62E-01
        Skin            1.38E-01 1.39E-01 1.44E-01 1.49E-01 1.52E-01 1.60E-01
        Adrenals        1.01E-01 1.07E-01 1.17E-01 1.29E-01 1.31E-01 1.49E-01
        ET              1.23E-01 1.26E-01 1.32E-01 1.38E-01 1.45E-01 1.56E-01
        GB-wall         1.04E-01 1.02E-01 1.19E-01 1.31E-01 1.34E-01 1.45E-01
        Ht-wall         1.09E-01 1.05E-01 1.10E-01 1.23E-01 1.32E-01 1.48E-01
        Kidneys         1.07E-01 1.13E-01 1.22E-01 1.33E-01 1.38E-01 1.54E-01
        Lymph           1.15E-01 1.23E-01 1.28E-01 1.42E-01 1.49E-01 1.60E-01
        Muscle          1.27E-01 1.37E-01 1.41E-01 1.49E-01 1.57E-01 1.65E-01
        O-mucosa        1.21E-01 1.30E-01 1.38E-01 1.47E-01 1.53E-01 1.65E-01
        Pancreas        1.04E-01 1.06E-01 1.14E-01 1.33E-01 1.39E-01 1.50E-01
        Prostate        3.69E-10 3.69E-10 3.69E-10 3.69E-10 3.69E-10 3.69E-10
        SI-wall         1.07E-01 1.13E-01 1.22E-01 1.36E-01 1.43E-01 1.55E-01
        Spleen          1.15E-01 1.19E-01 1.25E-01 1.34E-01 1.39E-01 1.50E-01
        Thymus          1.09E-01 1.09E-01 1.11E-01 1.26E-01 1.34E-01 1.46E-01
        Uterus          1.03E-01 1.08E-01 1.20E-01 1.30E-01 1.42E-01 1.61E-01
-----------------------------------------------------------------------------
Am-246m R-marrow        1.61E-01 1.66E-01 1.79E-01 1.97E-01 1.96E-01 1.97E-01
        Colon           1.62E-01 1.74E-01 1.86E-01 2.01E-01 2.12E-01 2.30E-01
        Lungs           1.71E-01 1.68E-01 1.72E-01 1.91E-01 2.05E-01 2.22E-01
        ST-wall         1.61E-01 1.63E-01 1.73E-01 1.87E-01 1.92E-01 2.09E-01
        Breast          1.84E-01 1.86E-01 1.93E-01 1.99E-01 2.07E-01 2.26E-01
        Ovaries         1.58E-01 1.62E-01 1.84E-01 1.92E-01 2.11E-01 2.31E-01
        Testes          3.37E-10 3.37E-10 3.37E-10 3.37E-10 3.37E-10 3.37E-10
        UB-wall         1.64E-01 1.71E-01 1.84E-01 2.03E-01 2.17E-01 2.38E-01
        Oesophagus      1.52E-01 1.55E-01 1.63E-01 1.77E-01 2.02E-01 2.21E-01
        Liver           1.61E-01 1.60E-01 1.71E-01 1.85E-01 1.93E-01 2.18E-01
        Thyroid         1.69E-01 1.75E-01 1.79E-01 1.87E-01 2.01E-01 2.30E-01
        Endost-BS       1.90E-01 1.90E-01 1.94E-01 2.04E-01 2.00E-01 2.12E-01
        Brain           1.78E-01 1.80E-01 1.84E-01 1.92E-01 2.01E-01 2.23E-01
        S-glands        1.85E-01 1.91E-01 1.96E-01 2.05E-01 2.15E-01 2.34E-01
        Skin            1.73E-01 1.76E-01 1.81E-01 1.88E-01 1.91E-01 2.01E-01
        Adrenals        1.50E-01 1.58E-01 1.71E-01 1.86E-01 1.93E-01 2.17E-01
        ET              1.78E-01 1.87E-01 1.91E-01 2.00E-01 2.10E-01 2.24E-01
        GB-wall         1.51E-01 1.51E-01 1.74E-01 1.88E-01 1.94E-01 2.11E-01
        Ht-wall         1.58E-01 1.53E-01 1.62E-01 1.78E-01 1.91E-01 2.16E-01
        Kidneys         1.56E-01 1.66E-01 1.77E-01 1.91E-01 1.99E-01 2.20E-01
        Lymph           1.69E-01 1.80E-01 1.86E-01 2.05E-01 2.15E-01 2.31E-01
        Muscle          1.84E-01 1.98E-01 2.03E-01 2.14E-01 2.25E-01 2.37E-01
        O-mucosa        1.78E-01 1.86E-01 1.98E-01 2.05E-01 2.17E-01 2.35E-01
        Pancreas        1.52E-01 1.56E-01 1.66E-01 1.89E-01 1.98E-01 2.17E-01
        Prostate        3.37E-10 3.37E-10 3.37E-10 3.37E-10 3.37E-10 3.37E-10
        SI-wall         1.58E-01 1.66E-01 1.75E-01 1.96E-01 2.10E-01 2.20E-01
        Spleen          1.66E-01 1.71E-01 1.80E-01 1.92E-01 2.02E-01 2.18E-01
        Thymus          1.61E-01 1.59E-01 1.63E-01 1.82E-01 1.96E-01 2.11E-01
        Uterus          1.56E-01 1.60E-01 1.76E-01 1.90E-01 2.04E-01 2.31E-01
-----------------------------------------------------------------------------
Am-247  R-marrow        1.46E-02 1.53E-02 1.73E-02 1.92E-02 2.12E-02 2.15E-02
        Colon           1.56E-02 1.74E-02 1.85E-02 2.09E-02 2.17E-02 2.34E-02
        Lungs           1.65E-02 1.66E-02 1.70E-02 1.91E-02 2.08E-02 2.19E-02
        ST-wall         1.60E-02 1.65E-02 1.70E-02 1.91E-02 1.97E-02 2.11E-02
        Breast          1.78E-02 1.80E-02 1.88E-02 1.96E-02 2.04E-02 2.25E-02
        Ovaries         1.41E-02 1.48E-02 1.77E-02 1.91E-02 2.09E-02 2.25E-02
        Testes          1.15E-10 1.15E-10 1.15E-10 1.15E-10 1.15E-10 1.15E-10
        UB-wall         1.61E-02 1.69E-02 1.89E-02 2.11E-02 2.26E-02 2.44E-02
        Oesophagus      1.49E-02 1.48E-02 1.53E-02 1.76E-02 1.96E-02 2.14E-02
        Liver           1.60E-02 1.59E-02 1.69E-02 1.87E-02 1.99E-02 2.14E-02
        Thyroid         1.68E-02 1.73E-02 1.81E-02 1.99E-02 2.08E-02 2.38E-02
        Endost-BS       2.05E-02 2.11E-02 2.21E-02 2.36E-02 2.30E-02 2.45E-02
        Brain           1.67E-02 1.74E-02 1.81E-02 1.83E-02 2.00E-02 2.22E-02
        S-glands        1.80E-02 1.84E-02 1.90E-02 2.02E-02 2.13E-02 2.30E-02
        Skin            2.47E-02 2.49E-02 2.54E-02 2.67E-02 2.78E-02 3.11E-02
        Adrenals        1.39E-02 1.52E-02 1.63E-02 1.81E-02 1.86E-02 2.08E-02
        ET              1.71E-02 1.76E-02 1.86E-02 1.93E-02 2.04E-02 2.22E-02
        GB-wall         1.43E-02 1.46E-02 1.68E-02 1.86E-02 1.92E-02 2.10E-02
        Ht-wall         1.59E-02 1.53E-02 1.59E-02 1.80E-02 1.95E-02 2.09E-02
        Kidneys         1.54E-02 1.67E-02 1.79E-02 1.93E-02 2.01E-02 2.25E-02
        Lymph           1.63E-02 1.76E-02 1.83E-02 2.06E-02 2.16E-02 2.27E-02
        Muscle          1.80E-02 1.97E-02 2.04E-02 2.17E-02 2.26E-02 2.36E-02
        O-mucosa        1.70E-02 1.85E-02 1.96E-02 2.13E-02 2.24E-02 2.39E-02
        Pancreas        1.49E-02 1.54E-02 1.65E-02 1.94E-02 2.04E-02 2.15E-02
        Prostate        1.15E-10 1.15E-10 1.15E-10 1.15E-10 1.15E-10 1.15E-10
        SI-wall         1.50E-02 1.61E-02 1.76E-02 1.97E-02 2.11E-02 2.30E-02
        Spleen          1.65E-02 1.77E-02 1.84E-02 1.95E-02 2.05E-02 2.20E-02
        Thymus          1.51E-02 1.50E-02 1.54E-02 1.82E-02 1.92E-02 2.19E-02
        Uterus          1.41E-02 1.49E-02 1.68E-02 1.89E-02 2.09E-02 2.36E-02
-----------------------------------------------------------------------------
Ar-37   R-marrow        0.00E+00 0.00E+00 0.00E+00 0.00E+00 0.00E+00 0.00E+00
        Colon           0.00E+00 0.00E+00 0.00E+00 0.00E+00 0.00E+00 0.00E+00
        Lungs           0.00E+00 0.00E+00 0.00E+00 0.00E+00 0.00E+00 0.00E+00
        ST-wall         0.00E+00 0.00E+00 0.00E+00 0.00E+00 0.00E+00 0.00E+00
        Breast          0.00E+00 0.00E+00 0.00E+00 0.00E+00 0.00E+00 0.00E+00
        Ovaries         0.00E+00 0.00E+00 0.00E+00 0.00E+00 0.00E+00 0.00E+00
        Testes          0.00E+00 0.00E+00 0.00E+00 0.00E+00 0.00E+00 0.00E+00
        UB-wall         0.00E+00 0.00E+00 0.00E+00 0.00E+00 0.00E+00 0.00E+00
        Oesophagus      0.00E+00 0.00E+00 0.00E+00 0.00E+00 0.00E+00 0.00E+00
        Liver           0.00E+00 0.00E+00 0.00E+00 0.00E+00 0.00E+00 0.00E+00
        Thyroid         0.00E+00 0.00E+00 0.00E+00 0.00E+00 0.00E+00 0.00E+00
        Endost-BS       0.00E+00 0.00E+00 0.00E+00 0.00E+00 0.00E+00 0.00E+00
        Brain           0.00E+00 0.00E+00 0.00E+00 0.00E+00 0.00E+00 0.00E+00
        S-glands        0.00E+00 0.00E+00 0.00E+00 0.00E+00 0.00E+00 0.00E+00
        Skin            0.00E+00 0.00E+00 0.00E+00 0.00E+00 0.00E+00 0.00E+00
        Adrenals        0.00E+00 0.00E+00 0.00E+00 0.00E+00 0.00E+00 0.00E+00
        ET              0.00E+00 0.00E+00 0.00E+00 0.00E+00 0.00E+00 0.00E+00
        GB-wall         0.00E+00 0.00E+00 0.00E+00 0.00E+00 0.00E+00 0.00E+00
        Ht-wall         0.00E+00 0.00E+00 0.00E+00 0.00E+00 0.00E+00 0.00E+00
        Kidneys         0.00E+00 0.00E+00 0.00E+00 0.00E+00 0.00E+00 0.00E+00
        Lymph           0.00E+00 0.00E+00 0.00E+00 0.00E+00 0.00E+00 0.00E+00
        Muscle          0.00E+00 0.00E+00 0.00E+00 0.00E+00 0.00E+00 0.00E+00
        O-mucosa        0.00E+00 0.00E+00 0.00E+00 0.00E+00 0.00E+00 0.00E+00
        Pancreas        0.00E+00 0.00E+00 0.00E+00 0.00E+00 0.00E+00 0.00E+00
        Prostate        0.00E+00 0.00E+00 0.00E+00 0.00E+00 0.00E+00 0.00E+00
        SI-wall         0.00E+00 0.00E+00 0.00E+00 0.00E+00 0.00E+00 0.00E+00
        Spleen          0.00E+00 0.00E+00 0.00E+00 0.00E+00 0.00E+00 0.00E+00
        Thymus          0.00E+00 0.00E+00 0.00E+00 0.00E+00 0.00E+00 0.00E+00
        Uterus          0.00E+00 0.00E+00 0.00E+00 0.00E+00 0.00E+00 0.00E+00
-----------------------------------------------------------------------------
Ar-39   R-marrow        1.51E-05 1.58E-05 1.81E-05 2.05E-05 2.40E-05 2.49E-05
        Colon           1.70E-05 1.95E-05 2.09E-05 2.36E-05 2.46E-05 2.66E-05
        Lungs           1.80E-05 1.83E-05 1.88E-05 2.14E-05 2.34E-05 2.46E-05
        ST-wall         1.77E-05 1.82E-05 1.88E-05 2.15E-05 2.19E-05 2.40E-05
        Breast          1.94E-05 1.97E-05 2.07E-05 2.11E-05 2.16E-05 2.50E-05
        Ovaries         1.53E-05 1.58E-05 1.88E-05 2.09E-05 2.31E-05 2.50E-05
        Testes          2.89E-13 2.89E-13 2.89E-13 2.89E-13 2.89E-13 2.89E-13
        UB-wall         1.77E-05 1.84E-05 2.12E-05 2.43E-05 2.60E-05 2.85E-05
        Oesophagus      1.55E-05 1.57E-05 1.63E-05 1.93E-05 2.14E-05 2.32E-05
        Liver           1.75E-05 1.74E-05 1.86E-05 2.10E-05 2.23E-05 2.44E-05
        Thyroid         1.91E-05 1.97E-05 2.10E-05 2.35E-05 2.41E-05 2.69E-05
        Endost-BS       2.29E-05 2.37E-05 2.48E-05 2.72E-05 2.69E-05 2.91E-05
        Brain           1.75E-05 1.84E-05 1.90E-05 1.94E-05 2.14E-05 2.40E-05
        S-glands        1.97E-05 2.02E-05 2.10E-05 2.22E-05 2.33E-05 2.53E-05
        Skin            1.35E-03 1.26E-03 1.28E-03 1.54E-03 2.06E-03 3.30E-03
        Adrenals        1.45E-05 1.62E-05 1.76E-05 1.98E-05 2.04E-05 2.31E-05
        ET              1.83E-05 1.85E-05 1.94E-05 2.07E-05 2.25E-05 2.67E-05
        GB-wall         1.48E-05 1.52E-05 1.81E-05 2.05E-05 2.14E-05 2.31E-05
        Ht-wall         1.72E-05 1.66E-05 1.75E-05 1.99E-05 2.17E-05 2.35E-05
        Kidneys         1.67E-05 1.87E-05 2.00E-05 2.18E-05 2.26E-05 2.55E-05
        Lymph           1.79E-05 1.96E-05 2.04E-05 2.30E-05 2.43E-05 2.52E-05
        Muscle          2.01E-05 2.82E-05 2.89E-05 3.25E-05 4.19E-05 3.05E-05
        O-mucosa        1.83E-05 2.04E-05 2.19E-05 2.38E-05 2.78E-05 3.79E-05
        Pancreas        1.58E-05 1.66E-05 1.79E-05 2.15E-05 2.29E-05 2.43E-05
        Prostate        2.89E-13 2.89E-13 2.89E-13 2.89E-13 2.89E-13 2.89E-13
        SI-wall         1.62E-05 1.76E-05 1.95E-05 2.22E-05 2.37E-05 2.60E-05
        Spleen          1.84E-05 1.99E-05 2.08E-05 2.23E-05 2.32E-05 2.52E-05
        Thymus          1.60E-05 1.60E-05 1.65E-05 2.00E-05 2.13E-05 2.36E-05
        Uterus          1.46E-05 1.56E-05 1.81E-05 2.10E-05 2.32E-05 2.65E-05
-----------------------------------------------------------------------------
Ar-41   R-marrow        2.23E-01 2.31E-01 2.46E-01 2.71E-01 2.67E-01 2.68E-01
        Colon           2.26E-01 2.39E-01 2.54E-01 2.74E-01 2.88E-01 3.14E-01
        Lungs           2.35E-01 2.32E-01 2.36E-01 2.61E-01 2.82E-01 3.03E-01
        ST-wall         2.21E-01 2.24E-01 2.37E-01 2.55E-01 2.62E-01 2.87E-01
        Breast          2.50E-01 2.54E-01 2.63E-01 2.70E-01 2.80E-01 3.03E-01
        Ovaries         2.19E-01 2.26E-01 2.52E-01 2.62E-01 2.87E-01 3.16E-01
        Testes          3.78E-10 3.78E-10 3.78E-10 3.78E-10 3.78E-10 3.78E-10
        UB-wall         2.29E-01 2.35E-01 2.52E-01 2.75E-01 2.95E-01 3.22E-01
        Oesophagus      2.11E-01 2.14E-01 2.26E-01 2.44E-01 2.77E-01 3.03E-01
        Liver           2.22E-01 2.20E-01 2.36E-01 2.53E-01 2.65E-01 2.96E-01
        Thyroid         2.30E-01 2.40E-01 2.46E-01 2.57E-01 2.77E-01 3.14E-01
        Endost-BS       2.58E-01 2.60E-01 2.65E-01 2.77E-01 2.70E-01 2.87E-01
        Brain           2.44E-01 2.47E-01 2.53E-01 2.64E-01 2.75E-01 3.03E-01
        S-glands        2.54E-01 2.62E-01 2.68E-01 2.79E-01 2.92E-01 3.17E-01
        Skin            2.16E-01 2.20E-01 2.26E-01 2.34E-01 2.38E-01 2.49E-01
        Adrenals        2.08E-01 2.19E-01 2.36E-01 2.54E-01 2.66E-01 2.97E-01
        ET              2.45E-01 2.58E-01 2.61E-01 2.74E-01 2.86E-01 3.03E-01
        GB-wall         2.06E-01 2.09E-01 2.40E-01 2.57E-01 2.65E-01 2.87E-01
        Ht-wall         2.19E-01 2.11E-01 2.24E-01 2.44E-01 2.62E-01 2.96E-01
        Kidneys         2.15E-01 2.29E-01 2.42E-01 2.62E-01 2.72E-01 2.99E-01
        Lymph           2.34E-01 2.46E-01 2.54E-01 2.79E-01 2.93E-01 3.13E-01
        Muscle          2.52E-01 2.70E-01 2.77E-01 2.92E-01 3.06E-01 3.21E-01
        O-mucosa        2.46E-01 2.52E-01 2.70E-01 2.75E-01 2.93E-01 3.15E-01
        Pancreas        2.10E-01 2.15E-01 2.28E-01 2.56E-01 2.70E-01 2.97E-01
        Prostate        3.78E-10 3.78E-10 3.78E-10 3.78E-10 3.78E-10 3.78E-10
        SI-wall         2.20E-01 2.30E-01 2.41E-01 2.68E-01 2.90E-01 2.98E-01
        Spleen          2.27E-01 2.33E-01 2.47E-01 2.62E-01 2.77E-01 2.99E-01
        Thymus          2.24E-01 2.19E-01 2.24E-01 2.48E-01 2.70E-01 2.89E-01
        Uterus          2.21E-01 2.22E-01 2.43E-01 2.60E-01 2.78E-01 3.14E-01
-----------------------------------------------------------------------------
Ar-42   R-marrow        1.77E-05 1.85E-05 2.13E-05 2.40E-05 2.79E-05 2.90E-05
        Colon           1.99E-05 2.27E-05 2.44E-05 2.76E-05 2.88E-05 3.10E-05
        Lungs           2.11E-05 2.13E-05 2.20E-05 2.50E-05 2.74E-05 2.86E-05
        ST-wall         2.07E-05 2.12E-05 2.20E-05 2.51E-05 2.57E-05 2.79E-05
        Breast          2.28E-05 2.30E-05 2.43E-05 2.47E-05 2.53E-05 2.94E-05
        Ovaries         1.79E-05 1.85E-05 2.20E-05 2.45E-05 2.71E-05 2.92E-05
        Testes          3.26E-13 3.26E-13 3.26E-13 3.26E-13 3.26E-13 3.26E-13
        UB-wall         2.07E-05 2.15E-05 2.47E-05 2.83E-05 3.02E-05 3.31E-05
        Oesophagus      1.81E-05 1.84E-05 1.91E-05 2.26E-05 2.51E-05 2.71E-05
        Liver           2.05E-05 2.03E-05 2.18E-05 2.45E-05 2.61E-05 2.84E-05
        Thyroid         2.23E-05 2.29E-05 2.44E-05 2.73E-05 2.82E-05 3.13E-05
        Endost-BS       2.68E-05 2.76E-05 2.90E-05 3.17E-05 3.14E-05 3.39E-05
        Brain           2.06E-05 2.15E-05 2.22E-05 2.28E-05 2.50E-05 2.80E-05
        S-glands        2.31E-05 2.36E-05 2.45E-05 2.59E-05 2.72E-05 2.97E-05
        Skin            1.46E-03 1.35E-03 1.38E-03 1.66E-03 2.21E-03 3.52E-03
        Adrenals        1.70E-05 1.90E-05 2.06E-05 2.32E-05 2.38E-05 2.70E-05
        ET              2.15E-05 2.17E-05 2.28E-05 2.42E-05 2.64E-05 3.16E-05
        GB-wall         1.74E-05 1.78E-05 2.12E-05 2.39E-05 2.49E-05 2.69E-05
        Ht-wall         2.01E-05 1.95E-05 2.05E-05 2.33E-05 2.54E-05 2.74E-05
        Kidneys         1.95E-05 2.19E-05 2.33E-05 2.54E-05 2.64E-05 2.97E-05
        Lymph           2.09E-05 2.29E-05 2.38E-05 2.69E-05 2.84E-05 2.94E-05
        Muscle          2.35E-05 3.24E-05 3.33E-05 3.76E-05 4.81E-05 3.59E-05
        O-mucosa        2.14E-05 2.38E-05 2.56E-05 2.78E-05 3.33E-05 4.66E-05
        Pancreas        1.84E-05 1.94E-05 2.10E-05 2.51E-05 2.67E-05 2.84E-05
        Prostate        3.26E-13 3.26E-13 3.26E-13 3.26E-13 3.26E-13 3.26E-13
        SI-wall         1.90E-05 2.06E-05 2.28E-05 2.60E-05 2.77E-05 3.03E-05
        Spleen          2.15E-05 2.32E-05 2.43E-05 2.60E-05 2.70E-05 2.93E-05
        Thymus          1.88E-05 1.87E-05 1.93E-05 2.34E-05 2.49E-05 2.77E-05
        Uterus          1.71E-05 1.83E-05 2.12E-05 2.45E-05 2.70E-05 3.09E-05
-----------------------------------------------------------------------------
Ar-43   R-marrow        2.74E-01 2.82E-01 3.03E-01 3.31E-01 3.25E-01 3.26E-01
        Colon           2.78E-01 2.94E-01 3.12E-01 3.36E-01 3.53E-01 3.84E-01
        Lungs           2.89E-01 2.86E-01 2.91E-01 3.21E-01 3.46E-01 3.72E-01
        ST-wall         2.72E-01 2.77E-01 2.93E-01 3.14E-01 3.23E-01 3.53E-01
        Breast          3.05E-01 3.10E-01 3.22E-01 3.30E-01 3.44E-01 3.70E-01
        Ovaries         2.68E-01 2.77E-01 3.09E-01 3.22E-01 3.52E-01 3.88E-01
        Testes          4.54E-10 4.54E-10 4.54E-10 4.54E-10 4.54E-10 4.54E-10
        UB-wall         2.83E-01 2.89E-01 3.11E-01 3.37E-01 3.60E-01 3.93E-01
        Oesophagus      2.59E-01 2.63E-01 2.78E-01 3.00E-01 3.40E-01 3.71E-01
        Liver           2.72E-01 2.71E-01 2.90E-01 3.12E-01 3.25E-01 3.63E-01
        Thyroid         2.82E-01 2.94E-01 3.02E-01 3.15E-01 3.40E-01 3.85E-01
        Endost-BS       3.17E-01 3.18E-01 3.25E-01 3.40E-01 3.30E-01 3.50E-01
        Brain           3.01E-01 3.03E-01 3.11E-01 3.23E-01 3.38E-01 3.71E-01
        S-glands        3.11E-01 3.21E-01 3.28E-01 3.41E-01 3.58E-01 3.88E-01
        Skin            2.64E-01 2.68E-01 2.76E-01 2.84E-01 2.90E-01 3.04E-01
        Adrenals        2.56E-01 2.69E-01 2.91E-01 3.13E-01 3.26E-01 3.63E-01
        ET              3.01E-01 3.16E-01 3.21E-01 3.35E-01 3.51E-01 3.72E-01
        GB-wall         2.54E-01 2.57E-01 2.96E-01 3.17E-01 3.26E-01 3.53E-01
        Ht-wall         2.69E-01 2.60E-01 2.75E-01 3.02E-01 3.23E-01 3.64E-01
        Kidneys         2.66E-01 2.82E-01 2.98E-01 3.23E-01 3.35E-01 3.67E-01
        Lymph           2.88E-01 3.03E-01 3.12E-01 3.43E-01 3.59E-01 3.82E-01
        Muscle          3.10E-01 3.30E-01 3.39E-01 3.57E-01 3.75E-01 3.93E-01
        O-mucosa        3.02E-01 3.10E-01 3.30E-01 3.37E-01 3.59E-01 3.85E-01
        Pancreas        2.59E-01 2.65E-01 2.81E-01 3.17E-01 3.33E-01 3.65E-01
        Prostate        4.54E-10 4.54E-10 4.54E-10 4.54E-10 4.54E-10 4.54E-10
        SI-wall         2.71E-01 2.82E-01 2.97E-01 3.29E-01 3.55E-01 3.67E-01
        Spleen          2.80E-01 2.87E-01 3.04E-01 3.23E-01 3.41E-01 3.67E-01
        Thymus          2.75E-01 2.69E-01 2.77E-01 3.06E-01 3.32E-01 3.55E-01
        Uterus          2.71E-01 2.74E-01 2.99E-01 3.19E-01 3.42E-01 3.85E-01
-----------------------------------------------------------------------------
Ar-44   R-marrow        3.47E-01 3.58E-01 3.84E-01 4.18E-01 4.12E-01 4.13E-01
        Colon           3.54E-01 3.72E-01 3.94E-01 4.25E-01 4.46E-01 4.85E-01
        Lungs           3.65E-01 3.61E-01 3.67E-01 4.04E-01 4.38E-01 4.70E-01
        ST-wall         3.44E-01 3.50E-01 3.69E-01 3.96E-01 4.07E-01 4.48E-01
        Breast          3.82E-01 3.90E-01 4.05E-01 4.14E-01 4.30E-01 4.60E-01
        Ovaries         3.40E-01 3.53E-01 3.90E-01 4.07E-01 4.43E-01 4.90E-01
        Testes          5.88E-10 5.88E-10 5.88E-10 5.88E-10 5.88E-10 5.88E-10
        UB-wall         3.60E-01 3.66E-01 3.93E-01 4.25E-01 4.56E-01 4.93E-01
        Oesophagus      3.29E-01 3.34E-01 3.54E-01 3.79E-01 4.31E-01 4.70E-01
        Liver           3.45E-01 3.43E-01 3.67E-01 3.94E-01 4.12E-01 4.58E-01
        Thyroid         3.56E-01 3.71E-01 3.82E-01 4.00E-01 4.32E-01 4.87E-01
        Endost-BS       4.01E-01 4.04E-01 4.13E-01 4.31E-01 4.18E-01 4.43E-01
        Brain           3.80E-01 3.82E-01 3.94E-01 4.08E-01 4.27E-01 4.68E-01
        S-glands        3.93E-01 4.05E-01 4.14E-01 4.31E-01 4.51E-01 4.87E-01
        Skin            3.16E-01 3.22E-01 3.31E-01 3.41E-01 3.49E-01 3.64E-01
        Adrenals        3.24E-01 3.42E-01 3.68E-01 3.95E-01 4.13E-01 4.58E-01
        ET              3.81E-01 3.99E-01 4.04E-01 4.23E-01 4.43E-01 4.67E-01
        GB-wall         3.20E-01 3.25E-01 3.73E-01 3.99E-01 4.11E-01 4.45E-01
        Ht-wall         3.43E-01 3.30E-01 3.49E-01 3.82E-01 4.09E-01 4.60E-01
        Kidneys         3.37E-01 3.57E-01 3.77E-01 4.08E-01 4.23E-01 4.62E-01
        Lymph           3.66E-01 3.82E-01 3.93E-01 4.33E-01 4.54E-01 4.81E-01
        Muscle          3.91E-01 4.16E-01 4.28E-01 4.51E-01 4.71E-01 4.94E-01
        O-mucosa        3.82E-01 3.89E-01 4.17E-01 4.21E-01 4.49E-01 4.81E-01
        Pancreas        3.29E-01 3.36E-01 3.55E-01 3.98E-01 4.19E-01 4.60E-01
        Prostate        5.88E-10 5.88E-10 5.88E-10 5.88E-10 5.88E-10 5.88E-10
        SI-wall         3.45E-01 3.57E-01 3.76E-01 4.16E-01 4.50E-01 4.63E-01
        Spleen          3.52E-01 3.62E-01 3.84E-01 4.07E-01 4.31E-01 4.65E-01
        Thymus          3.50E-01 3.40E-01 3.50E-01 3.86E-01 4.21E-01 4.49E-01
        Uterus          3.48E-01 3.47E-01 3.78E-01 4.03E-01 4.31E-01 4.86E-01
-----------------------------------------------------------------------------
As-68   R-marrow        6.29E-01 6.45E-01 6.96E-01 7.64E-01 7.58E-01 7.63E-01
        Colon           6.36E-01 6.79E-01 7.23E-01 7.84E-01 8.25E-01 8.95E-01
        Lungs           6.66E-01 6.55E-01 6.69E-01 7.45E-01 8.02E-01 8.65E-01
        ST-wall         6.31E-01 6.36E-01 6.76E-01 7.31E-01 7.47E-01 8.18E-01
        Breast          7.15E-01 7.24E-01 7.51E-01 7.74E-01 8.10E-01 8.78E-01
        Ovaries         6.10E-01 6.31E-01 7.12E-01 7.48E-01 8.19E-01 9.01E-01
        Testes          1.32E-09 1.32E-09 1.32E-09 1.32E-09 1.32E-09 1.32E-09
        UB-wall         6.48E-01 6.68E-01 7.22E-01 7.90E-01 8.42E-01 9.26E-01
        Oesophagus      5.98E-01 6.01E-01 6.32E-01 6.90E-01 7.84E-01 8.58E-01
        Liver           6.29E-01 6.25E-01 6.70E-01 7.23E-01 7.53E-01 8.44E-01
        Thyroid         6.54E-01 6.78E-01 6.96E-01 7.34E-01 7.84E-01 8.97E-01
        Endost-BS       7.42E-01 7.42E-01 7.63E-01 8.01E-01 7.74E-01 8.21E-01
        Brain           6.94E-01 7.01E-01 7.16E-01 7.45E-01 7.85E-01 8.64E-01
        S-glands        7.22E-01 7.45E-01 7.63E-01 7.96E-01 8.36E-01 9.08E-01
        Skin            6.72E-01 6.82E-01 7.03E-01 7.26E-01 7.40E-01 7.72E-01
        Adrenals        5.85E-01 6.18E-01 6.69E-01 7.25E-01 7.49E-01 8.45E-01
        ET              6.96E-01 7.26E-01 7.47E-01 7.81E-01 8.17E-01 8.72E-01
        GB-wall         5.90E-01 5.91E-01 6.79E-01 7.37E-01 7.55E-01 8.20E-01
        Ht-wall         6.21E-01 5.97E-01 6.31E-01 6.96E-01 7.47E-01 8.39E-01
        Kidneys         6.13E-01 6.47E-01 6.89E-01 7.47E-01 7.77E-01 8.59E-01
        Lymph           6.61E-01 6.98E-01 7.21E-01 7.97E-01 8.37E-01 8.96E-01
        Muscle          7.17E-01 7.70E-01 7.90E-01 8.36E-01 8.76E-01 9.19E-01
        O-mucosa        6.94E-01 7.25E-01 7.73E-01 8.03E-01 8.46E-01 9.11E-01
        Pancreas        5.97E-01 6.06E-01 6.48E-01 7.39E-01 7.77E-01 8.45E-01
        Prostate        1.32E-09 1.32E-09 1.32E-09 1.32E-09 1.32E-09 1.32E-09
        SI-wall         6.20E-01 6.46E-01 6.88E-01 7.65E-01 8.17E-01 8.58E-01
        Spleen          6.48E-01 6.68E-01 7.05E-01 7.53E-01 7.88E-01 8.49E-01
        Thymus          6.32E-01 6.23E-01 6.36E-01 7.09E-01 7.63E-01 8.26E-01
        Uterus          6.12E-01 6.27E-01 6.89E-01 7.38E-01 7.98E-01 9.00E-01
-----------------------------------------------------------------------------
As-69   R-marrow        1.78E-01 1.82E-01 1.99E-01 2.20E-01 2.22E-01 2.23E-01
        Colon           1.80E-01 1.96E-01 2.09E-01 2.29E-01 2.41E-01 2.60E-01
        Lungs           1.91E-01 1.87E-01 1.92E-01 2.17E-01 2.32E-01 2.51E-01
        ST-wall         1.82E-01 1.82E-01 1.95E-01 2.13E-01 2.17E-01 2.37E-01
        Breast          2.10E-01 2.11E-01 2.20E-01 2.29E-01 2.41E-01 2.63E-01
        Ovaries         1.70E-01 1.76E-01 2.04E-01 2.17E-01 2.38E-01 2.61E-01
        Testes          5.42E-10 5.42E-10 5.42E-10 5.42E-10 5.42E-10 5.42E-10
        UB-wall         1.85E-01 1.92E-01 2.11E-01 2.32E-01 2.47E-01 2.74E-01
        Oesophagus      1.72E-01 1.69E-01 1.77E-01 1.98E-01 2.24E-01 2.46E-01
        Liver           1.81E-01 1.80E-01 1.93E-01 2.10E-01 2.18E-01 2.44E-01
        Thyroid         1.89E-01 1.95E-01 2.00E-01 2.14E-01 2.25E-01 2.62E-01
        Endost-BS       2.18E-01 2.18E-01 2.27E-01 2.39E-01 2.29E-01 2.44E-01
        Brain           1.99E-01 2.02E-01 2.05E-01 2.14E-01 2.28E-01 2.51E-01
        S-glands        2.09E-01 2.15E-01 2.21E-01 2.32E-01 2.44E-01 2.67E-01
        Skin            2.30E-01 2.33E-01 2.39E-01 2.49E-01 2.54E-01 2.65E-01
        Adrenals        1.65E-01 1.76E-01 1.92E-01 2.10E-01 2.14E-01 2.45E-01
        ET              2.02E-01 2.08E-01 2.18E-01 2.27E-01 2.38E-01 2.57E-01
        GB-wall         1.71E-01 1.69E-01 1.94E-01 2.15E-01 2.19E-01 2.38E-01
        Ht-wall         1.80E-01 1.71E-01 1.80E-01 2.01E-01 2.16E-01 2.40E-01
        Kidneys         1.76E-01 1.86E-01 2.00E-01 2.16E-01 2.26E-01 2.52E-01
        Lymph           1.89E-01 2.01E-01 2.08E-01 2.31E-01 2.43E-01 2.63E-01
        Muscle          2.08E-01 2.24E-01 2.30E-01 2.45E-01 2.57E-01 2.69E-01
        O-mucosa        1.98E-01 2.12E-01 2.26E-01 2.42E-01 2.52E-01 2.73E-01
        Pancreas        1.71E-01 1.72E-01 1.86E-01 2.17E-01 2.28E-01 2.44E-01
        Prostate        5.42E-10 5.42E-10 5.42E-10 5.42E-10 5.42E-10 5.42E-10
        SI-wall         1.75E-01 1.83E-01 2.00E-01 2.22E-01 2.34E-01 2.52E-01
        Spleen          1.88E-01 1.96E-01 2.05E-01 2.20E-01 2.27E-01 2.44E-01
        Thymus          1.80E-01 1.79E-01 1.81E-01 2.06E-01 2.18E-01 2.41E-01
        Uterus          1.70E-01 1.77E-01 1.97E-01 2.13E-01 2.34E-01 2.63E-01
-----------------------------------------------------------------------------
As-70   R-marrow        7.15E-01 7.34E-01 7.92E-01 8.71E-01 8.64E-01 8.69E-01
        Colon           7.23E-01 7.73E-01 8.24E-01 8.92E-01 9.38E-01 1.02E+00
        Lungs           7.58E-01 7.46E-01 7.62E-01 8.49E-01 9.13E-01 9.84E-01
        ST-wall         7.17E-01 7.24E-01 7.69E-01 8.31E-01 8.51E-01 9.30E-01
        Breast          8.14E-01 8.25E-01 8.54E-01 8.80E-01 9.18E-01 9.95E-01
        Ovaries         6.95E-01 7.19E-01 8.12E-01 8.51E-01 9.32E-01 1.02E+00
        Testes          1.49E-09 1.49E-09 1.49E-09 1.49E-09 1.49E-09 1.49E-09
        UB-wall         7.37E-01 7.60E-01 8.20E-01 8.98E-01 9.59E-01 1.05E+00
        Oesophagus      6.79E-01 6.83E-01 7.19E-01 7.86E-01 8.93E-01 9.77E-01
        Liver           7.16E-01 7.11E-01 7.62E-01 8.22E-01 8.57E-01 9.60E-01
        Thyroid         7.45E-01 7.73E-01 7.93E-01 8.34E-01 8.92E-01 1.02E+00
        Endost-BS       8.44E-01 8.45E-01 8.67E-01 9.10E-01 8.82E-01 9.35E-01
        Brain           7.90E-01 7.98E-01 8.15E-01 8.49E-01 8.92E-01 9.84E-01
        S-glands        8.23E-01 8.48E-01 8.69E-01 9.07E-01 9.52E-01 1.03E+00
        Skin            7.58E-01 7.69E-01 7.92E-01 8.19E-01 8.34E-01 8.69E-01
        Adrenals        6.65E-01 7.02E-01 7.61E-01 8.25E-01 8.53E-01 9.62E-01
        ET              7.93E-01 8.28E-01 8.50E-01 8.89E-01 9.30E-01 9.92E-01
        GB-wall         6.70E-01 6.71E-01 7.74E-01 8.38E-01 8.60E-01 9.33E-01
        Ht-wall         7.05E-01 6.78E-01 7.19E-01 7.92E-01 8.50E-01 9.55E-01
        Kidneys         6.95E-01 7.37E-01 7.85E-01 8.50E-01 8.84E-01 9.77E-01
        Lymph           7.52E-01 7.95E-01 8.21E-01 9.06E-01 9.52E-01 1.02E+00
        Muscle          8.16E-01 8.76E-01 8.99E-01 9.50E-01 9.96E-01 1.04E+00
        O-mucosa        7.91E-01 8.24E-01 8.79E-01 9.10E-01 9.60E-01 1.03E+00
        Pancreas        6.78E-01 6.89E-01 7.37E-01 8.40E-01 8.82E-01 9.62E-01
        Prostate        1.49E-09 1.49E-09 1.49E-09 1.49E-09 1.49E-09 1.49E-09
        SI-wall         7.04E-01 7.36E-01 7.82E-01 8.69E-01 9.31E-01 9.75E-01
        Spleen          7.37E-01 7.60E-01 8.02E-01 8.55E-01 8.96E-01 9.67E-01
        Thymus          7.17E-01 7.07E-01 7.23E-01 8.07E-01 8.69E-01 9.39E-01
        Uterus          6.96E-01 7.12E-01 7.84E-01 8.41E-01 9.07E-01 1.02E+00
-----------------------------------------------------------------------------
As-71   R-marrow        8.31E-02 8.52E-02 9.38E-02 1.04E-01 1.07E-01 1.08E-01
        Colon           8.47E-02 9.27E-02 9.90E-02 1.09E-01 1.14E-01 1.23E-01
        Lungs           8.99E-02 8.85E-02 9.08E-02 1.02E-01 1.10E-01 1.18E-01
        ST-wall         8.60E-02 8.65E-02 9.16E-02 1.01E-01 1.03E-01 1.12E-01
        Breast          9.84E-02 9.91E-02 1.03E-01 1.07E-01 1.12E-01 1.22E-01
        Ovaries         7.94E-02 8.26E-02 9.62E-02 1.03E-01 1.12E-01 1.22E-01
        Testes          3.24E-10 3.24E-10 3.24E-10 3.24E-10 3.24E-10 3.24E-10
        UB-wall         8.71E-02 9.06E-02 9.98E-02 1.10E-01 1.18E-01 1.29E-01
        Oesophagus      8.07E-02 7.98E-02 8.32E-02 9.37E-02 1.06E-01 1.16E-01
        Liver           8.55E-02 8.50E-02 9.08E-02 9.92E-02 1.04E-01 1.15E-01
        Thyroid         8.94E-02 9.19E-02 9.51E-02 1.02E-01 1.07E-01 1.24E-01
        Endost-BS       1.05E-01 1.05E-01 1.09E-01 1.16E-01 1.12E-01 1.19E-01
        Brain           9.31E-02 9.50E-02 9.69E-02 1.00E-01 1.07E-01 1.19E-01
        S-glands        9.84E-02 1.01E-01 1.04E-01 1.09E-01 1.15E-01 1.25E-01
        Skin            1.08E-01 1.10E-01 1.12E-01 1.16E-01 1.18E-01 1.24E-01
        Adrenals        7.72E-02 8.26E-02 8.97E-02 9.85E-02 1.01E-01 1.15E-01
        ET              9.46E-02 9.76E-02 1.02E-01 1.06E-01 1.11E-01 1.20E-01
        GB-wall         7.99E-02 7.95E-02 9.11E-02 1.01E-01 1.03E-01 1.12E-01
        Ht-wall         8.48E-02 8.11E-02 8.50E-02 9.51E-02 1.03E-01 1.13E-01
        Kidneys         8.30E-02 8.81E-02 9.46E-02 1.02E-01 1.07E-01 1.19E-01
        Lymph           8.87E-02 9.48E-02 9.82E-02 1.09E-01 1.15E-01 1.23E-01
        Muscle          9.77E-02 1.06E-01 1.09E-01 1.15E-01 1.21E-01 1.27E-01
        O-mucosa        9.30E-02 1.00E-01 1.06E-01 1.13E-01 1.18E-01 1.27E-01
        Pancreas        8.04E-02 8.15E-02 8.81E-02 1.03E-01 1.08E-01 1.15E-01
        Prostate        3.24E-10 3.24E-10 3.24E-10 3.24E-10 3.24E-10 3.24E-10
        SI-wall         8.20E-02 8.66E-02 9.40E-02 1.05E-01 1.11E-01 1.20E-01
        Spleen          8.87E-02 9.29E-02 9.71E-02 1.04E-01 1.08E-01 1.16E-01
        Thymus          8.38E-02 8.35E-02 8.47E-02 9.71E-02 1.03E-01 1.15E-01
        Uterus          7.92E-02 8.28E-02 9.24E-02 1.01E-01 1.10E-01 1.25E-01
-----------------------------------------------------------------------------
As-72   R-marrow        2.86E-01 2.92E-01 3.18E-01 3.51E-01 3.52E-01 3.55E-01
        Colon           2.88E-01 3.13E-01 3.35E-01 3.63E-01 3.83E-01 4.15E-01
        Lungs           3.06E-01 2.99E-01 3.07E-01 3.46E-01 3.69E-01 4.00E-01
        ST-wall         2.91E-01 2.92E-01 3.12E-01 3.38E-01 3.46E-01 3.77E-01
        Breast          3.34E-01 3.36E-01 3.48E-01 3.61E-01 3.80E-01 4.14E-01
        Ovaries         2.75E-01 2.85E-01 3.27E-01 3.46E-01 3.79E-01 4.16E-01
        Testes          7.44E-10 7.44E-10 7.44E-10 7.44E-10 7.44E-10 7.44E-10
        UB-wall         2.94E-01 3.07E-01 3.34E-01 3.69E-01 3.92E-01 4.33E-01
        Oesophagus      2.73E-01 2.73E-01 2.86E-01 3.16E-01 3.59E-01 3.94E-01
        Liver           2.88E-01 2.87E-01 3.07E-01 3.34E-01 3.48E-01 3.91E-01
        Thyroid         3.02E-01 3.12E-01 3.19E-01 3.39E-01 3.60E-01 4.17E-01
        Endost-BS       3.45E-01 3.43E-01 3.56E-01 3.75E-01 3.63E-01 3.85E-01
        Brain           3.19E-01 3.23E-01 3.28E-01 3.42E-01 3.62E-01 4.01E-01
        S-glands        3.34E-01 3.44E-01 3.53E-01 3.69E-01 3.89E-01 4.24E-01
        Skin            3.46E-01 3.50E-01 3.60E-01 3.73E-01 3.81E-01 3.97E-01
        Adrenals        2.66E-01 2.82E-01 3.07E-01 3.35E-01 3.42E-01 3.90E-01
        ET              3.21E-01 3.32E-01 3.46E-01 3.61E-01 3.79E-01 4.08E-01
        GB-wall         2.72E-01 2.70E-01 3.11E-01 3.42E-01 3.50E-01 3.79E-01
        Ht-wall         2.85E-01 2.73E-01 2.88E-01 3.20E-01 3.44E-01 3.85E-01
        Kidneys         2.80E-01 2.95E-01 3.18E-01 3.45E-01 3.59E-01 4.01E-01
        Lymph           3.01E-01 3.21E-01 3.32E-01 3.69E-01 3.87E-01 4.17E-01
        Muscle          3.31E-01 3.57E-01 3.66E-01 3.88E-01 4.08E-01 4.29E-01
        O-mucosa        3.17E-01 3.38E-01 3.59E-01 3.81E-01 3.97E-01 4.29E-01
        Pancreas        2.73E-01 2.76E-01 2.98E-01 3.45E-01 3.61E-01 3.90E-01
        Prostate        7.44E-10 7.44E-10 7.44E-10 7.44E-10 7.44E-10 7.44E-10
        SI-wall         2.81E-01 2.95E-01 3.17E-01 3.53E-01 3.74E-01 4.00E-01
        Spleen          2.99E-01 3.10E-01 3.26E-01 3.49E-01 3.62E-01 3.91E-01
        Thymus          2.87E-01 2.86E-01 2.91E-01 3.28E-01 3.49E-01 3.82E-01
        Uterus          2.73E-01 2.85E-01 3.15E-01 3.40E-01 3.71E-01 4.19E-01
-----------------------------------------------------------------------------
As-73   R-marrow        1.38E-04 1.49E-04 1.84E-04 2.24E-04 2.98E-04 3.36E-04
        Colon           1.92E-04 2.39E-04 2.64E-04 3.13E-04 3.36E-04 3.61E-04
        Lungs           2.00E-04 2.04E-04 2.20E-04 2.76E-04 3.13E-04 3.40E-04
        ST-wall         2.02E-04 2.06E-04 2.15E-04 2.75E-04 2.79E-04 3.48E-04
        Breast          2.17E-04 2.24E-04 2.38E-04 2.33E-04 2.42E-04 3.23E-04
        Ovaries         1.53E-04 1.63E-04 2.01E-04 2.61E-04 2.92E-04 3.44E-04
        Testes          6.67E-12 6.67E-12 6.67E-12 6.67E-12 6.67E-12 6.67E-12
        UB-wall         2.00E-04 2.08E-04 2.61E-04 3.16E-04 3.46E-04 4.16E-04
        Oesophagus      1.43E-04 1.53E-04 1.72E-04 2.16E-04 2.62E-04 2.96E-04
        Liver           2.01E-04 1.92E-04 2.14E-04 2.63E-04 2.92E-04 3.57E-04
        Thyroid         2.37E-04 2.45E-04 2.78E-04 3.22E-04 3.19E-04 3.71E-04
        Endost-BS       2.54E-04 2.68E-04 3.06E-04 3.42E-04 3.64E-04 4.25E-04
        Brain           2.03E-04 2.13E-04 2.19E-04 2.37E-04 2.81E-04 3.45E-04
        S-glands        2.22E-04 2.28E-04 2.53E-04 2.67E-04 2.77E-04 3.17E-04
        Skin            3.57E-04 3.63E-04 3.72E-04 3.86E-04 3.99E-04 4.40E-04
        Adrenals        1.32E-04 1.73E-04 1.94E-04 2.35E-04 2.55E-04 3.21E-04
        ET              1.92E-04 1.88E-04 1.99E-04 2.22E-04 2.63E-04 3.10E-04
        GB-wall         1.46E-04 1.50E-04 2.11E-04 2.47E-04 2.60E-04 3.06E-04
        Ht-wall         1.84E-04 1.79E-04 1.94E-04 2.46E-04 2.80E-04 3.24E-04
        Kidneys         1.82E-04 2.28E-04 2.41E-04 2.82E-04 3.00E-04 3.65E-04
        Lymph           2.03E-04 2.40E-04 2.51E-04 2.97E-04 3.30E-04 3.35E-04
        Muscle          2.47E-04 2.81E-04 3.00E-04 3.33E-04 3.54E-04 3.80E-04
        O-mucosa        1.86E-04 2.39E-04 2.63E-04 2.81E-04 3.44E-04 3.68E-04
        Pancreas        1.65E-04 1.75E-04 1.95E-04 2.65E-04 2.95E-04 3.55E-04
        Prostate        6.67E-12 6.67E-12 6.67E-12 6.67E-12 6.67E-12 6.67E-12
        SI-wall         1.74E-04 1.99E-04 2.36E-04 2.82E-04 3.13E-04 3.47E-04
        Spleen          2.17E-04 2.42E-04 2.64E-04 3.02E-04 3.14E-04 3.64E-04
        Thymus          1.70E-04 1.72E-04 1.80E-04 2.46E-04 2.53E-04 2.72E-04
        Uterus          1.36E-04 1.57E-04 2.00E-04 2.50E-04 2.95E-04 3.40E-04
-----------------------------------------------------------------------------
As-74   R-marrow        1.18E-01 1.19E-01 1.30E-01 1.45E-01 1.45E-01 1.46E-01
        Colon           1.18E-01 1.30E-01 1.38E-01 1.51E-01 1.59E-01 1.72E-01
        Lungs           1.26E-01 1.23E-01 1.26E-01 1.44E-01 1.53E-01 1.66E-01
        ST-wall         1.20E-01 1.20E-01 1.29E-01 1.41E-01 1.43E-01 1.56E-01
        Breast          1.39E-01 1.40E-01 1.45E-01 1.51E-01 1.59E-01 1.73E-01
        Ovaries         1.12E-01 1.16E-01 1.35E-01 1.43E-01 1.58E-01 1.73E-01
        Testes          3.44E-10 3.44E-10 3.44E-10 3.44E-10 3.44E-10 3.44E-10
        UB-wall         1.22E-01 1.27E-01 1.39E-01 1.54E-01 1.63E-01 1.81E-01
        Oesophagus      1.13E-01 1.11E-01 1.16E-01 1.30E-01 1.48E-01 1.62E-01
        Liver           1.19E-01 1.18E-01 1.27E-01 1.38E-01 1.43E-01 1.61E-01
        Thyroid         1.25E-01 1.29E-01 1.31E-01 1.41E-01 1.48E-01 1.73E-01
        Endost-BS       1.44E-01 1.42E-01 1.48E-01 1.57E-01 1.50E-01 1.59E-01
        Brain           1.32E-01 1.33E-01 1.35E-01 1.41E-01 1.50E-01 1.66E-01
        S-glands        1.39E-01 1.43E-01 1.47E-01 1.53E-01 1.62E-01 1.76E-01
        Skin            1.52E-01 1.54E-01 1.59E-01 1.64E-01 1.67E-01 1.75E-01
        Adrenals        1.09E-01 1.15E-01 1.27E-01 1.39E-01 1.41E-01 1.62E-01
        ET              1.33E-01 1.37E-01 1.44E-01 1.50E-01 1.57E-01 1.70E-01
        GB-wall         1.13E-01 1.11E-01 1.28E-01 1.43E-01 1.45E-01 1.57E-01
        Ht-wall         1.18E-01 1.12E-01 1.18E-01 1.32E-01 1.42E-01 1.59E-01
        Kidneys         1.16E-01 1.22E-01 1.32E-01 1.43E-01 1.49E-01 1.67E-01
        Lymph           1.24E-01 1.32E-01 1.37E-01 1.53E-01 1.61E-01 1.74E-01
        Muscle          1.37E-01 1.48E-01 1.52E-01 1.62E-01 1.70E-01 1.78E-01
        O-mucosa        1.31E-01 1.41E-01 1.50E-01 1.60E-01 1.66E-01 1.80E-01
        Pancreas        1.13E-01 1.13E-01 1.23E-01 1.43E-01 1.50E-01 1.61E-01
        Prostate        3.44E-10 3.44E-10 3.44E-10 3.44E-10 3.44E-10 3.44E-10
        SI-wall         1.15E-01 1.21E-01 1.32E-01 1.46E-01 1.54E-01 1.66E-01
        Spleen          1.24E-01 1.29E-01 1.35E-01 1.45E-01 1.50E-01 1.61E-01
        Thymus          1.19E-01 1.19E-01 1.20E-01 1.35E-01 1.44E-01 1.58E-01
        Uterus          1.11E-01 1.17E-01 1.30E-01 1.40E-01 1.54E-01 1.74E-01
-----------------------------------------------------------------------------
As-76   R-marrow        6.79E-02 6.92E-02 7.52E-02 8.31E-02 8.29E-02 8.36E-02
        Colon           6.86E-02 7.42E-02 7.91E-02 8.60E-02 9.06E-02 9.80E-02
        Lungs           7.25E-02 7.07E-02 7.26E-02 8.18E-02 8.76E-02 9.47E-02
        ST-wall         6.89E-02 6.88E-02 7.37E-02 8.02E-02 8.16E-02 8.93E-02
        Breast          7.92E-02 7.98E-02 8.26E-02 8.58E-02 9.06E-02 9.98E-02
        Ovaries         6.53E-02 6.75E-02 7.74E-02 8.17E-02 8.98E-02 9.88E-02
        Testes          1.74E-10 1.74E-10 1.74E-10 1.74E-10 1.74E-10 1.74E-10
        UB-wall         7.01E-02 7.26E-02 7.91E-02 8.72E-02 9.25E-02 1.02E-01
        Oesophagus      6.48E-02 6.42E-02 6.75E-02 7.49E-02 8.51E-02 9.33E-02
        Liver           6.83E-02 6.79E-02 7.29E-02 7.91E-02 8.20E-02 9.23E-02
        Thyroid         7.16E-02 7.38E-02 7.55E-02 8.03E-02 8.53E-02 9.82E-02
        Endost-BS       8.19E-02 8.12E-02 8.41E-02 8.86E-02 8.52E-02 9.04E-02
        Brain           7.56E-02 7.65E-02 7.75E-02 8.10E-02 8.58E-02 9.46E-02
        S-glands        7.92E-02 8.16E-02 8.38E-02 8.74E-02 9.19E-02 1.00E-01
        Skin            8.51E-02 8.63E-02 8.89E-02 9.29E-02 9.51E-02 1.00E-01
        Adrenals        6.31E-02 6.66E-02 7.27E-02 7.94E-02 8.11E-02 9.25E-02
        ET              7.63E-02 7.89E-02 8.19E-02 8.57E-02 8.96E-02 9.67E-02
        GB-wall         6.45E-02 6.38E-02 7.37E-02 8.11E-02 8.26E-02 8.97E-02
        Ht-wall         6.78E-02 6.44E-02 6.81E-02 7.58E-02 8.14E-02 9.12E-02
        Kidneys         6.66E-02 7.00E-02 7.52E-02 8.15E-02 8.50E-02 9.47E-02
        Lymph           7.16E-02 7.59E-02 7.86E-02 8.71E-02 9.16E-02 9.87E-02
        Muscle          7.85E-02 8.46E-02 8.67E-02 9.21E-02 9.67E-02 1.02E-01
        O-mucosa        7.53E-02 8.00E-02 8.51E-02 9.04E-02 9.47E-02 1.03E-01
        Pancreas        6.47E-02 6.50E-02 7.03E-02 8.14E-02 8.54E-02 9.24E-02
        Prostate        1.74E-10 1.74E-10 1.74E-10 1.74E-10 1.74E-10 1.74E-10
        SI-wall         6.66E-02 6.98E-02 7.53E-02 8.36E-02 8.84E-02 9.44E-02
        Spleen          7.09E-02 7.33E-02 7.72E-02 8.28E-02 8.57E-02 9.24E-02
        Thymus          6.84E-02 6.81E-02 6.88E-02 7.74E-02 8.26E-02 9.04E-02
        Uterus          6.52E-02 6.74E-02 7.49E-02 8.03E-02 8.77E-02 9.89E-02
-----------------------------------------------------------------------------
As-77   R-marrow        1.14E-03 1.18E-03 1.32E-03 1.46E-03 1.54E-03 1.56E-03
        Colon           1.17E-03 1.30E-03 1.38E-03 1.54E-03 1.62E-03 1.73E-03
        Lungs           1.25E-03 1.24E-03 1.27E-03 1.44E-03 1.55E-03 1.65E-03
        ST-wall         1.20E-03 1.22E-03 1.27E-03 1.43E-03 1.47E-03 1.58E-03
        Breast          1.37E-03 1.37E-03 1.44E-03 1.51E-03 1.57E-03 1.71E-03
        Ovaries         1.08E-03 1.13E-03 1.34E-03 1.44E-03 1.57E-03 1.70E-03
        Testes          5.89E-12 5.89E-12 5.89E-12 5.89E-12 5.89E-12 5.89E-12
        UB-wall         1.22E-03 1.27E-03 1.42E-03 1.56E-03 1.67E-03 1.83E-03
        Oesophagus      1.13E-03 1.12E-03 1.15E-03 1.31E-03 1.48E-03 1.62E-03
        Liver           1.19E-03 1.19E-03 1.27E-03 1.40E-03 1.48E-03 1.61E-03
        Thyroid         1.24E-03 1.28E-03 1.34E-03 1.46E-03 1.51E-03 1.76E-03
        Endost-BS       1.49E-03 1.52E-03 1.59E-03 1.68E-03 1.63E-03 1.73E-03
        Brain           1.28E-03 1.32E-03 1.36E-03 1.39E-03 1.51E-03 1.67E-03
        S-glands        1.36E-03 1.40E-03 1.45E-03 1.54E-03 1.61E-03 1.76E-03
        Skin            2.96E-03 2.87E-03 2.94E-03 3.25E-03 3.79E-03 5.09E-03
        Adrenals        1.06E-03 1.15E-03 1.24E-03 1.37E-03 1.40E-03 1.59E-03
        ET              1.31E-03 1.35E-03 1.43E-03 1.47E-03 1.55E-03 1.69E-03
        GB-wall         1.11E-03 1.12E-03 1.26E-03 1.40E-03 1.45E-03 1.57E-03
        Ht-wall         1.19E-03 1.15E-03 1.19E-03 1.33E-03 1.46E-03 1.57E-03
        Kidneys         1.16E-03 1.24E-03 1.33E-03 1.44E-03 1.50E-03 1.68E-03
        Lymph           1.23E-03 1.33E-03 1.37E-03 1.54E-03 1.62E-03 1.72E-03
        Muscle          1.36E-03 1.49E-03 1.53E-03 1.63E-03 1.71E-03 1.79E-03
        O-mucosa        1.28E-03 1.39E-03 1.50E-03 1.61E-03 1.68E-03 1.80E-03
        Pancreas        1.12E-03 1.15E-03 1.23E-03 1.45E-03 1.52E-03 1.61E-03
        Prostate        5.89E-12 5.89E-12 5.89E-12 5.89E-12 5.89E-12 5.89E-12
        SI-wall         1.13E-03 1.20E-03 1.31E-03 1.48E-03 1.57E-03 1.70E-03
        Spleen          1.24E-03 1.31E-03 1.37E-03 1.46E-03 1.52E-03 1.63E-03
        Thymus          1.16E-03 1.15E-03 1.17E-03 1.36E-03 1.44E-03 1.63E-03
        Uterus          1.09E-03 1.14E-03 1.27E-03 1.41E-03 1.57E-03 1.76E-03
-----------------------------------------------------------------------------
As-78   R-marrow        2.24E-01 2.29E-01 2.47E-01 2.72E-01 2.69E-01 2.71E-01
        Colon           2.26E-01 2.41E-01 2.58E-01 2.78E-01 2.93E-01 3.18E-01
        Lungs           2.37E-01 2.33E-01 2.38E-01 2.66E-01 2.85E-01 3.08E-01
        ST-wall         2.24E-01 2.26E-01 2.40E-01 2.60E-01 2.66E-01 2.91E-01
        Breast          2.54E-01 2.58E-01 2.67E-01 2.75E-01 2.88E-01 3.13E-01
        Ovaries         2.18E-01 2.25E-01 2.53E-01 2.66E-01 2.91E-01 3.21E-01
        Testes          4.49E-10 4.49E-10 4.49E-10 4.49E-10 4.49E-10 4.49E-10
        UB-wall         2.30E-01 2.37E-01 2.57E-01 2.81E-01 2.99E-01 3.28E-01
        Oesophagus      2.12E-01 2.14E-01 2.25E-01 2.45E-01 2.79E-01 3.05E-01
        Liver           2.23E-01 2.22E-01 2.38E-01 2.58E-01 2.68E-01 3.01E-01
        Thyroid         2.32E-01 2.41E-01 2.47E-01 2.61E-01 2.79E-01 3.19E-01
        Endost-BS       2.64E-01 2.63E-01 2.70E-01 2.83E-01 2.74E-01 2.91E-01
        Brain           2.47E-01 2.49E-01 2.54E-01 2.66E-01 2.79E-01 3.07E-01
        S-glands        2.58E-01 2.66E-01 2.72E-01 2.83E-01 2.97E-01 3.22E-01
        Skin            2.38E-01 2.41E-01 2.50E-01 2.58E-01 2.62E-01 2.74E-01
        Adrenals        2.09E-01 2.20E-01 2.38E-01 2.58E-01 2.67E-01 3.01E-01
        ET              2.48E-01 2.59E-01 2.65E-01 2.78E-01 2.91E-01 3.10E-01
        GB-wall         2.09E-01 2.10E-01 2.42E-01 2.63E-01 2.69E-01 2.92E-01
        Ht-wall         2.21E-01 2.12E-01 2.24E-01 2.47E-01 2.66E-01 2.99E-01
        Kidneys         2.17E-01 2.30E-01 2.45E-01 2.66E-01 2.76E-01 3.05E-01
        Lymph           2.35E-01 2.48E-01 2.57E-01 2.83E-01 2.97E-01 3.18E-01
        Muscle          2.55E-01 2.74E-01 2.81E-01 2.97E-01 3.11E-01 3.27E-01
        O-mucosa        2.47E-01 2.58E-01 2.75E-01 2.85E-01 3.00E-01 3.24E-01
        Pancreas        2.12E-01 2.15E-01 2.30E-01 2.63E-01 2.76E-01 3.01E-01
        Prostate        4.49E-10 4.49E-10 4.49E-10 4.49E-10 4.49E-10 4.49E-10
        SI-wall         2.21E-01 2.30E-01 2.44E-01 2.72E-01 2.91E-01 3.05E-01
        Spleen          2.30E-01 2.37E-01 2.50E-01 2.68E-01 2.80E-01 3.02E-01
        Thymus          2.25E-01 2.21E-01 2.26E-01 2.52E-01 2.72E-01 2.93E-01
        Uterus          2.19E-01 2.23E-01 2.45E-01 2.63E-01 2.83E-01 3.20E-01
-----------------------------------------------------------------------------
As-79   R-marrow        5.65E-03 5.82E-03 6.38E-03 7.05E-03 7.19E-03 7.31E-03
        Colon           5.72E-03 6.26E-03 6.71E-03 7.33E-03 7.73E-03 8.33E-03
        Lungs           6.08E-03 6.00E-03 6.15E-03 6.91E-03 7.41E-03 8.00E-03
        ST-wall         5.79E-03 5.85E-03 6.21E-03 6.79E-03 6.97E-03 7.56E-03
        Breast          6.73E-03 6.75E-03 7.08E-03 7.37E-03 8.02E-03 9.64E-03
        Ovaries         5.43E-03 5.63E-03 6.54E-03 6.95E-03 7.58E-03 8.30E-03
        Testes          1.89E-11 1.89E-11 1.89E-11 1.89E-11 1.89E-11 1.89E-11
        UB-wall         5.87E-03 6.14E-03 6.71E-03 7.45E-03 7.92E-03 8.81E-03
        Oesophagus      5.44E-03 5.45E-03 5.68E-03 6.34E-03 7.18E-03 7.89E-03
        Liver           5.75E-03 5.75E-03 6.13E-03 6.69E-03 7.01E-03 7.82E-03
        Thyroid         6.04E-03 6.24E-03 6.42E-03 6.85E-03 7.21E-03 8.40E-03
        Endost-BS       6.97E-03 7.00E-03 7.27E-03 7.68E-03 7.47E-03 7.97E-03
        Brain           6.32E-03 6.45E-03 6.57E-03 6.81E-03 7.26E-03 8.05E-03
        S-glands        6.66E-03 6.86E-03 7.05E-03 7.40E-03 7.79E-03 8.55E-03
        Skin            1.17E-02 1.18E-02 1.22E-02 1.33E-02 1.42E-02 1.66E-02
        Adrenals        5.25E-03 5.62E-03 6.10E-03 6.68E-03 6.83E-03 7.77E-03
        ET              6.40E-03 6.64E-03 6.93E-03 7.24E-03 7.66E-03 8.48E-03
        GB-wall         5.42E-03 5.39E-03 6.20E-03 6.82E-03 6.99E-03 7.60E-03
        Ht-wall         5.69E-03 5.48E-03 5.76E-03 6.41E-03 6.92E-03 7.68E-03
        Kidneys         5.59E-03 5.93E-03 6.39E-03 6.92E-03 7.19E-03 8.04E-03
        Lymph           5.99E-03 6.43E-03 6.65E-03 7.42E-03 7.79E-03 8.41E-03
        Muscle          6.61E-03 7.23E-03 7.44E-03 7.92E-03 8.42E-03 8.95E-03
        O-mucosa        6.32E-03 6.77E-03 7.21E-03 8.09E-03 8.59E-03 9.85E-03
        Pancreas        5.43E-03 5.53E-03 5.95E-03 6.92E-03 7.25E-03 7.80E-03
        Prostate        1.89E-11 1.89E-11 1.89E-11 1.89E-11 1.89E-11 1.89E-11
        SI-wall         5.56E-03 5.88E-03 6.34E-03 7.07E-03 7.52E-03 8.07E-03
        Spleen          5.98E-03 6.25E-03 6.54E-03 6.99E-03 7.28E-03 7.84E-03
        Thymus          5.70E-03 5.66E-03 5.78E-03 6.56E-03 6.97E-03 7.71E-03
        Uterus          5.38E-03 5.64E-03 6.26E-03 6.82E-03 7.46E-03 8.43E-03
-----------------------------------------------------------------------------
At-204  R-marrow        3.57E-01 3.63E-01 3.97E-01 4.39E-01 4.45E-01 4.49E-01
        Colon           3.59E-01 3.93E-01 4.20E-01 4.58E-01 4.85E-01 5.23E-01
        Lungs           3.83E-01 3.74E-01 3.84E-01 4.35E-01 4.64E-01 5.04E-01
        ST-wall         3.65E-01 3.65E-01 3.91E-01 4.26E-01 4.35E-01 4.74E-01
        Breast          4.22E-01 4.24E-01 4.40E-01 4.57E-01 4.80E-01 5.25E-01
        Ovaries         3.41E-01 3.53E-01 4.09E-01 4.35E-01 4.77E-01 5.25E-01
        Testes          1.08E-09 1.08E-09 1.08E-09 1.08E-09 1.08E-09 1.08E-09
        UB-wall         3.68E-01 3.84E-01 4.21E-01 4.67E-01 4.96E-01 5.50E-01
        Oesophagus      3.41E-01 3.38E-01 3.54E-01 3.96E-01 4.50E-01 4.95E-01
        Liver           3.60E-01 3.59E-01 3.85E-01 4.20E-01 4.37E-01 4.92E-01
        Thyroid         3.79E-01 3.91E-01 4.00E-01 4.28E-01 4.52E-01 5.26E-01
        Endost-BS       4.37E-01 4.33E-01 4.52E-01 4.78E-01 4.61E-01 4.89E-01
        Brain           3.99E-01 4.05E-01 4.10E-01 4.28E-01 4.55E-01 5.05E-01
        S-glands        4.19E-01 4.32E-01 4.44E-01 4.64E-01 4.91E-01 5.36E-01
        Skin            4.52E-01 4.58E-01 4.71E-01 4.88E-01 4.96E-01 5.16E-01
        Adrenals        3.31E-01 3.51E-01 3.84E-01 4.21E-01 4.28E-01 4.90E-01
        ET              4.03E-01 4.15E-01 4.34E-01 4.54E-01 4.77E-01 5.15E-01
        GB-wall         3.41E-01 3.37E-01 3.89E-01 4.31E-01 4.39E-01 4.77E-01
        Ht-wall         3.58E-01 3.41E-01 3.59E-01 4.01E-01 4.32E-01 4.82E-01
        Kidneys         3.51E-01 3.70E-01 3.99E-01 4.33E-01 4.51E-01 5.07E-01
        Lymph           3.76E-01 4.02E-01 4.17E-01 4.64E-01 4.89E-01 5.27E-01
        Muscle          4.15E-01 4.50E-01 4.62E-01 4.91E-01 5.15E-01 5.41E-01
        O-mucosa        3.97E-01 4.26E-01 4.54E-01 4.84E-01 5.04E-01 5.44E-01
        Pancreas        3.41E-01 3.44E-01 3.72E-01 4.35E-01 4.56E-01 4.91E-01
        Prostate        1.08E-09 1.08E-09 1.08E-09 1.08E-09 1.08E-09 1.08E-09
        SI-wall         3.49E-01 3.68E-01 3.99E-01 4.44E-01 4.68E-01 5.07E-01
        Spleen          3.76E-01 3.91E-01 4.10E-01 4.40E-01 4.55E-01 4.91E-01
        Thymus          3.59E-01 3.58E-01 3.63E-01 4.11E-01 4.36E-01 4.82E-01
        Uterus          3.38E-01 3.54E-01 3.94E-01 4.26E-01 4.68E-01 5.29E-01
-----------------------------------------------------------------------------
At-205  R-marrow        1.80E-01 1.84E-01 2.00E-01 2.20E-01 2.21E-01 2.23E-01
        Colon           1.82E-01 1.96E-01 2.10E-01 2.28E-01 2.40E-01 2.60E-01
        Lungs           1.92E-01 1.88E-01 1.93E-01 2.16E-01 2.32E-01 2.51E-01
        ST-wall         1.82E-01 1.84E-01 1.96E-01 2.12E-01 2.17E-01 2.37E-01
        Breast          2.08E-01 2.10E-01 2.17E-01 2.25E-01 2.35E-01 2.57E-01
        Ovaries         1.74E-01 1.80E-01 2.05E-01 2.17E-01 2.37E-01 2.61E-01
        Testes          4.98E-10 4.98E-10 4.98E-10 4.98E-10 4.98E-10 4.98E-10
        UB-wall         1.86E-01 1.93E-01 2.09E-01 2.31E-01 2.46E-01 2.71E-01
        Oesophagus      1.71E-01 1.72E-01 1.81E-01 1.99E-01 2.26E-01 2.48E-01
        Liver           1.81E-01 1.80E-01 1.93E-01 2.10E-01 2.18E-01 2.46E-01
        Thyroid         1.90E-01 1.97E-01 2.01E-01 2.14E-01 2.27E-01 2.62E-01
        Endost-BS       2.17E-01 2.16E-01 2.23E-01 2.35E-01 2.28E-01 2.42E-01
        Brain           2.00E-01 2.03E-01 2.06E-01 2.15E-01 2.27E-01 2.51E-01
        S-glands        2.09E-01 2.16E-01 2.21E-01 2.31E-01 2.43E-01 2.64E-01
        Skin            2.06E-01 2.08E-01 2.15E-01 2.22E-01 2.26E-01 2.35E-01
        Adrenals        1.67E-01 1.77E-01 1.93E-01 2.10E-01 2.16E-01 2.44E-01
        ET              2.01E-01 2.08E-01 2.15E-01 2.26E-01 2.37E-01 2.54E-01
        GB-wall         1.70E-01 1.69E-01 1.96E-01 2.14E-01 2.19E-01 2.38E-01
        Ht-wall         1.79E-01 1.72E-01 1.82E-01 2.01E-01 2.16E-01 2.42E-01
        Kidneys         1.76E-01 1.86E-01 2.00E-01 2.17E-01 2.25E-01 2.51E-01
        Lymph           1.90E-01 2.01E-01 2.09E-01 2.31E-01 2.43E-01 2.61E-01
        Muscle          2.07E-01 2.23E-01 2.29E-01 2.43E-01 2.55E-01 2.68E-01
        O-mucosa        2.00E-01 2.11E-01 2.24E-01 2.35E-01 2.47E-01 2.67E-01
        Pancreas        1.71E-01 1.74E-01 1.87E-01 2.15E-01 2.26E-01 2.45E-01
        Prostate        4.98E-10 4.98E-10 4.98E-10 4.98E-10 4.98E-10 4.98E-10
        SI-wall         1.77E-01 1.86E-01 1.99E-01 2.22E-01 2.36E-01 2.50E-01
        Spleen          1.88E-01 1.94E-01 2.05E-01 2.19E-01 2.28E-01 2.46E-01
        Thymus          1.81E-01 1.79E-01 1.83E-01 2.05E-01 2.20E-01 2.39E-01
        Uterus          1.73E-01 1.79E-01 1.98E-01 2.13E-01 2.32E-01 2.62E-01
-----------------------------------------------------------------------------
At-206  R-marrow        3.88E-01 3.97E-01 4.33E-01 4.78E-01 4.81E-01 4.86E-01
        Colon           3.92E-01 4.25E-01 4.55E-01 4.95E-01 5.22E-01 5.65E-01
        Lungs           4.15E-01 4.07E-01 4.18E-01 4.70E-01 5.03E-01 5.44E-01
        ST-wall         3.95E-01 3.97E-01 4.24E-01 4.60E-01 4.71E-01 5.13E-01
        Breast          4.53E-01 4.57E-01 4.74E-01 4.91E-01 5.15E-01 5.61E-01
        Ovaries         3.73E-01 3.87E-01 4.45E-01 4.71E-01 5.16E-01 5.66E-01
        Testes          1.10E-09 1.10E-09 1.10E-09 1.10E-09 1.10E-09 1.10E-09
        UB-wall         4.01E-01 4.17E-01 4.55E-01 5.02E-01 5.35E-01 5.90E-01
        Oesophagus      3.71E-01 3.71E-01 3.89E-01 4.31E-01 4.89E-01 5.37E-01
        Liver           3.91E-01 3.90E-01 4.18E-01 4.55E-01 4.74E-01 5.32E-01
        Thyroid         4.11E-01 4.25E-01 4.35E-01 4.63E-01 4.91E-01 5.68E-01
        Endost-BS       4.71E-01 4.70E-01 4.87E-01 5.13E-01 4.97E-01 5.27E-01
        Brain           4.33E-01 4.39E-01 4.46E-01 4.64E-01 4.93E-01 5.45E-01
        S-glands        4.53E-01 4.67E-01 4.80E-01 5.02E-01 5.29E-01 5.76E-01
        Skin            4.66E-01 4.72E-01 4.86E-01 5.02E-01 5.12E-01 5.32E-01
        Adrenals        3.61E-01 3.83E-01 4.17E-01 4.55E-01 4.66E-01 5.30E-01
        ET              4.36E-01 4.51E-01 4.69E-01 4.90E-01 5.15E-01 5.53E-01
        GB-wall         3.69E-01 3.67E-01 4.23E-01 4.65E-01 4.76E-01 5.16E-01
        Ht-wall         3.88E-01 3.71E-01 3.92E-01 4.35E-01 4.69E-01 5.24E-01
        Kidneys         3.81E-01 4.03E-01 4.33E-01 4.69E-01 4.88E-01 5.45E-01
        Lymph           4.09E-01 4.36E-01 4.52E-01 5.02E-01 5.28E-01 5.68E-01
        Muscle          4.50E-01 4.85E-01 4.98E-01 5.28E-01 5.55E-01 5.84E-01
        O-mucosa        4.31E-01 4.59E-01 4.88E-01 5.18E-01 5.41E-01 5.83E-01
        Pancreas        3.70E-01 3.76E-01 4.05E-01 4.68E-01 4.91E-01 5.31E-01
        Prostate        1.10E-09 1.10E-09 1.10E-09 1.10E-09 1.10E-09 1.10E-09
        SI-wall         3.81E-01 4.01E-01 4.32E-01 4.80E-01 5.10E-01 5.45E-01
        Spleen          4.07E-01 4.22E-01 4.44E-01 4.74E-01 4.93E-01 5.32E-01
        Thymus          3.90E-01 3.88E-01 3.95E-01 4.46E-01 4.75E-01 5.21E-01
        Uterus          3.71E-01 3.86E-01 4.28E-01 4.62E-01 5.05E-01 5.70E-01
-----------------------------------------------------------------------------
At-207  R-marrow        3.30E-01 3.39E-01 3.66E-01 4.02E-01 4.01E-01 4.04E-01
        Colon           3.35E-01 3.58E-01 3.82E-01 4.13E-01 4.35E-01 4.72E-01
        Lungs           3.51E-01 3.45E-01 3.53E-01 3.93E-01 4.23E-01 4.56E-01
        ST-wall         3.32E-01 3.36E-01 3.57E-01 3.85E-01 3.95E-01 4.31E-01
        Breast          3.76E-01 3.81E-01 3.95E-01 4.06E-01 4.24E-01 4.59E-01
        Ovaries         3.22E-01 3.32E-01 3.75E-01 3.95E-01 4.31E-01 4.75E-01
        Testes          7.75E-10 7.75E-10 7.75E-10 7.75E-10 7.75E-10 7.75E-10
        UB-wall         3.40E-01 3.52E-01 3.80E-01 4.17E-01 4.46E-01 4.88E-01
        Oesophagus      3.13E-01 3.17E-01 3.34E-01 3.64E-01 4.14E-01 4.52E-01
        Liver           3.31E-01 3.30E-01 3.53E-01 3.82E-01 3.98E-01 4.47E-01
        Thyroid         3.45E-01 3.59E-01 3.67E-01 3.88E-01 4.15E-01 4.75E-01
        Endost-BS       3.92E-01 3.92E-01 4.03E-01 4.23E-01 4.11E-01 4.36E-01
        Brain           3.65E-01 3.69E-01 3.77E-01 3.92E-01 4.13E-01 4.56E-01
        S-glands        3.81E-01 3.93E-01 4.02E-01 4.19E-01 4.41E-01 4.78E-01
        Skin            3.52E-01 3.57E-01 3.68E-01 3.79E-01 3.85E-01 4.02E-01
        Adrenals        3.08E-01 3.25E-01 3.53E-01 3.83E-01 3.95E-01 4.45E-01
        ET              3.66E-01 3.82E-01 3.92E-01 4.10E-01 4.31E-01 4.59E-01
        GB-wall         3.10E-01 3.10E-01 3.58E-01 3.89E-01 3.99E-01 4.32E-01
        Ht-wall         3.27E-01 3.15E-01 3.33E-01 3.67E-01 3.94E-01 4.43E-01
        Kidneys         3.22E-01 3.41E-01 3.64E-01 3.94E-01 4.10E-01 4.54E-01
        Lymph           3.48E-01 3.68E-01 3.80E-01 4.21E-01 4.41E-01 4.72E-01
        Muscle          3.78E-01 4.06E-01 4.16E-01 4.40E-01 4.62E-01 4.85E-01
        O-mucosa        3.65E-01 3.82E-01 4.07E-01 4.22E-01 4.45E-01 4.78E-01
        Pancreas        3.13E-01 3.20E-01 3.42E-01 3.90E-01 4.09E-01 4.46E-01
        Prostate        7.75E-10 7.75E-10 7.75E-10 7.75E-10 7.75E-10 7.75E-10
        SI-wall         3.26E-01 3.41E-01 3.63E-01 4.03E-01 4.31E-01 4.54E-01
        Spleen          3.41E-01 3.52E-01 3.72E-01 3.97E-01 4.15E-01 4.49E-01
        Thymus          3.32E-01 3.27E-01 3.35E-01 3.74E-01 4.03E-01 4.35E-01
        Uterus          3.22E-01 3.29E-01 3.62E-01 3.89E-01 4.21E-01 4.75E-01
-----------------------------------------------------------------------------
At-208  R-marrow        4.91E-01 5.01E-01 5.43E-01 5.97E-01 5.98E-01 6.03E-01
        Colon           4.94E-01 5.33E-01 5.70E-01 6.16E-01 6.50E-01 7.05E-01
        Lungs           5.22E-01 5.12E-01 5.24E-01 5.87E-01 6.29E-01 6.80E-01
        ST-wall         4.95E-01 4.99E-01 5.32E-01 5.74E-01 5.88E-01 6.41E-01
        Breast          5.64E-01 5.70E-01 5.90E-01 6.08E-01 6.37E-01 6.92E-01
        Ovaries         4.76E-01 4.91E-01 5.58E-01 5.87E-01 6.44E-01 7.08E-01
        Testes          1.22E-09 1.22E-09 1.22E-09 1.22E-09 1.22E-09 1.22E-09
        UB-wall         5.03E-01 5.23E-01 5.66E-01 6.25E-01 6.65E-01 7.32E-01
        Oesophagus      4.65E-01 4.68E-01 4.93E-01 5.40E-01 6.15E-01 6.72E-01
        Liver           4.91E-01 4.90E-01 5.24E-01 5.69E-01 5.92E-01 6.66E-01
        Thyroid         5.15E-01 5.34E-01 5.46E-01 5.77E-01 6.16E-01 7.08E-01
        Endost-BS       5.86E-01 5.83E-01 6.02E-01 6.33E-01 6.15E-01 6.52E-01
        Brain           5.44E-01 5.50E-01 5.59E-01 5.83E-01 6.16E-01 6.81E-01
        S-glands        5.68E-01 5.85E-01 6.00E-01 6.25E-01 6.59E-01 7.16E-01
        Skin            5.47E-01 5.54E-01 5.71E-01 5.89E-01 5.99E-01 6.23E-01
        Adrenals        4.56E-01 4.82E-01 5.25E-01 5.71E-01 5.86E-01 6.63E-01
        ET              5.46E-01 5.67E-01 5.84E-01 6.12E-01 6.43E-01 6.87E-01
        GB-wall         4.62E-01 4.60E-01 5.32E-01 5.80E-01 5.95E-01 6.45E-01
        Ht-wall         4.85E-01 4.66E-01 4.94E-01 5.45E-01 5.86E-01 6.59E-01
        Kidneys         4.78E-01 5.05E-01 5.41E-01 5.87E-01 6.10E-01 6.79E-01
        Lymph           5.15E-01 5.47E-01 5.66E-01 6.27E-01 6.58E-01 7.07E-01
        Muscle          5.63E-01 6.05E-01 6.21E-01 6.58E-01 6.91E-01 7.25E-01
        O-mucosa        5.43E-01 5.72E-01 6.08E-01 6.36E-01 6.67E-01 7.19E-01
        Pancreas        4.65E-01 4.73E-01 5.08E-01 5.83E-01 6.12E-01 6.64E-01
        Prostate        1.22E-09 1.22E-09 1.22E-09 1.22E-09 1.22E-09 1.22E-09
        SI-wall         4.83E-01 5.05E-01 5.40E-01 6.00E-01 6.39E-01 6.78E-01
        Spleen          5.09E-01 5.26E-01 5.54E-01 5.92E-01 6.17E-01 6.67E-01
        Thymus          4.91E-01 4.87E-01 4.97E-01 5.57E-01 5.98E-01 6.47E-01
        Uterus          4.72E-01 4.88E-01 5.38E-01 5.79E-01 6.28E-01 7.09E-01
-----------------------------------------------------------------------------
At-209  R-marrow        3.56E-01 3.63E-01 3.95E-01 4.36E-01 4.39E-01 4.45E-01
        Colon           3.58E-01 3.88E-01 4.17E-01 4.51E-01 4.77E-01 5.16E-01
        Lungs           3.80E-01 3.73E-01 3.82E-01 4.29E-01 4.59E-01 4.97E-01
        ST-wall         3.61E-01 3.64E-01 3.88E-01 4.19E-01 4.31E-01 4.68E-01
        Breast          4.14E-01 4.17E-01 4.33E-01 4.47E-01 4.69E-01 5.11E-01
        Ovaries         3.44E-01 3.55E-01 4.07E-01 4.30E-01 4.71E-01 5.17E-01
        Testes          1.00E-09 1.00E-09 1.00E-09 1.00E-09 1.00E-09 1.00E-09
        UB-wall         3.64E-01 3.81E-01 4.14E-01 4.59E-01 4.89E-01 5.39E-01
        Oesophagus      3.37E-01 3.40E-01 3.57E-01 3.94E-01 4.48E-01 4.91E-01
        Liver           3.57E-01 3.57E-01 3.82E-01 4.15E-01 4.34E-01 4.89E-01
        Thyroid         3.77E-01 3.90E-01 3.98E-01 4.23E-01 4.49E-01 5.20E-01
        Endost-BS       4.30E-01 4.28E-01 4.43E-01 4.66E-01 4.55E-01 4.83E-01
        Brain           3.96E-01 4.02E-01 4.07E-01 4.24E-01 4.50E-01 4.99E-01
        S-glands        4.14E-01 4.27E-01 4.38E-01 4.58E-01 4.83E-01 5.26E-01
        Skin            4.18E-01 4.23E-01 4.36E-01 4.50E-01 4.57E-01 4.77E-01
        Adrenals        3.30E-01 3.50E-01 3.82E-01 4.17E-01 4.27E-01 4.84E-01
        ET              3.98E-01 4.12E-01 4.27E-01 4.47E-01 4.71E-01 5.05E-01
        GB-wall         3.36E-01 3.34E-01 3.87E-01 4.24E-01 4.35E-01 4.72E-01
        Ht-wall         3.53E-01 3.39E-01 3.59E-01 3.97E-01 4.28E-01 4.80E-01
        Kidneys         3.47E-01 3.67E-01 3.95E-01 4.29E-01 4.46E-01 4.98E-01
        Lymph           3.74E-01 3.99E-01 4.14E-01 4.60E-01 4.82E-01 5.20E-01
        Muscle          4.11E-01 4.43E-01 4.55E-01 4.83E-01 5.08E-01 5.34E-01
        O-mucosa        3.94E-01 4.20E-01 4.45E-01 4.71E-01 4.92E-01 5.31E-01
        Pancreas        3.37E-01 3.44E-01 3.70E-01 4.27E-01 4.48E-01 4.86E-01
        Prostate        1.00E-09 1.00E-09 1.00E-09 1.00E-09 1.00E-09 1.00E-09
        SI-wall         3.49E-01 3.67E-01 3.94E-01 4.39E-01 4.66E-01 4.98E-01
        Spleen          3.71E-01 3.85E-01 4.05E-01 4.33E-01 4.50E-01 4.87E-01
        Thymus          3.55E-01 3.54E-01 3.61E-01 4.07E-01 4.35E-01 4.73E-01
        Uterus          3.39E-01 3.53E-01 3.90E-01 4.23E-01 4.60E-01 5.20E-01
-----------------------------------------------------------------------------
At-210  R-marrow        4.99E-01 5.16E-01 5.54E-01 6.08E-01 6.04E-01 6.06E-01
        Colon           5.08E-01 5.38E-01 5.72E-01 6.18E-01 6.50E-01 7.07E-01
        Lungs           5.28E-01 5.22E-01 5.31E-01 5.88E-01 6.35E-01 6.82E-01
        ST-wall         4.98E-01 5.05E-01 5.34E-01 5.76E-01 5.92E-01 6.48E-01
        Breast          5.61E-01 5.69E-01 5.92E-01 6.07E-01 6.30E-01 6.81E-01
        Ovaries         4.89E-01 5.06E-01 5.66E-01 5.92E-01 6.46E-01 7.11E-01
        Testes          1.02E-09 1.02E-09 1.02E-09 1.02E-09 1.02E-09 1.02E-09
        UB-wall         5.16E-01 5.29E-01 5.69E-01 6.21E-01 6.66E-01 7.26E-01
        Oesophagus      4.75E-01 4.81E-01 5.07E-01 5.49E-01 6.24E-01 6.82E-01
        Liver           4.99E-01 4.96E-01 5.31E-01 5.71E-01 5.97E-01 6.67E-01
        Thyroid         5.19E-01 5.39E-01 5.55E-01 5.81E-01 6.25E-01 7.09E-01
        Endost-BS       5.84E-01 5.90E-01 6.01E-01 6.31E-01 6.15E-01 6.52E-01
        Brain           5.48E-01 5.54E-01 5.70E-01 5.92E-01 6.19E-01 6.83E-01
        S-glands        5.71E-01 5.88E-01 6.02E-01 6.29E-01 6.58E-01 7.13E-01
        Skin            4.89E-01 4.98E-01 5.13E-01 5.28E-01 5.37E-01 5.60E-01
        Adrenals        4.65E-01 4.92E-01 5.29E-01 5.72E-01 5.97E-01 6.67E-01
        ET              5.51E-01 5.78E-01 5.88E-01 6.15E-01 6.44E-01 6.83E-01
        GB-wall         4.62E-01 4.69E-01 5.40E-01 5.79E-01 5.97E-01 6.47E-01
        Ht-wall         4.93E-01 4.75E-01 5.03E-01 5.51E-01 5.92E-01 6.66E-01
        Kidneys         4.85E-01 5.16E-01 5.46E-01 5.91E-01 6.14E-01 6.74E-01
        Lymph           5.26E-01 5.54E-01 5.72E-01 6.29E-01 6.61E-01 7.04E-01
        Muscle          5.66E-01 6.07E-01 6.24E-01 6.58E-01 6.89E-01 7.24E-01
        O-mucosa        5.52E-01 5.68E-01 6.08E-01 6.21E-01 6.61E-01 7.09E-01
        Pancreas        4.73E-01 4.83E-01 5.14E-01 5.79E-01 6.10E-01 6.69E-01
        Prostate        1.02E-09 1.02E-09 1.02E-09 1.02E-09 1.02E-09 1.02E-09
        SI-wall         4.95E-01 5.16E-01 5.43E-01 6.04E-01 6.52E-01 6.74E-01
        Spleen          5.11E-01 5.27E-01 5.57E-01 5.91E-01 6.25E-01 6.75E-01
        Thymus          5.02E-01 4.91E-01 5.04E-01 5.60E-01 6.08E-01 6.52E-01
        Uterus          4.94E-01 4.99E-01 5.46E-01 5.86E-01 6.27E-01 7.08E-01
-----------------------------------------------------------------------------
At-211  R-marrow        2.14E-03 2.24E-03 2.59E-03 2.98E-03 3.57E-03 3.70E-03
        Colon           2.53E-03 2.90E-03 3.11E-03 3.47E-03 3.64E-03 3.95E-03
        Lungs           2.65E-03 2.68E-03 2.82E-03 3.18E-03 3.49E-03 3.66E-03
        ST-wall         2.63E-03 2.72E-03 2.87E-03 3.22E-03 3.32E-03 3.61E-03
        Breast          2.72E-03 2.76E-03 2.94E-03 2.93E-03 3.02E-03 3.51E-03
        Ovaries         2.31E-03 2.31E-03 2.73E-03 3.06E-03 3.45E-03 3.67E-03
        Testes          4.18E-11 4.18E-11 4.18E-11 4.18E-11 4.18E-11 4.18E-11
        UB-wall         2.54E-03 2.69E-03 3.12E-03 3.62E-03 3.92E-03 4.17E-03
        Oesophagus      2.16E-03 2.33E-03 2.47E-03 2.93E-03 3.20E-03 3.43E-03
        Liver           2.58E-03 2.58E-03 2.80E-03 3.13E-03 3.34E-03 3.70E-03
        Thyroid         2.92E-03 3.11E-03 3.18E-03 3.69E-03 3.81E-03 4.18E-03
        Endost-BS       3.50E-03 3.61E-03 3.86E-03 4.23E-03 4.15E-03 4.50E-03
        Brain           2.60E-03 2.76E-03 2.79E-03 2.94E-03 3.23E-03 3.64E-03
        S-glands        2.85E-03 2.97E-03 3.08E-03 3.22E-03 3.46E-03 3.68E-03
        Skin            3.55E-03 3.60E-03 3.66E-03 3.75E-03 3.82E-03 4.05E-03
        Adrenals        2.13E-03 2.41E-03 2.61E-03 2.92E-03 3.08E-03 3.48E-03
        ET              2.63E-03 2.66E-03 2.70E-03 2.94E-03 3.19E-03 3.54E-03
        GB-wall         2.16E-03 2.24E-03 2.70E-03 3.04E-03 3.31E-03 3.45E-03
        Ht-wall         2.52E-03 2.45E-03 2.67E-03 2.95E-03 3.25E-03 3.52E-03
        Kidneys         2.49E-03 2.80E-03 2.96E-03 3.30E-03 3.41E-03 3.85E-03
        Lymph           2.64E-03 2.89E-03 3.00E-03 3.37E-03 3.59E-03 3.70E-03
        Muscle          2.96E-03 3.22E-03 3.35E-03 3.58E-03 3.74E-03 3.90E-03
        O-mucosa        2.67E-03 2.93E-03 3.06E-03 3.38E-03 3.64E-03 3.87E-03
        Pancreas        2.28E-03 2.45E-03 2.65E-03 3.21E-03 3.45E-03 3.67E-03
        Prostate        4.18E-11 4.18E-11 4.18E-11 4.18E-11 4.18E-11 4.18E-11
        SI-wall         2.40E-03 2.63E-03 2.91E-03 3.35E-03 3.57E-03 3.86E-03
        Spleen          2.75E-03 2.93E-03 3.12E-03 3.36E-03 3.46E-03 3.75E-03
        Thymus          2.40E-03 2.35E-03 2.52E-03 2.96E-03 3.23E-03 3.46E-03
        Uterus          2.09E-03 2.24E-03 2.69E-03 3.10E-03 3.46E-03 3.88E-03
-----------------------------------------------------------------------------
At-215  R-marrow        2.45E-05 2.53E-05 2.82E-05 3.12E-05 3.21E-05 3.24E-05
        Colon           2.51E-05 2.76E-05 2.95E-05 3.27E-05 3.44E-05 3.69E-05
        Lungs           2.66E-05 2.63E-05 2.71E-05 3.06E-05 3.28E-05 3.53E-05
        ST-wall         2.55E-05 2.57E-05 2.72E-05 3.03E-05 3.10E-05 3.36E-05
        Breast          2.94E-05 2.96E-05 3.09E-05 3.24E-05 3.39E-05 3.69E-05
        Ovaries         2.31E-05 2.42E-05 2.87E-05 3.09E-05 3.34E-05 3.66E-05
        Testes          9.83E-14 9.83E-14 9.83E-14 9.83E-14 9.83E-14 9.83E-14
        UB-wall         2.59E-05 2.71E-05 3.01E-05 3.31E-05 3.53E-05 3.90E-05
        Oesophagus      2.40E-05 2.37E-05 2.46E-05 2.79E-05 3.14E-05 3.47E-05
        Liver           2.54E-05 2.53E-05 2.70E-05 2.96E-05 3.10E-05 3.42E-05
        Thyroid         2.64E-05 2.74E-05 2.83E-05 3.06E-05 3.18E-05 3.74E-05
        Endost-BS       3.11E-05 3.15E-05 3.29E-05 3.50E-05 3.36E-05 3.57E-05
        Brain           2.76E-05 2.83E-05 2.89E-05 2.99E-05 3.21E-05 3.56E-05
        S-glands        2.92E-05 3.00E-05 3.09E-05 3.28E-05 3.44E-05 3.77E-05
        Skin            3.39E-05 3.44E-05 3.51E-05 3.66E-05 3.72E-05 3.91E-05
        Adrenals        2.27E-05 2.47E-05 2.66E-05 2.93E-05 2.99E-05 3.42E-05
        ET              2.82E-05 2.90E-05 3.08E-05 3.17E-05 3.33E-05 3.63E-05
        GB-wall         2.39E-05 2.38E-05 2.71E-05 3.02E-05 3.08E-05 3.36E-05
        Ht-wall         2.52E-05 2.42E-05 2.52E-05 2.84E-05 3.07E-05 3.35E-05
        Kidneys         2.47E-05 2.63E-05 2.83E-05 3.06E-05 3.19E-05 3.57E-05
        Lymph           2.63E-05 2.83E-05 2.93E-05 3.28E-05 3.44E-05 3.70E-05
        Muscle          2.91E-05 3.16E-05 3.26E-05 3.46E-05 3.61E-05 3.80E-05
        O-mucosa        2.75E-05 2.98E-05 3.19E-05 3.45E-05 3.58E-05 3.83E-05
        Pancreas        2.40E-05 2.42E-05 2.62E-05 3.08E-05 3.23E-05 3.43E-05
        Prostate        9.83E-14 9.83E-14 9.83E-14 9.83E-14 9.83E-14 9.83E-14
        SI-wall         2.41E-05 2.56E-05 2.81E-05 3.13E-05 3.32E-05 3.60E-05
        Spleen          2.64E-05 2.78E-05 2.91E-05 3.09E-05 3.22E-05 3.46E-05
        Thymus          2.51E-05 2.48E-05 2.53E-05 2.91E-05 3.05E-05 3.46E-05
        Uterus          2.34E-05 2.45E-05 2.75E-05 3.00E-05 3.33E-05 3.75E-05
-----------------------------------------------------------------------------
At-216  R-marrow        1.99E-04 2.09E-04 2.39E-04 2.70E-04 3.08E-04 3.17E-04
        Colon           2.23E-04 2.52E-04 2.70E-04 3.02E-04 3.16E-04 3.41E-04
        Lungs           2.35E-04 2.37E-04 2.46E-04 2.77E-04 3.02E-04 3.18E-04
        ST-wall         2.30E-04 2.37E-04 2.47E-04 2.79E-04 2.88E-04 3.10E-04
        Breast          2.48E-04 2.51E-04 2.65E-04 2.71E-04 2.79E-04 3.15E-04
        Ovaries         2.02E-04 2.08E-04 2.47E-04 2.73E-04 3.01E-04 3.23E-04
        Testes          2.61E-12 2.61E-12 2.61E-12 2.61E-12 2.61E-12 2.61E-12
        UB-wall         2.28E-04 2.39E-04 2.74E-04 3.11E-04 3.34E-04 3.59E-04
        Oesophagus      2.02E-04 2.08E-04 2.18E-04 2.55E-04 2.81E-04 3.05E-04
        Liver           2.28E-04 2.28E-04 2.44E-04 2.72E-04 2.90E-04 3.16E-04
        Thyroid         2.48E-04 2.60E-04 2.70E-04 3.05E-04 3.15E-04 3.54E-04
        Endost-BS       2.99E-04 3.10E-04 3.27E-04 3.55E-04 3.47E-04 3.73E-04
        Brain           2.35E-04 2.46E-04 2.53E-04 2.61E-04 2.86E-04 3.20E-04
        S-glands        2.54E-04 2.62E-04 2.72E-04 2.87E-04 3.04E-04 3.27E-04
        Skin            3.15E-04 3.19E-04 3.25E-04 3.34E-04 3.40E-04 3.62E-04
        Adrenals        1.93E-04 2.15E-04 2.32E-04 2.58E-04 2.69E-04 3.02E-04
        ET              2.39E-04 2.44E-04 2.54E-04 2.68E-04 2.87E-04 3.15E-04
        GB-wall         1.98E-04 2.04E-04 2.39E-04 2.67E-04 2.83E-04 3.01E-04
        Ht-wall         2.24E-04 2.18E-04 2.31E-04 2.59E-04 2.83E-04 3.04E-04
        Kidneys         2.20E-04 2.43E-04 2.59E-04 2.83E-04 2.94E-04 3.30E-04
        Lymph           2.33E-04 2.54E-04 2.63E-04 2.96E-04 3.12E-04 3.26E-04
        Muscle          2.60E-04 2.83E-04 2.94E-04 3.13E-04 3.26E-04 3.41E-04
        O-mucosa        2.38E-04 2.62E-04 2.76E-04 3.01E-04 3.20E-04 3.39E-04
        Pancreas        2.07E-04 2.18E-04 2.35E-04 2.80E-04 2.98E-04 3.15E-04
        Prostate        2.61E-12 2.61E-12 2.61E-12 2.61E-12 2.61E-12 2.61E-12
        SI-wall         2.13E-04 2.30E-04 2.54E-04 2.89E-04 3.08E-04 3.34E-04
        Spleen          2.39E-04 2.56E-04 2.69E-04 2.87E-04 2.99E-04 3.22E-04
        Thymus          2.14E-04 2.11E-04 2.21E-04 2.61E-04 2.79E-04 3.09E-04
        Uterus          1.93E-04 2.05E-04 2.39E-04 2.72E-04 3.02E-04 3.40E-04
-----------------------------------------------------------------------------
At-217  R-marrow        3.14E-05 3.27E-05 3.65E-05 4.05E-05 4.26E-05 4.33E-05
        Colon           3.26E-05 3.61E-05 3.86E-05 4.28E-05 4.50E-05 4.82E-05
        Lungs           3.46E-05 3.45E-05 3.54E-05 3.98E-05 4.29E-05 4.58E-05
        ST-wall         3.33E-05 3.38E-05 3.55E-05 3.95E-05 4.07E-05 4.39E-05
        Breast          3.79E-05 3.82E-05 3.99E-05 4.16E-05 4.34E-05 4.74E-05
        Ovaries         3.00E-05 3.14E-05 3.72E-05 4.02E-05 4.35E-05 4.73E-05
        Testes          1.70E-13 1.70E-13 1.70E-13 1.70E-13 1.70E-13 1.70E-13
        UB-wall         3.37E-05 3.52E-05 3.92E-05 4.35E-05 4.65E-05 5.09E-05
        Oesophagus      3.10E-05 3.09E-05 3.21E-05 3.65E-05 4.10E-05 4.50E-05
        Liver           3.31E-05 3.31E-05 3.52E-05 3.87E-05 4.09E-05 4.48E-05
        Thyroid         3.47E-05 3.59E-05 3.73E-05 4.06E-05 4.21E-05 4.92E-05
        Endost-BS       4.12E-05 4.20E-05 4.39E-05 4.67E-05 4.54E-05 4.82E-05
        Brain           3.56E-05 3.66E-05 3.77E-05 3.87E-05 4.18E-05 4.64E-05
        S-glands        3.79E-05 3.89E-05 4.01E-05 4.25E-05 4.47E-05 4.87E-05
        Skin            4.42E-05 4.49E-05 4.59E-05 4.74E-05 4.84E-05 5.09E-05
        Adrenals        2.94E-05 3.20E-05 3.45E-05 3.80E-05 3.89E-05 4.43E-05
        ET              3.64E-05 3.74E-05 3.95E-05 4.08E-05 4.30E-05 4.69E-05
        GB-wall         3.07E-05 3.09E-05 3.52E-05 3.91E-05 4.02E-05 4.36E-05
        Ht-wall         3.29E-05 3.17E-05 3.31E-05 3.71E-05 4.03E-05 4.37E-05
        Kidneys         3.22E-05 3.44E-05 3.71E-05 4.00E-05 4.17E-05 4.66E-05
        Lymph           3.42E-05 3.69E-05 3.82E-05 4.28E-05 4.49E-05 4.79E-05
        Muscle          3.78E-05 4.11E-05 4.25E-05 4.51E-05 4.71E-05 4.95E-05
        O-mucosa        3.57E-05 3.87E-05 4.13E-05 4.46E-05 4.64E-05 4.96E-05
        Pancreas        3.10E-05 3.18E-05 3.42E-05 4.02E-05 4.23E-05 4.48E-05
        Prostate        1.70E-13 1.70E-13 1.70E-13 1.70E-13 1.70E-13 1.70E-13
        SI-wall         3.14E-05 3.35E-05 3.66E-05 4.09E-05 4.36E-05 4.72E-05
        Spleen          3.45E-05 3.65E-05 3.81E-05 4.04E-05 4.23E-05 4.54E-05
        Thymus          3.22E-05 3.19E-05 3.27E-05 3.79E-05 4.00E-05 4.51E-05
        Uterus          3.00E-05 3.16E-05 3.55E-05 3.92E-05 4.34E-05 4.89E-05
-----------------------------------------------------------------------------
At-218  R-marrow        7.53E-07 7.79E-07 8.68E-07 9.70E-07 1.06E-06 1.18E-06
        Colon           7.83E-07 8.76E-07 9.27E-07 1.03E-06 1.07E-06 1.16E-06
        Lungs           8.32E-07 8.27E-07 8.48E-07 9.55E-07 1.02E-06 1.09E-06
        ST-wall         7.98E-07 8.11E-07 8.51E-07 9.44E-07 9.68E-07 1.04E-06
        Breast          1.05E-06 9.82E-07 1.25E-06 1.36E-06 2.00E-06 3.49E-06
        Ovaries         7.28E-07 7.57E-07 8.88E-07 9.55E-07 1.04E-06 1.12E-06
        Testes          5.13E-15 5.13E-15 5.13E-15 5.13E-15 5.13E-15 5.13E-15
        UB-wall         8.09E-07 8.42E-07 9.34E-07 1.09E-06 1.11E-06 1.41E-06
        Oesophagus      7.39E-07 7.41E-07 7.69E-07 8.72E-07 9.79E-07 1.07E-06
        Liver           7.94E-07 7.92E-07 8.44E-07 9.27E-07 9.74E-07 1.07E-06
        Thyroid         8.38E-07 8.72E-07 9.03E-07 9.72E-07 1.01E-06 1.16E-06
        Endost-BS       9.88E-07 1.01E-06 1.06E-06 1.14E-06 1.14E-06 1.31E-06
        Brain           8.53E-07 8.77E-07 8.99E-07 9.25E-07 9.94E-07 1.11E-06
        S-glands        9.13E-07 9.62E-07 1.00E-06 1.02E-06 1.07E-06 1.29E-06
        Skin            6.39E-06 6.46E-06 6.72E-06 7.69E-06 8.51E-06 1.06E-05
        Adrenals        7.05E-07 7.63E-07 8.26E-07 9.10E-07 9.31E-07 1.05E-06
        ET              8.89E-07 9.28E-07 9.58E-07 1.06E-06 1.21E-06 1.61E-06
        GB-wall         7.27E-07 7.29E-07 8.43E-07 9.34E-07 9.59E-07 1.03E-06
        Ht-wall         7.85E-07 7.58E-07 7.93E-07 8.88E-07 9.58E-07 1.04E-06
        Kidneys         7.67E-07 8.26E-07 8.86E-07 9.57E-07 9.95E-07 1.10E-06
        Lymph           8.21E-07 8.87E-07 9.19E-07 1.04E-06 1.09E-06 1.25E-06
        Muscle          9.09E-07 1.11E-06 1.17E-06 1.27E-06 1.50E-06 1.79E-06
        O-mucosa        8.62E-07 9.69E-07 1.04E-06 1.87E-06 2.12E-06 3.09E-06
        Pancreas        7.39E-07 7.60E-07 8.18E-07 9.58E-07 1.00E-06 1.06E-06
        Prostate        5.13E-15 5.13E-15 5.13E-15 5.13E-15 5.13E-15 5.13E-15
        SI-wall         7.56E-07 8.05E-07 8.74E-07 9.82E-07 1.04E-06 1.12E-06
        Spleen          8.26E-07 8.73E-07 9.12E-07 9.72E-07 1.01E-06 1.08E-06
        Thymus          7.67E-07 7.64E-07 7.80E-07 9.03E-07 9.58E-07 1.07E-06
        Uterus          7.21E-07 7.57E-07 8.48E-07 9.40E-07 1.03E-06 1.16E-06
-----------------------------------------------------------------------------
At-219  R-marrow        0.00E+00 0.00E+00 0.00E+00 0.00E+00 0.00E+00 0.00E+00
        Colon           0.00E+00 0.00E+00 0.00E+00 0.00E+00 0.00E+00 0.00E+00
        Lungs           0.00E+00 0.00E+00 0.00E+00 0.00E+00 0.00E+00 0.00E+00
        ST-wall         0.00E+00 0.00E+00 0.00E+00 0.00E+00 0.00E+00 0.00E+00
        Breast          0.00E+00 0.00E+00 0.00E+00 0.00E+00 0.00E+00 0.00E+00
        Ovaries         0.00E+00 0.00E+00 0.00E+00 0.00E+00 0.00E+00 0.00E+00
        Testes          0.00E+00 0.00E+00 0.00E+00 0.00E+00 0.00E+00 0.00E+00
        UB-wall         0.00E+00 0.00E+00 0.00E+00 0.00E+00 0.00E+00 0.00E+00
        Oesophagus      0.00E+00 0.00E+00 0.00E+00 0.00E+00 0.00E+00 0.00E+00
        Liver           0.00E+00 0.00E+00 0.00E+00 0.00E+00 0.00E+00 0.00E+00
        Thyroid         0.00E+00 0.00E+00 0.00E+00 0.00E+00 0.00E+00 0.00E+00
        Endost-BS       0.00E+00 0.00E+00 0.00E+00 0.00E+00 0.00E+00 0.00E+00
        Brain           0.00E+00 0.00E+00 0.00E+00 0.00E+00 0.00E+00 0.00E+00
        S-glands        0.00E+00 0.00E+00 0.00E+00 0.00E+00 0.00E+00 0.00E+00
        Skin            0.00E+00 0.00E+00 0.00E+00 0.00E+00 0.00E+00 0.00E+00
        Adrenals        0.00E+00 0.00E+00 0.00E+00 0.00E+00 0.00E+00 0.00E+00
        ET              0.00E+00 0.00E+00 0.00E+00 0.00E+00 0.00E+00 0.00E+00
        GB-wall         0.00E+00 0.00E+00 0.00E+00 0.00E+00 0.00E+00 0.00E+00
        Ht-wall         0.00E+00 0.00E+00 0.00E+00 0.00E+00 0.00E+00 0.00E+00
        Kidneys         0.00E+00 0.00E+00 0.00E+00 0.00E+00 0.00E+00 0.00E+00
        Lymph           0.00E+00 0.00E+00 0.00E+00 0.00E+00 0.00E+00 0.00E+00
        Muscle          0.00E+00 0.00E+00 0.00E+00 0.00E+00 0.00E+00 0.00E+00
        O-mucosa        0.00E+00 0.00E+00 0.00E+00 0.00E+00 0.00E+00 0.00E+00
        Pancreas        0.00E+00 0.00E+00 0.00E+00 0.00E+00 0.00E+00 0.00E+00
        Prostate        0.00E+00 0.00E+00 0.00E+00 0.00E+00 0.00E+00 0.00E+00
        SI-wall         0.00E+00 0.00E+00 0.00E+00 0.00E+00 0.00E+00 0.00E+00
        Spleen          0.00E+00 0.00E+00 0.00E+00 0.00E+00 0.00E+00 0.00E+00
        Thymus          0.00E+00 0.00E+00 0.00E+00 0.00E+00 0.00E+00 0.00E+00
        Uterus          0.00E+00 0.00E+00 0.00E+00 0.00E+00 0.00E+00 0.00E+00
-----------------------------------------------------------------------------
At-220  R-marrow        6.27E-02 6.52E-02 7.27E-02 8.04E-02 8.42E-02 8.54E-02
        Colon           6.46E-02 7.13E-02 7.63E-02 8.45E-02 8.89E-02 9.52E-02
        Lungs           6.86E-02 6.83E-02 7.01E-02 7.87E-02 8.46E-02 9.06E-02
        ST-wall         6.58E-02 6.69E-02 7.01E-02 7.80E-02 8.03E-02 8.65E-02
        Breast          7.57E-02 7.61E-02 7.99E-02 8.34E-02 8.77E-02 9.70E-02
        Ovaries         5.95E-02 6.25E-02 7.39E-02 7.96E-02 8.60E-02 9.36E-02
        Testes          2.90E-10 2.90E-10 2.90E-10 2.90E-10 2.90E-10 2.90E-10
        UB-wall         6.68E-02 6.97E-02 7.76E-02 8.57E-02 9.15E-02 1.01E-01
        Oesophagus      6.18E-02 6.14E-02 6.37E-02 7.22E-02 8.11E-02 8.93E-02
        Liver           6.55E-02 6.55E-02 6.96E-02 7.65E-02 8.07E-02 8.84E-02
        Thyroid         6.84E-02 7.07E-02 7.33E-02 7.95E-02 8.26E-02 9.69E-02
        Endost-BS       8.10E-02 8.26E-02 8.62E-02 9.15E-02 8.90E-02 9.46E-02
        Brain           7.08E-02 7.27E-02 7.48E-02 7.68E-02 8.28E-02 9.19E-02
        S-glands        7.52E-02 7.71E-02 7.94E-02 8.43E-02 8.86E-02 9.69E-02
        Skin            9.21E-02 9.34E-02 9.57E-02 9.96E-02 1.02E-01 1.09E-01
        Adrenals        5.84E-02 6.36E-02 6.85E-02 7.54E-02 7.71E-02 8.75E-02
        ET              7.23E-02 7.46E-02 7.88E-02 8.13E-02 8.57E-02 9.37E-02
        GB-wall         6.11E-02 6.13E-02 6.98E-02 7.74E-02 7.93E-02 8.63E-02
        Ht-wall         6.52E-02 6.29E-02 6.54E-02 7.34E-02 7.95E-02 8.63E-02
        Kidneys         6.37E-02 6.81E-02 7.32E-02 7.90E-02 8.23E-02 9.20E-02
        Lymph           6.76E-02 7.30E-02 7.56E-02 8.47E-02 8.88E-02 9.51E-02
        Muscle          7.48E-02 8.16E-02 8.42E-02 8.94E-02 9.36E-02 9.88E-02
        O-mucosa        7.08E-02 7.68E-02 8.22E-02 8.95E-02 9.31E-02 1.00E-01
        Pancreas        6.16E-02 6.30E-02 6.78E-02 7.94E-02 8.34E-02 8.85E-02
        Prostate        2.90E-10 2.90E-10 2.90E-10 2.90E-10 2.90E-10 2.90E-10
        SI-wall         6.22E-02 6.62E-02 7.22E-02 8.08E-02 8.60E-02 9.31E-02
        Spleen          6.81E-02 7.22E-02 7.52E-02 7.96E-02 8.34E-02 8.96E-02
        Thymus          6.40E-02 6.33E-02 6.48E-02 7.49E-02 7.89E-02 8.95E-02
        Uterus          5.99E-02 6.30E-02 7.03E-02 7.77E-02 8.58E-02 9.67E-02
-----------------------------------------------------------------------------
Au-186  R-marrow        2.31E-01 2.37E-01 2.60E-01 2.86E-01 2.90E-01 2.93E-01
        Colon           2.35E-01 2.55E-01 2.72E-01 2.97E-01 3.13E-01 3.38E-01
        Lungs           2.48E-01 2.44E-01 2.50E-01 2.81E-01 3.02E-01 3.25E-01
        ST-wall         2.36E-01 2.38E-01 2.52E-01 2.76E-01 2.83E-01 3.08E-01
        Breast          2.70E-01 2.73E-01 2.83E-01 2.94E-01 3.07E-01 3.36E-01
        Ovaries         2.22E-01 2.31E-01 2.66E-01 2.82E-01 3.08E-01 3.38E-01
        Testes          7.25E-10 7.25E-10 7.25E-10 7.25E-10 7.25E-10 7.25E-10
        UB-wall         2.40E-01 2.49E-01 2.73E-01 3.01E-01 3.21E-01 3.54E-01
        Oesophagus      2.22E-01 2.21E-01 2.32E-01 2.58E-01 2.93E-01 3.21E-01
        Liver           2.34E-01 2.33E-01 2.50E-01 2.73E-01 2.85E-01 3.17E-01
        Thyroid         2.45E-01 2.54E-01 2.62E-01 2.79E-01 2.95E-01 3.40E-01
        Endost-BS       2.83E-01 2.84E-01 2.94E-01 3.10E-01 3.00E-01 3.19E-01
        Brain           2.58E-01 2.62E-01 2.68E-01 2.78E-01 2.95E-01 3.26E-01
        S-glands        2.71E-01 2.79E-01 2.86E-01 3.00E-01 3.15E-01 3.43E-01
        Skin            2.81E-01 2.85E-01 2.92E-01 3.03E-01 3.09E-01 3.22E-01
        Adrenals        2.15E-01 2.29E-01 2.48E-01 2.72E-01 2.79E-01 3.16E-01
        ET              2.61E-01 2.70E-01 2.81E-01 2.92E-01 3.07E-01 3.31E-01
        GB-wall         2.20E-01 2.19E-01 2.52E-01 2.78E-01 2.84E-01 3.08E-01
        Ht-wall         2.32E-01 2.23E-01 2.34E-01 2.62E-01 2.82E-01 3.13E-01
        Kidneys         2.28E-01 2.42E-01 2.60E-01 2.81E-01 2.93E-01 3.26E-01
        Lymph           2.45E-01 2.62E-01 2.71E-01 3.01E-01 3.16E-01 3.38E-01
        Muscle          2.69E-01 2.90E-01 2.98E-01 3.16E-01 3.32E-01 3.48E-01
        O-mucosa        2.58E-01 2.74E-01 2.92E-01 3.09E-01 3.23E-01 3.48E-01
        Pancreas        2.22E-01 2.25E-01 2.42E-01 2.80E-01 2.94E-01 3.17E-01
        Prostate        7.25E-10 7.25E-10 7.25E-10 7.25E-10 7.25E-10 7.25E-10
        SI-wall         2.28E-01 2.39E-01 2.59E-01 2.88E-01 3.06E-01 3.26E-01
        Spleen          2.43E-01 2.54E-01 2.66E-01 2.84E-01 2.96E-01 3.19E-01
        Thymus          2.33E-01 2.31E-01 2.35E-01 2.67E-01 2.85E-01 3.13E-01
        Uterus          2.22E-01 2.30E-01 2.56E-01 2.77E-01 3.02E-01 3.41E-01
-----------------------------------------------------------------------------
Au-187  R-marrow        1.74E-01 1.80E-01 1.94E-01 2.13E-01 2.12E-01 2.13E-01
        Colon           1.78E-01 1.89E-01 2.01E-01 2.18E-01 2.29E-01 2.49E-01
        Lungs           1.85E-01 1.83E-01 1.86E-01 2.07E-01 2.23E-01 2.40E-01
        ST-wall         1.75E-01 1.77E-01 1.88E-01 2.03E-01 2.08E-01 2.28E-01
        Breast          1.97E-01 2.00E-01 2.08E-01 2.13E-01 2.22E-01 2.40E-01
        Ovaries         1.70E-01 1.77E-01 1.98E-01 2.08E-01 2.27E-01 2.50E-01
        Testes          4.13E-10 4.13E-10 4.13E-10 4.13E-10 4.13E-10 4.13E-10
        UB-wall         1.81E-01 1.86E-01 2.01E-01 2.19E-01 2.35E-01 2.56E-01
        Oesophagus      1.66E-01 1.68E-01 1.77E-01 1.92E-01 2.18E-01 2.39E-01
        Liver           1.75E-01 1.74E-01 1.86E-01 2.01E-01 2.10E-01 2.35E-01
        Thyroid         1.82E-01 1.89E-01 1.95E-01 2.05E-01 2.20E-01 2.50E-01
        Endost-BS       2.06E-01 2.07E-01 2.13E-01 2.23E-01 2.16E-01 2.30E-01
        Brain           1.93E-01 1.95E-01 1.99E-01 2.07E-01 2.18E-01 2.40E-01
        S-glands        2.00E-01 2.07E-01 2.12E-01 2.21E-01 2.31E-01 2.51E-01
        Skin            1.78E-01 1.81E-01 1.86E-01 1.92E-01 1.96E-01 2.03E-01
        Adrenals        1.63E-01 1.72E-01 1.86E-01 2.01E-01 2.09E-01 2.34E-01
        ET              1.93E-01 2.02E-01 2.06E-01 2.16E-01 2.26E-01 2.41E-01
        GB-wall         1.63E-01 1.64E-01 1.89E-01 2.04E-01 2.10E-01 2.28E-01
        Ht-wall         1.73E-01 1.67E-01 1.76E-01 1.94E-01 2.08E-01 2.34E-01
        Kidneys         1.70E-01 1.81E-01 1.92E-01 2.08E-01 2.16E-01 2.38E-01
        Lymph           1.85E-01 1.94E-01 2.01E-01 2.21E-01 2.33E-01 2.48E-01
        Muscle          1.99E-01 2.14E-01 2.19E-01 2.32E-01 2.43E-01 2.55E-01
        O-mucosa        1.93E-01 2.00E-01 2.14E-01 2.20E-01 2.33E-01 2.50E-01
        Pancreas        1.66E-01 1.69E-01 1.80E-01 2.05E-01 2.15E-01 2.35E-01
        Prostate        4.13E-10 4.13E-10 4.13E-10 4.13E-10 4.13E-10 4.13E-10
        SI-wall         1.73E-01 1.80E-01 1.92E-01 2.13E-01 2.29E-01 2.38E-01
        Spleen          1.80E-01 1.86E-01 1.96E-01 2.09E-01 2.20E-01 2.37E-01
        Thymus          1.76E-01 1.72E-01 1.77E-01 1.97E-01 2.13E-01 2.29E-01
        Uterus          1.72E-01 1.74E-01 1.92E-01 2.06E-01 2.21E-01 2.50E-01
-----------------------------------------------------------------------------
Au-190  R-marrow        4.20E-01 4.33E-01 4.66E-01 5.06E-01 4.98E-01 5.00E-01
        Colon           4.30E-01 4.53E-01 4.77E-01 5.17E-01 5.44E-01 5.89E-01
        Lungs           4.42E-01 4.39E-01 4.48E-01 4.92E-01 5.31E-01 5.71E-01
        ST-wall         4.21E-01 4.28E-01 4.50E-01 4.85E-01 4.97E-01 5.45E-01
        Breast          4.62E-01 4.72E-01 4.88E-01 5.00E-01 5.20E-01 5.56E-01
        Ovaries         4.10E-01 4.25E-01 4.72E-01 4.96E-01 5.38E-01 5.95E-01
        Testes          7.97E-10 7.97E-10 7.97E-10 7.97E-10 7.97E-10 7.97E-10
        UB-wall         4.37E-01 4.45E-01 4.81E-01 5.17E-01 5.53E-01 6.00E-01
        Oesophagus      4.00E-01 4.05E-01 4.29E-01 4.62E-01 5.21E-01 5.68E-01
        Liver           4.21E-01 4.19E-01 4.47E-01 4.81E-01 5.01E-01 5.56E-01
        Thyroid         4.31E-01 4.50E-01 4.64E-01 4.88E-01 5.23E-01 5.93E-01
        Endost-BS       4.88E-01 4.92E-01 5.05E-01 5.27E-01 5.07E-01 5.37E-01
        Brain           4.61E-01 4.64E-01 4.78E-01 4.95E-01 5.20E-01 5.68E-01
        S-glands        4.75E-01 4.90E-01 5.00E-01 5.22E-01 5.47E-01 5.89E-01
        Skin            3.91E-01 3.98E-01 4.08E-01 4.19E-01 4.29E-01 4.46E-01
        Adrenals        3.94E-01 4.17E-01 4.46E-01 4.80E-01 5.00E-01 5.56E-01
        ET              4.61E-01 4.83E-01 4.92E-01 5.11E-01 5.37E-01 5.67E-01
        GB-wall         3.92E-01 3.97E-01 4.53E-01 4.86E-01 5.00E-01 5.42E-01
        Ht-wall         4.16E-01 4.03E-01 4.26E-01 4.66E-01 4.97E-01 5.57E-01
        Kidneys         4.12E-01 4.35E-01 4.59E-01 4.97E-01 5.16E-01 5.65E-01
        Lymph           4.43E-01 4.64E-01 4.77E-01 5.26E-01 5.51E-01 5.83E-01
        Muscle          4.76E-01 5.06E-01 5.19E-01 5.47E-01 5.70E-01 5.97E-01
        O-mucosa        4.61E-01 4.73E-01 5.05E-01 5.14E-01 5.43E-01 5.80E-01
        Pancreas        4.02E-01 4.09E-01 4.33E-01 4.90E-01 5.13E-01 5.60E-01
        Prostate        7.97E-10 7.97E-10 7.97E-10 7.97E-10 7.97E-10 7.97E-10
        SI-wall         4.19E-01 4.32E-01 4.58E-01 5.07E-01 5.46E-01 5.65E-01
        Spleen          4.29E-01 4.43E-01 4.69E-01 4.97E-01 5.25E-01 5.64E-01
        Thymus          4.25E-01 4.13E-01 4.27E-01 4.72E-01 5.11E-01 5.49E-01
        Uterus          4.18E-01 4.22E-01 4.59E-01 4.90E-01 5.27E-01 5.93E-01
-----------------------------------------------------------------------------
Au-191  R-marrow        7.99E-02 8.21E-02 9.08E-02 1.01E-01 1.04E-01 1.05E-01
        Colon           8.20E-02 9.02E-02 9.65E-02 1.06E-01 1.12E-01 1.20E-01
        Lungs           8.71E-02 8.58E-02 8.83E-02 9.98E-02 1.07E-01 1.15E-01
        ST-wall         8.33E-02 8.40E-02 8.91E-02 9.84E-02 1.01E-01 1.10E-01
        Breast          9.54E-02 9.61E-02 1.00E-01 1.04E-01 1.09E-01 1.19E-01
        Ovaries         7.66E-02 7.97E-02 9.32E-02 1.00E-01 1.09E-01 1.19E-01
        Testes          3.64E-10 3.64E-10 3.64E-10 3.64E-10 3.64E-10 3.64E-10
        UB-wall         8.43E-02 8.79E-02 9.74E-02 1.08E-01 1.15E-01 1.27E-01
        Oesophagus      7.76E-02 7.71E-02 8.06E-02 9.10E-02 1.03E-01 1.13E-01
        Liver           8.27E-02 8.24E-02 8.82E-02 9.66E-02 1.01E-01 1.13E-01
        Thyroid         8.71E-02 8.99E-02 9.28E-02 1.00E-01 1.05E-01 1.22E-01
        Endost-BS       1.01E-01 1.02E-01 1.06E-01 1.13E-01 1.09E-01 1.16E-01
        Brain           9.02E-02 9.21E-02 9.38E-02 9.74E-02 1.04E-01 1.16E-01
        S-glands        9.53E-02 9.81E-02 1.01E-01 1.06E-01 1.12E-01 1.22E-01
        Skin            1.06E-01 1.07E-01 1.10E-01 1.14E-01 1.16E-01 1.22E-01
        Adrenals        7.45E-02 8.01E-02 8.71E-02 9.58E-02 9.79E-02 1.12E-01
        ET              9.15E-02 9.42E-02 9.89E-02 1.03E-01 1.08E-01 1.17E-01
        GB-wall         7.72E-02 7.69E-02 8.86E-02 9.83E-02 1.01E-01 1.09E-01
        Ht-wall         8.20E-02 7.85E-02 8.25E-02 9.25E-02 1.00E-01 1.10E-01
        Kidneys         8.04E-02 8.55E-02 9.21E-02 9.99E-02 1.04E-01 1.16E-01
        Lymph           8.60E-02 9.22E-02 9.55E-02 1.07E-01 1.12E-01 1.20E-01
        Muscle          9.50E-02 1.03E-01 1.06E-01 1.13E-01 1.18E-01 1.24E-01
        O-mucosa        8.98E-02 9.72E-02 1.03E-01 1.11E-01 1.16E-01 1.24E-01
        Pancreas        7.77E-02 7.89E-02 8.54E-02 1.00E-01 1.05E-01 1.13E-01
        Prostate        3.64E-10 3.64E-10 3.64E-10 3.64E-10 3.64E-10 3.64E-10
        SI-wall         7.93E-02 8.40E-02 9.15E-02 1.02E-01 1.08E-01 1.17E-01
        Spleen          8.62E-02 9.04E-02 9.47E-02 1.01E-01 1.05E-01 1.13E-01
        Thymus          8.15E-02 8.09E-02 8.23E-02 9.45E-02 1.00E-01 1.11E-01
        Uterus          7.63E-02 8.00E-02 8.96E-02 9.79E-02 1.08E-01 1.22E-01
-----------------------------------------------------------------------------
Au-192  R-marrow        3.35E-01 3.46E-01 3.73E-01 4.06E-01 4.02E-01 4.03E-01
        Colon           3.43E-01 3.62E-01 3.83E-01 4.15E-01 4.36E-01 4.73E-01
        Lungs           3.54E-01 3.51E-01 3.58E-01 3.94E-01 4.26E-01 4.58E-01
        ST-wall         3.36E-01 3.41E-01 3.59E-01 3.88E-01 3.98E-01 4.37E-01
        Breast          3.72E-01 3.79E-01 3.93E-01 4.03E-01 4.19E-01 4.49E-01
        Ovaries         3.28E-01 3.40E-01 3.79E-01 3.97E-01 4.32E-01 4.77E-01
        Testes          6.73E-10 6.73E-10 6.73E-10 6.73E-10 6.73E-10 6.73E-10
        UB-wall         3.49E-01 3.56E-01 3.84E-01 4.15E-01 4.45E-01 4.83E-01
        Oesophagus      3.20E-01 3.23E-01 3.42E-01 3.69E-01 4.18E-01 4.56E-01
        Liver           3.36E-01 3.34E-01 3.57E-01 3.84E-01 4.01E-01 4.46E-01
        Thyroid         3.46E-01 3.61E-01 3.72E-01 3.91E-01 4.19E-01 4.76E-01
        Endost-BS       3.91E-01 3.95E-01 4.05E-01 4.24E-01 4.09E-01 4.34E-01
        Brain           3.69E-01 3.71E-01 3.83E-01 3.97E-01 4.16E-01 4.56E-01
        S-glands        3.82E-01 3.94E-01 4.02E-01 4.19E-01 4.39E-01 4.75E-01
        Skin            3.19E-01 3.25E-01 3.33E-01 3.44E-01 3.51E-01 3.65E-01
        Adrenals        3.14E-01 3.32E-01 3.57E-01 3.84E-01 4.00E-01 4.46E-01
        ET              3.69E-01 3.87E-01 3.94E-01 4.11E-01 4.31E-01 4.56E-01
        GB-wall         3.13E-01 3.17E-01 3.62E-01 3.89E-01 4.00E-01 4.34E-01
        Ht-wall         3.33E-01 3.21E-01 3.39E-01 3.72E-01 3.98E-01 4.46E-01
        Kidneys         3.28E-01 3.47E-01 3.67E-01 3.98E-01 4.13E-01 4.52E-01
        Lymph           3.54E-01 3.72E-01 3.82E-01 4.22E-01 4.42E-01 4.69E-01
        Muscle          3.80E-01 4.06E-01 4.17E-01 4.40E-01 4.59E-01 4.81E-01
        O-mucosa        3.69E-01 3.80E-01 4.06E-01 4.14E-01 4.39E-01 4.69E-01
        Pancreas        3.20E-01 3.26E-01 3.46E-01 3.91E-01 4.10E-01 4.48E-01
        Prostate        6.73E-10 6.73E-10 6.73E-10 6.73E-10 6.73E-10 6.73E-10
        SI-wall         3.34E-01 3.46E-01 3.66E-01 4.06E-01 4.38E-01 4.53E-01
        Spleen          3.43E-01 3.54E-01 3.75E-01 3.97E-01 4.20E-01 4.53E-01
        Thymus          3.40E-01 3.30E-01 3.40E-01 3.77E-01 4.08E-01 4.39E-01
        Uterus          3.34E-01 3.36E-01 3.67E-01 3.92E-01 4.22E-01 4.75E-01
-----------------------------------------------------------------------------
Au-193  R-marrow        1.49E-02 1.56E-02 1.76E-02 1.98E-02 2.20E-02 2.26E-02
        Colon           1.62E-02 1.82E-02 1.95E-02 2.18E-02 2.29E-02 2.45E-02
        Lungs           1.71E-02 1.72E-02 1.78E-02 2.01E-02 2.19E-02 2.33E-02
        ST-wall         1.66E-02 1.70E-02 1.78E-02 2.01E-02 2.07E-02 2.25E-02
        Breast          1.84E-02 1.86E-02 1.96E-02 2.02E-02 2.08E-02 2.34E-02
        Ovaries         1.46E-02 1.53E-02 1.82E-02 2.00E-02 2.18E-02 2.37E-02
        Testes          1.57E-10 1.57E-10 1.57E-10 1.57E-10 1.57E-10 1.57E-10
        UB-wall         1.67E-02 1.74E-02 1.99E-02 2.24E-02 2.40E-02 2.62E-02
        Oesophagus      1.49E-02 1.51E-02 1.58E-02 1.83E-02 2.04E-02 2.23E-02
        Liver           1.65E-02 1.65E-02 1.76E-02 1.96E-02 2.09E-02 2.31E-02
        Thyroid         1.78E-02 1.84E-02 1.93E-02 2.16E-02 2.21E-02 2.53E-02
        Endost-BS       2.11E-02 2.18E-02 2.29E-02 2.47E-02 2.42E-02 2.61E-02
        Brain           1.73E-02 1.80E-02 1.85E-02 1.91E-02 2.08E-02 2.34E-02
        S-glands        1.85E-02 1.91E-02 1.98E-02 2.10E-02 2.21E-02 2.41E-02
        Skin            2.27E-02 2.30E-02 2.35E-02 2.42E-02 2.47E-02 2.61E-02
        Adrenals        1.41E-02 1.57E-02 1.70E-02 1.89E-02 1.95E-02 2.22E-02
        ET              1.76E-02 1.80E-02 1.90E-02 1.98E-02 2.11E-02 2.32E-02
        GB-wall         1.46E-02 1.50E-02 1.74E-02 1.95E-02 2.04E-02 2.19E-02
        Ht-wall         1.62E-02 1.58E-02 1.66E-02 1.88E-02 2.05E-02 2.22E-02
        Kidneys         1.59E-02 1.75E-02 1.87E-02 2.04E-02 2.13E-02 2.38E-02
        Lymph           1.70E-02 1.85E-02 1.91E-02 2.15E-02 2.27E-02 2.39E-02
        Muscle          1.89E-02 2.07E-02 2.14E-02 2.28E-02 2.38E-02 2.51E-02
        O-mucosa        1.72E-02 1.92E-02 2.03E-02 2.20E-02 2.33E-02 2.49E-02
        Pancreas        1.52E-02 1.58E-02 1.70E-02 2.03E-02 2.15E-02 2.29E-02
        Prostate        1.57E-10 1.57E-10 1.57E-10 1.57E-10 1.57E-10 1.57E-10
        SI-wall         1.55E-02 1.67E-02 1.84E-02 2.08E-02 2.23E-02 2.40E-02
        Spleen          1.73E-02 1.85E-02 1.94E-02 2.07E-02 2.16E-02 2.34E-02
        Thymus          1.57E-02 1.54E-02 1.60E-02 1.90E-02 2.01E-02 2.24E-02
        Uterus          1.44E-02 1.52E-02 1.75E-02 1.98E-02 2.19E-02 2.47E-02
-----------------------------------------------------------------------------
Au-193m R-marrow        2.37E-02 2.51E-02 2.83E-02 3.13E-02 3.37E-02 3.43E-02
        Colon           2.49E-02 2.77E-02 2.97E-02 3.32E-02 3.49E-02 3.71E-02
        Lungs           2.64E-02 2.66E-02 2.73E-02 3.05E-02 3.30E-02 3.51E-02
        ST-wall         2.54E-02 2.62E-02 2.71E-02 3.05E-02 3.17E-02 3.39E-02
        Breast          2.89E-02 2.91E-02 3.07E-02 3.20E-02 3.32E-02 3.62E-02
        Ovaries         2.25E-02 2.38E-02 2.86E-02 3.11E-02 3.33E-02 3.60E-02
        Testes          1.49E-10 1.49E-10 1.49E-10 1.49E-10 1.49E-10 1.49E-10
        UB-wall         2.59E-02 2.70E-02 3.04E-02 3.36E-02 3.61E-02 3.93E-02
        Oesophagus      2.39E-02 2.38E-02 2.46E-02 2.82E-02 3.14E-02 3.46E-02
        Liver           2.55E-02 2.55E-02 2.70E-02 2.98E-02 3.18E-02 3.43E-02
        Thyroid         2.65E-02 2.75E-02 2.89E-02 3.16E-02 3.24E-02 3.82E-02
        Endost-BS       3.20E-02 3.32E-02 3.47E-02 3.70E-02 3.62E-02 3.85E-02
        Brain           2.70E-02 2.80E-02 2.92E-02 2.95E-02 3.22E-02 3.58E-02
        S-glands        2.88E-02 2.96E-02 3.05E-02 3.27E-02 3.42E-02 3.74E-02
        Skin            3.49E-02 3.55E-02 3.62E-02 3.73E-02 3.80E-02 4.04E-02
        Adrenals        2.22E-02 2.46E-02 2.62E-02 2.90E-02 2.98E-02 3.37E-02
        ET              2.78E-02 2.86E-02 3.04E-02 3.10E-02 3.29E-02 3.61E-02
        GB-wall         2.34E-02 2.38E-02 2.69E-02 2.98E-02 3.08E-02 3.35E-02
        Ht-wall         2.53E-02 2.47E-02 2.55E-02 2.87E-02 3.12E-02 3.33E-02
        Kidneys         2.47E-02 2.67E-02 2.87E-02 3.08E-02 3.21E-02 3.59E-02
        Lymph           2.61E-02 2.84E-02 2.93E-02 3.31E-02 3.46E-02 3.67E-02
        Muscle          2.89E-02 3.16E-02 3.28E-02 3.47E-02 3.61E-02 3.81E-02
        O-mucosa        2.71E-02 2.96E-02 3.17E-02 3.44E-02 3.58E-02 3.79E-02
        Pancreas        2.38E-02 2.46E-02 2.64E-02 3.10E-02 3.26E-02 3.44E-02
        Prostate        1.49E-10 1.49E-10 1.49E-10 1.49E-10 1.49E-10 1.49E-10
        SI-wall         2.38E-02 2.56E-02 2.80E-02 3.15E-02 3.38E-02 3.66E-02
        Spleen          2.64E-02 2.84E-02 2.94E-02 3.10E-02 3.27E-02 3.51E-02
        Thymus          2.45E-02 2.40E-02 2.48E-02 2.92E-02 3.06E-02 3.52E-02
        Uterus          2.28E-02 2.40E-02 2.69E-02 3.03E-02 3.36E-02 3.78E-02
-----------------------------------------------------------------------------
Au-194  R-marrow        1.67E-01 1.73E-01 1.87E-01 2.05E-01 2.06E-01 2.07E-01
        Colon           1.71E-01 1.82E-01 1.94E-01 2.11E-01 2.22E-01 2.40E-01
        Lungs           1.78E-01 1.76E-01 1.80E-01 2.00E-01 2.15E-01 2.32E-01
        ST-wall         1.69E-01 1.71E-01 1.81E-01 1.96E-01 2.02E-01 2.20E-01
        Breast          1.90E-01 1.92E-01 2.00E-01 2.06E-01 2.14E-01 2.31E-01
        Ovaries         1.63E-01 1.69E-01 1.91E-01 2.01E-01 2.19E-01 2.41E-01
        Testes          4.36E-10 4.36E-10 4.36E-10 4.36E-10 4.36E-10 4.36E-10
        UB-wall         1.75E-01 1.79E-01 1.94E-01 2.12E-01 2.27E-01 2.48E-01
        Oesophagus      1.60E-01 1.62E-01 1.70E-01 1.86E-01 2.10E-01 2.30E-01
        Liver           1.69E-01 1.68E-01 1.79E-01 1.94E-01 2.03E-01 2.26E-01
        Thyroid         1.75E-01 1.82E-01 1.88E-01 1.99E-01 2.12E-01 2.42E-01
        Endost-BS       1.99E-01 2.01E-01 2.07E-01 2.18E-01 2.11E-01 2.24E-01
        Brain           1.85E-01 1.87E-01 1.92E-01 1.99E-01 2.10E-01 2.32E-01
        S-glands        1.93E-01 1.99E-01 2.03E-01 2.13E-01 2.23E-01 2.42E-01
        Skin            1.75E-01 1.78E-01 1.83E-01 1.88E-01 1.92E-01 2.00E-01
        Adrenals        1.56E-01 1.66E-01 1.79E-01 1.94E-01 2.01E-01 2.25E-01
        ET              1.86E-01 1.94E-01 1.99E-01 2.08E-01 2.18E-01 2.32E-01
        GB-wall         1.57E-01 1.59E-01 1.82E-01 1.97E-01 2.02E-01 2.19E-01
        Ht-wall         1.67E-01 1.61E-01 1.70E-01 1.87E-01 2.01E-01 2.25E-01
        Kidneys         1.64E-01 1.75E-01 1.85E-01 2.01E-01 2.09E-01 2.30E-01
        Lymph           1.77E-01 1.87E-01 1.93E-01 2.14E-01 2.24E-01 2.39E-01
        Muscle          1.92E-01 2.06E-01 2.12E-01 2.24E-01 2.34E-01 2.46E-01
        O-mucosa        1.85E-01 1.93E-01 2.06E-01 2.13E-01 2.25E-01 2.41E-01
        Pancreas        1.60E-01 1.63E-01 1.74E-01 1.98E-01 2.08E-01 2.27E-01
        Prostate        4.36E-10 4.36E-10 4.36E-10 4.36E-10 4.36E-10 4.36E-10
        SI-wall         1.66E-01 1.73E-01 1.84E-01 2.05E-01 2.21E-01 2.30E-01
        Spleen          1.73E-01 1.80E-01 1.90E-01 2.01E-01 2.12E-01 2.29E-01
        Thymus          1.69E-01 1.65E-01 1.70E-01 1.90E-01 2.05E-01 2.22E-01
        Uterus          1.65E-01 1.67E-01 1.84E-01 1.98E-01 2.14E-01 2.41E-01
-----------------------------------------------------------------------------
Au-195  R-marrow        3.72E-03 3.94E-03 4.62E-03 5.37E-03 6.69E-03 7.09E-03
        Colon           4.63E-03 5.42E-03 5.86E-03 6.62E-03 6.93E-03 7.47E-03
        Lungs           4.85E-03 4.92E-03 5.20E-03 6.06E-03 6.64E-03 7.10E-03
        ST-wall         4.79E-03 4.99E-03 5.24E-03 6.11E-03 6.25E-03 6.96E-03
        Breast          4.92E-03 5.02E-03 5.39E-03 5.36E-03 5.41E-03 6.58E-03
        Ovaries         4.07E-03 4.17E-03 4.94E-03 5.75E-03 6.40E-03 6.98E-03
        Testes          9.80E-11 9.80E-11 9.80E-11 9.80E-11 9.80E-11 9.80E-11
        UB-wall         4.70E-03 4.93E-03 5.95E-03 7.01E-03 7.45E-03 8.13E-03
        Oesophagus      3.85E-03 4.10E-03 4.44E-03 5.37E-03 5.84E-03 6.35E-03
        Liver           4.78E-03 4.74E-03 5.17E-03 5.92E-03 6.33E-03 7.24E-03
        Thyroid         5.54E-03 5.73E-03 6.11E-03 7.19E-03 7.24E-03 7.87E-03
        Endost-BS       6.44E-03 6.72E-03 7.20E-03 8.01E-03 7.95E-03 8.78E-03
        Brain           4.75E-03 4.98E-03 5.07E-03 5.37E-03 6.00E-03 6.90E-03
        S-glands        5.14E-03 5.40E-03 5.69E-03 5.93E-03 6.25E-03 6.82E-03
        Skin            6.89E-03 6.99E-03 7.09E-03 7.28E-03 7.41E-03 7.96E-03
        Adrenals        3.76E-03 4.35E-03 4.78E-03 5.44E-03 5.72E-03 6.60E-03
        ET              4.72E-03 4.73E-03 4.92E-03 5.36E-03 5.87E-03 6.57E-03
        GB-wall         3.73E-03 4.00E-03 4.95E-03 5.72E-03 6.18E-03 6.46E-03
        Ht-wall         4.55E-03 4.45E-03 4.86E-03 5.62E-03 6.14E-03 6.75E-03
        Kidneys         4.53E-03 5.26E-03 5.55E-03 6.24E-03 6.46E-03 7.35E-03
        Lymph           4.92E-03 5.39E-03 5.61E-03 6.35E-03 6.80E-03 6.93E-03
        Muscle          5.54E-03 6.07E-03 6.35E-03 6.84E-03 7.12E-03 7.49E-03
        O-mucosa        4.67E-03 5.45E-03 5.63E-03 6.16E-03 6.88E-03 7.35E-03
        Pancreas        4.15E-03 4.48E-03 4.89E-03 6.02E-03 6.53E-03 7.02E-03
        Prostate        9.80E-11 9.80E-11 9.80E-11 9.80E-11 9.80E-11 9.80E-11
        SI-wall         4.38E-03 4.85E-03 5.46E-03 6.26E-03 6.78E-03 7.29E-03
        Spleen          5.08E-03 5.53E-03 5.89E-03 6.41E-03 6.61E-03 7.25E-03
        Thymus          4.36E-03 4.20E-03 4.48E-03 5.56E-03 5.97E-03 6.27E-03
        Uterus          3.76E-03 4.02E-03 4.93E-03 5.82E-03 6.47E-03 7.30E-03
-----------------------------------------------------------------------------
Au-195m R-marrow        2.42E-02 2.56E-02 2.89E-02 3.19E-02 3.43E-02 3.49E-02
        Colon           2.54E-02 2.83E-02 3.03E-02 3.38E-02 3.56E-02 3.79E-02
        Lungs           2.69E-02 2.72E-02 2.79E-02 3.11E-02 3.37E-02 3.58E-02
        ST-wall         2.59E-02 2.67E-02 2.76E-02 3.11E-02 3.23E-02 3.45E-02
        Breast          2.95E-02 2.97E-02 3.13E-02 3.27E-02 3.39E-02 3.70E-02
        Ovaries         2.30E-02 2.43E-02 2.92E-02 3.17E-02 3.40E-02 3.68E-02
        Testes          1.51E-10 1.51E-10 1.51E-10 1.51E-10 1.51E-10 1.51E-10
        UB-wall         2.64E-02 2.76E-02 3.10E-02 3.43E-02 3.68E-02 4.01E-02
        Oesophagus      2.43E-02 2.43E-02 2.51E-02 2.87E-02 3.20E-02 3.53E-02
        Liver           2.60E-02 2.60E-02 2.75E-02 3.04E-02 3.24E-02 3.50E-02
        Thyroid         2.70E-02 2.81E-02 2.94E-02 3.22E-02 3.31E-02 3.89E-02
        Endost-BS       3.25E-02 3.38E-02 3.54E-02 3.77E-02 3.68E-02 3.92E-02
        Brain           2.75E-02 2.86E-02 2.97E-02 3.01E-02 3.28E-02 3.66E-02
        S-glands        2.94E-02 3.02E-02 3.11E-02 3.33E-02 3.49E-02 3.82E-02
        Skin            3.56E-02 3.62E-02 3.69E-02 3.80E-02 3.88E-02 4.12E-02
        Adrenals        2.26E-02 2.51E-02 2.67E-02 2.96E-02 3.04E-02 3.44E-02
        ET              2.83E-02 2.92E-02 3.10E-02 3.17E-02 3.36E-02 3.68E-02
        GB-wall         2.38E-02 2.43E-02 2.74E-02 3.04E-02 3.14E-02 3.41E-02
        Ht-wall         2.58E-02 2.52E-02 2.60E-02 2.92E-02 3.18E-02 3.40E-02
        Kidneys         2.52E-02 2.72E-02 2.92E-02 3.15E-02 3.28E-02 3.66E-02
        Lymph           2.66E-02 2.90E-02 2.99E-02 3.37E-02 3.53E-02 3.74E-02
        Muscle          2.95E-02 3.22E-02 3.34E-02 3.54E-02 3.69E-02 3.89E-02
        O-mucosa        2.76E-02 3.02E-02 3.24E-02 3.51E-02 3.66E-02 3.87E-02
        Pancreas        2.43E-02 2.51E-02 2.69E-02 3.16E-02 3.32E-02 3.51E-02
        Prostate        1.51E-10 1.51E-10 1.51E-10 1.51E-10 1.51E-10 1.51E-10
        SI-wall         2.43E-02 2.61E-02 2.86E-02 3.21E-02 3.45E-02 3.73E-02
        Spleen          2.69E-02 2.89E-02 3.00E-02 3.16E-02 3.33E-02 3.58E-02
        Thymus          2.50E-02 2.45E-02 2.54E-02 2.98E-02 3.12E-02 3.59E-02
        Uterus          2.33E-02 2.45E-02 2.75E-02 3.09E-02 3.42E-02 3.86E-02
-----------------------------------------------------------------------------
Au-196  R-marrow        6.15E-02 6.42E-02 7.19E-02 7.96E-02 8.33E-02 8.45E-02
        Colon           6.39E-02 7.07E-02 7.55E-02 8.40E-02 8.84E-02 9.45E-02
        Lungs           6.77E-02 6.74E-02 6.95E-02 7.82E-02 8.40E-02 9.02E-02
        ST-wall         6.49E-02 6.60E-02 6.93E-02 7.76E-02 7.99E-02 8.63E-02
        Breast          7.45E-02 7.52E-02 7.87E-02 8.24E-02 8.58E-02 9.38E-02
        Ovaries         5.83E-02 6.13E-02 7.30E-02 7.92E-02 8.52E-02 9.31E-02
        Testes          3.14E-10 3.14E-10 3.14E-10 3.14E-10 3.14E-10 3.14E-10
        UB-wall         6.61E-02 6.90E-02 7.72E-02 8.51E-02 9.10E-02 1.00E-01
        Oesophagus      6.09E-02 6.04E-02 6.28E-02 7.15E-02 8.01E-02 8.86E-02
        Liver           6.48E-02 6.47E-02 6.89E-02 7.57E-02 8.00E-02 8.79E-02
        Thyroid         6.77E-02 7.02E-02 7.29E-02 7.95E-02 8.19E-02 9.64E-02
        Endost-BS       7.98E-02 8.18E-02 8.56E-02 9.11E-02 8.82E-02 9.39E-02
        Brain           6.99E-02 7.18E-02 7.40E-02 7.59E-02 8.21E-02 9.12E-02
        S-glands        7.42E-02 7.61E-02 7.85E-02 8.37E-02 8.76E-02 9.62E-02
        Skin            8.72E-02 8.86E-02 9.04E-02 9.37E-02 9.54E-02 1.00E-01
        Adrenals        5.73E-02 6.29E-02 6.76E-02 7.45E-02 7.62E-02 8.71E-02
        ET              7.14E-02 7.36E-02 7.81E-02 8.02E-02 8.47E-02 9.26E-02
        GB-wall         6.04E-02 6.07E-02 6.91E-02 7.68E-02 7.87E-02 8.58E-02
        Ht-wall         6.43E-02 6.21E-02 6.46E-02 7.28E-02 7.89E-02 8.55E-02
        Kidneys         6.30E-02 6.75E-02 7.27E-02 7.84E-02 8.18E-02 9.15E-02
        Lymph           6.70E-02 7.25E-02 7.48E-02 8.40E-02 8.83E-02 9.43E-02
        Muscle          7.41E-02 8.08E-02 8.35E-02 8.87E-02 9.24E-02 9.75E-02
        O-mucosa        6.97E-02 7.58E-02 8.13E-02 8.80E-02 9.16E-02 9.76E-02
        Pancreas        6.09E-02 6.21E-02 6.70E-02 7.89E-02 8.28E-02 8.80E-02
        Prostate        3.14E-10 3.14E-10 3.14E-10 3.14E-10 3.14E-10 3.14E-10
        SI-wall         6.12E-02 6.53E-02 7.16E-02 8.01E-02 8.55E-02 9.26E-02
        Spleen          6.73E-02 7.16E-02 7.47E-02 7.92E-02 8.29E-02 8.91E-02
        Thymus          6.36E-02 6.26E-02 6.41E-02 7.44E-02 7.80E-02 8.87E-02
        Uterus          5.90E-02 6.20E-02 6.96E-02 7.70E-02 8.54E-02 9.62E-02
-----------------------------------------------------------------------------
Au-196m R-marrow        2.27E-02 2.37E-02 2.70E-02 3.01E-02 3.40E-02 3.48E-02
        Colon           2.45E-02 2.75E-02 2.96E-02 3.31E-02 3.47E-02 3.70E-02
        Lungs           2.60E-02 2.63E-02 2.70E-02 3.02E-02 3.32E-02 3.47E-02
        ST-wall         2.53E-02 2.61E-02 2.69E-02 3.04E-02 3.14E-02 3.38E-02
        Breast          2.78E-02 2.81E-02 2.94E-02 3.03E-02 3.13E-02 3.50E-02
        Ovaries         2.22E-02 2.32E-02 2.76E-02 3.03E-02 3.30E-02 3.53E-02
        Testes          2.37E-10 2.37E-10 2.37E-10 2.37E-10 2.37E-10 2.37E-10
        UB-wall         2.54E-02 2.64E-02 3.01E-02 3.40E-02 3.64E-02 3.91E-02
        Oesophagus      2.29E-02 2.31E-02 2.39E-02 2.79E-02 3.10E-02 3.36E-02
        Liver           2.53E-02 2.52E-02 2.67E-02 2.99E-02 3.19E-02 3.44E-02
        Thyroid         2.69E-02 2.75E-02 2.94E-02 3.25E-02 3.36E-02 3.82E-02
        Endost-BS       3.30E-02 3.41E-02 3.57E-02 3.84E-02 3.77E-02 4.05E-02
        Brain           2.61E-02 2.73E-02 2.83E-02 2.88E-02 3.16E-02 3.53E-02
        S-glands        2.82E-02 2.90E-02 2.99E-02 3.17E-02 3.34E-02 3.60E-02
        Skin            3.56E-02 3.60E-02 3.66E-02 3.75E-02 3.83E-02 4.14E-02
        Adrenals        2.14E-02 2.38E-02 2.56E-02 2.85E-02 2.94E-02 3.30E-02
        ET              2.69E-02 2.74E-02 2.87E-02 2.99E-02 3.18E-02 3.48E-02
        GB-wall         2.22E-02 2.28E-02 2.61E-02 2.93E-02 3.07E-02 3.28E-02
        Ht-wall         2.50E-02 2.43E-02 2.54E-02 2.85E-02 3.13E-02 3.33E-02
        Kidneys         2.43E-02 2.67E-02 2.84E-02 3.09E-02 3.22E-02 3.58E-02
        Lymph           2.58E-02 2.79E-02 2.89E-02 3.26E-02 3.42E-02 3.57E-02
        Muscle          2.86E-02 3.11E-02 3.24E-02 3.44E-02 3.57E-02 3.75E-02
        O-mucosa        2.63E-02 2.91E-02 3.08E-02 3.32E-02 3.50E-02 3.72E-02
        Pancreas        2.31E-02 2.43E-02 2.61E-02 3.07E-02 3.26E-02 3.43E-02
        Prostate        2.37E-10 2.37E-10 2.37E-10 2.37E-10 2.37E-10 2.37E-10
        SI-wall         2.36E-02 2.53E-02 2.79E-02 3.15E-02 3.38E-02 3.64E-02
        Spleen          2.63E-02 2.83E-02 2.94E-02 3.12E-02 3.27E-02 3.53E-02
        Thymus          2.34E-02 2.32E-02 2.39E-02 2.88E-02 3.07E-02 3.43E-02
        Uterus          2.18E-02 2.30E-02 2.63E-02 3.00E-02 3.30E-02 3.72E-02
-----------------------------------------------------------------------------
Au-198  R-marrow        5.89E-02 6.09E-02 6.76E-02 7.48E-02 7.68E-02 7.75E-02
        Colon           6.02E-02 6.64E-02 7.08E-02 7.83E-02 8.24E-02 8.84E-02
        Lungs           6.40E-02 6.30E-02 6.51E-02 7.34E-02 7.86E-02 8.47E-02
        ST-wall         6.12E-02 6.16E-02 6.53E-02 7.26E-02 7.43E-02 8.05E-02
        Breast          7.08E-02 7.13E-02 7.43E-02 7.79E-02 8.15E-02 8.87E-02
        Ovaries         5.56E-02 5.82E-02 6.90E-02 7.41E-02 8.03E-02 8.79E-02
        Testes          2.21E-10 2.21E-10 2.21E-10 2.21E-10 2.21E-10 2.21E-10
        UB-wall         6.22E-02 6.50E-02 7.21E-02 7.92E-02 8.45E-02 9.35E-02
        Oesophagus      5.77E-02 5.68E-02 5.90E-02 6.70E-02 7.54E-02 8.33E-02
        Liver           6.09E-02 6.06E-02 6.48E-02 7.09E-02 7.44E-02 8.22E-02
        Thyroid         6.35E-02 6.57E-02 6.77E-02 7.32E-02 7.61E-02 8.95E-02
        Endost-BS       7.44E-02 7.53E-02 7.87E-02 8.34E-02 8.01E-02 8.50E-02
        Brain           6.64E-02 6.79E-02 6.95E-02 7.18E-02 7.72E-02 8.53E-02
        S-glands        7.03E-02 7.22E-02 7.43E-02 7.88E-02 8.26E-02 9.06E-02
        Skin            8.24E-02 8.35E-02 8.54E-02 8.90E-02 9.13E-02 9.67E-02
        Adrenals        5.46E-02 5.92E-02 6.40E-02 7.04E-02 7.18E-02 8.23E-02
        ET              6.78E-02 6.99E-02 7.40E-02 7.63E-02 8.00E-02 8.72E-02
        GB-wall         5.75E-02 5.72E-02 6.51E-02 7.25E-02 7.39E-02 8.06E-02
        Ht-wall         6.06E-02 5.80E-02 6.05E-02 6.82E-02 7.36E-02 8.05E-02
        Kidneys         5.93E-02 6.30E-02 6.80E-02 7.33E-02 7.65E-02 8.55E-02
        Lymph           6.31E-02 6.80E-02 7.03E-02 7.86E-02 8.26E-02 8.88E-02
        Muscle          6.99E-02 7.60E-02 7.82E-02 8.31E-02 8.67E-02 9.13E-02
        O-mucosa        6.62E-02 7.17E-02 7.68E-02 8.28E-02 8.58E-02 9.20E-02
        Pancreas        5.76E-02 5.81E-02 6.29E-02 7.39E-02 7.74E-02 8.24E-02
        Prostate        2.21E-10 2.21E-10 2.21E-10 2.21E-10 2.21E-10 2.21E-10
        SI-wall         5.79E-02 6.14E-02 6.74E-02 7.51E-02 7.96E-02 8.63E-02
        Spleen          6.33E-02 6.68E-02 6.98E-02 7.42E-02 7.73E-02 8.29E-02
        Thymus          6.03E-02 5.97E-02 6.07E-02 6.97E-02 7.33E-02 8.29E-02
        Uterus          5.62E-02 5.90E-02 6.60E-02 7.21E-02 7.99E-02 9.00E-02
-----------------------------------------------------------------------------
Au-198m R-marrow        5.63E-02 5.93E-02 6.72E-02 7.47E-02 8.26E-02 8.42E-02
        Colon           6.02E-02 6.74E-02 7.22E-02 8.08E-02 8.46E-02 9.04E-02
        Lungs           6.39E-02 6.46E-02 6.62E-02 7.40E-02 8.07E-02 8.49E-02
        ST-wall         6.20E-02 6.39E-02 6.58E-02 7.42E-02 7.68E-02 8.22E-02
        Breast          6.90E-02 6.95E-02 7.30E-02 7.57E-02 7.83E-02 8.63E-02
        Ovaries         5.45E-02 5.73E-02 6.85E-02 7.46E-02 8.08E-02 8.68E-02
        Testes          4.79E-10 4.79E-10 4.79E-10 4.79E-10 4.79E-10 4.79E-10
        UB-wall         6.25E-02 6.51E-02 7.37E-02 8.23E-02 8.83E-02 9.52E-02
        Oesophagus      5.71E-02 5.73E-02 5.92E-02 6.84E-02 7.62E-02 8.29E-02
        Liver           6.19E-02 6.19E-02 6.55E-02 7.27E-02 7.76E-02 8.34E-02
        Thyroid         6.52E-02 6.72E-02 7.10E-02 7.81E-02 8.07E-02 9.29E-02
        Endost-BS       7.95E-02 8.23E-02 8.62E-02 9.23E-02 9.05E-02 9.65E-02
        Brain           6.46E-02 6.73E-02 7.01E-02 7.10E-02 7.77E-02 8.65E-02
        S-glands        6.95E-02 7.13E-02 7.36E-02 7.83E-02 8.24E-02 8.92E-02
        Skin            8.48E-02 8.59E-02 8.75E-02 9.00E-02 9.15E-02 9.71E-02
        Adrenals        5.34E-02 5.89E-02 6.30E-02 7.00E-02 7.22E-02 8.09E-02
        ET              6.65E-02 6.80E-02 7.19E-02 7.41E-02 7.87E-02 8.60E-02
        GB-wall         5.53E-02 5.67E-02 6.46E-02 7.21E-02 7.48E-02 8.07E-02
        Ht-wall         6.14E-02 5.98E-02 6.20E-02 6.97E-02 7.61E-02 8.11E-02
        Kidneys         5.97E-02 6.51E-02 6.96E-02 7.52E-02 7.82E-02 8.73E-02
        Lymph           6.31E-02 6.86E-02 7.10E-02 7.99E-02 8.37E-02 8.80E-02
        Muscle          7.00E-02 7.63E-02 7.92E-02 8.40E-02 8.74E-02 9.18E-02
        O-mucosa        6.53E-02 7.16E-02 7.60E-02 8.21E-02 8.61E-02 9.13E-02
        Pancreas        5.72E-02 5.97E-02 6.40E-02 7.52E-02 7.94E-02 8.35E-02
        Prostate        4.79E-10 4.79E-10 4.79E-10 4.79E-10 4.79E-10 4.79E-10
        SI-wall         5.78E-02 6.22E-02 6.81E-02 7.68E-02 8.23E-02 8.90E-02
        Spleen          6.43E-02 6.91E-02 7.17E-02 7.58E-02 7.96E-02 8.57E-02
        Thymus          5.82E-02 5.76E-02 5.95E-02 7.06E-02 7.47E-02 8.47E-02
        Uterus          5.43E-02 5.73E-02 6.48E-02 7.34E-02 8.11E-02 9.13E-02
-----------------------------------------------------------------------------
Au-199  R-marrow        9.68E-03 1.01E-02 1.14E-02 1.27E-02 1.44E-02 1.47E-02
        Colon           1.03E-02 1.16E-02 1.24E-02 1.39E-02 1.46E-02 1.55E-02
        Lungs           1.10E-02 1.12E-02 1.14E-02 1.27E-02 1.40E-02 1.45E-02
        ST-wall         1.07E-02 1.10E-02 1.14E-02 1.27E-02 1.32E-02 1.41E-02
        Breast          1.18E-02 1.19E-02 1.24E-02 1.28E-02 1.32E-02 1.47E-02
        Ovaries         9.40E-03 9.85E-03 1.17E-02 1.27E-02 1.39E-02 1.48E-02
        Testes          9.26E-11 9.26E-11 9.26E-11 9.26E-11 9.26E-11 9.26E-11
        UB-wall         1.07E-02 1.11E-02 1.27E-02 1.43E-02 1.53E-02 1.63E-02
        Oesophagus      9.80E-03 9.80E-03 1.01E-02 1.17E-02 1.31E-02 1.41E-02
        Liver           1.07E-02 1.07E-02 1.13E-02 1.26E-02 1.34E-02 1.43E-02
        Thyroid         1.13E-02 1.15E-02 1.23E-02 1.35E-02 1.41E-02 1.60E-02
        Endost-BS       1.40E-02 1.45E-02 1.51E-02 1.62E-02 1.59E-02 1.70E-02
        Brain           1.10E-02 1.16E-02 1.20E-02 1.22E-02 1.33E-02 1.48E-02
        S-glands        1.20E-02 1.23E-02 1.26E-02 1.34E-02 1.41E-02 1.51E-02
        Skin            1.49E-02 1.51E-02 1.54E-02 1.58E-02 1.61E-02 1.73E-02
        Adrenals        9.11E-03 1.01E-02 1.08E-02 1.20E-02 1.24E-02 1.38E-02
        ET              1.14E-02 1.16E-02 1.21E-02 1.26E-02 1.34E-02 1.46E-02
        GB-wall         9.44E-03 9.64E-03 1.10E-02 1.23E-02 1.28E-02 1.38E-02
        Ht-wall         1.06E-02 1.03E-02 1.07E-02 1.20E-02 1.32E-02 1.40E-02
        Kidneys         1.03E-02 1.12E-02 1.20E-02 1.30E-02 1.35E-02 1.50E-02
        Lymph           1.09E-02 1.18E-02 1.22E-02 1.37E-02 1.43E-02 1.50E-02
        Muscle          1.20E-02 1.31E-02 1.36E-02 1.44E-02 1.50E-02 1.57E-02
        O-mucosa        1.12E-02 1.23E-02 1.30E-02 1.40E-02 1.46E-02 1.56E-02
        Pancreas        9.76E-03 1.03E-02 1.10E-02 1.29E-02 1.37E-02 1.44E-02
        Prostate        9.26E-11 9.26E-11 9.26E-11 9.26E-11 9.26E-11 9.26E-11
        SI-wall         9.98E-03 1.07E-02 1.17E-02 1.32E-02 1.42E-02 1.53E-02
        Spleen          1.11E-02 1.20E-02 1.23E-02 1.31E-02 1.37E-02 1.48E-02
        Thymus          9.81E-03 9.80E-03 1.01E-02 1.21E-02 1.30E-02 1.45E-02
        Uterus          9.22E-03 9.78E-03 1.11E-02 1.26E-02 1.39E-02 1.56E-02
-----------------------------------------------------------------------------
Au-200  R-marrow        4.53E-02 4.69E-02 5.07E-02 5.58E-02 5.58E-02 5.61E-02
        Colon           4.62E-02 4.93E-02 5.25E-02 5.71E-02 6.00E-02 6.50E-02
        Lungs           4.82E-02 4.77E-02 4.87E-02 5.40E-02 5.83E-02 6.26E-02
        ST-wall         4.56E-02 4.62E-02 4.89E-02 5.30E-02 5.44E-02 5.94E-02
        Breast          5.19E-02 5.25E-02 5.46E-02 5.63E-02 5.88E-02 6.43E-02
        Ovaries         4.41E-02 4.57E-02 5.18E-02 5.44E-02 5.94E-02 6.52E-02
        Testes          1.06E-10 1.06E-10 1.06E-10 1.06E-10 1.06E-10 1.06E-10
        UB-wall         4.71E-02 4.84E-02 5.24E-02 5.74E-02 6.14E-02 6.74E-02
        Oesophagus      4.34E-02 4.37E-02 4.59E-02 5.02E-02 5.69E-02 6.25E-02
        Liver           4.57E-02 4.54E-02 4.85E-02 5.23E-02 5.48E-02 6.11E-02
        Thyroid         4.75E-02 4.93E-02 5.08E-02 5.33E-02 5.70E-02 6.52E-02
        Endost-BS       5.38E-02 5.45E-02 5.58E-02 5.86E-02 5.70E-02 6.06E-02
        Brain           5.01E-02 5.08E-02 5.21E-02 5.41E-02 5.68E-02 6.28E-02
        S-glands        5.23E-02 5.38E-02 5.52E-02 5.80E-02 6.06E-02 6.60E-02
        Skin            5.22E-02 5.30E-02 5.45E-02 5.69E-02 5.85E-02 6.26E-02
        Adrenals        4.22E-02 4.48E-02 4.83E-02 5.24E-02 5.44E-02 6.12E-02
        ET              5.04E-02 5.28E-02 5.42E-02 5.66E-02 5.92E-02 6.34E-02
        GB-wall         4.25E-02 4.29E-02 4.93E-02 5.32E-02 5.47E-02 5.95E-02
        Ht-wall         4.51E-02 4.34E-02 4.59E-02 5.05E-02 5.43E-02 6.08E-02
        Kidneys         4.43E-02 4.72E-02 5.01E-02 5.41E-02 5.64E-02 6.21E-02
        Lymph           4.79E-02 5.08E-02 5.24E-02 5.79E-02 6.08E-02 6.49E-02
        Muscle          5.19E-02 5.59E-02 5.75E-02 6.08E-02 6.37E-02 6.70E-02
        O-mucosa        5.03E-02 5.23E-02 5.61E-02 5.83E-02 6.19E-02 6.68E-02
        Pancreas        4.32E-02 4.40E-02 4.70E-02 5.34E-02 5.63E-02 6.13E-02
        Prostate        1.06E-10 1.06E-10 1.06E-10 1.06E-10 1.06E-10 1.06E-10
        SI-wall         4.48E-02 4.70E-02 4.98E-02 5.54E-02 5.97E-02 6.23E-02
        Spleen          4.69E-02 4.86E-02 5.11E-02 5.43E-02 5.73E-02 6.18E-02
        Thymus          4.57E-02 4.48E-02 4.59E-02 5.14E-02 5.54E-02 6.02E-02
        Uterus          4.44E-02 4.53E-02 4.99E-02 5.37E-02 5.79E-02 6.53E-02
-----------------------------------------------------------------------------
Au-200m R-marrow        2.95E-01 3.02E-01 3.33E-01 3.68E-01 3.76E-01 3.80E-01
        Colon           2.99E-01 3.28E-01 3.51E-01 3.84E-01 4.05E-01 4.36E-01
        Lungs           3.18E-01 3.13E-01 3.22E-01 3.63E-01 3.88E-01 4.19E-01
        ST-wall         3.04E-01 3.06E-01 3.25E-01 3.56E-01 3.65E-01 3.96E-01
        Breast          3.50E-01 3.52E-01 3.66E-01 3.81E-01 3.99E-01 4.35E-01
        Ovaries         2.82E-01 2.93E-01 3.41E-01 3.64E-01 3.97E-01 4.35E-01
        Testes          1.03E-09 1.03E-09 1.03E-09 1.03E-09 1.03E-09 1.03E-09
        UB-wall         3.07E-01 3.21E-01 3.53E-01 3.91E-01 4.16E-01 4.59E-01
        Oesophagus      2.85E-01 2.83E-01 2.95E-01 3.31E-01 3.75E-01 4.12E-01
        Liver           3.01E-01 3.01E-01 3.21E-01 3.51E-01 3.67E-01 4.09E-01
        Thyroid         3.16E-01 3.26E-01 3.35E-01 3.60E-01 3.78E-01 4.41E-01
        Endost-BS       3.67E-01 3.68E-01 3.83E-01 4.05E-01 3.92E-01 4.16E-01
        Brain           3.31E-01 3.37E-01 3.43E-01 3.56E-01 3.80E-01 4.21E-01
        S-glands        3.49E-01 3.59E-01 3.69E-01 3.88E-01 4.08E-01 4.46E-01
        Skin            3.81E-01 3.86E-01 3.97E-01 4.10E-01 4.18E-01 4.36E-01
        Adrenals        2.74E-01 2.93E-01 3.19E-01 3.50E-01 3.57E-01 4.07E-01
        ET              3.35E-01 3.46E-01 3.62E-01 3.77E-01 3.96E-01 4.29E-01
        GB-wall         2.84E-01 2.81E-01 3.24E-01 3.58E-01 3.66E-01 3.98E-01
        Ht-wall         2.99E-01 2.86E-01 3.01E-01 3.36E-01 3.63E-01 4.01E-01
        Kidneys         2.93E-01 3.10E-01 3.35E-01 3.62E-01 3.77E-01 4.22E-01
        Lymph           3.13E-01 3.36E-01 3.48E-01 3.88E-01 4.07E-01 4.39E-01
        Muscle          3.46E-01 3.75E-01 3.85E-01 4.09E-01 4.29E-01 4.51E-01
        O-mucosa        3.29E-01 3.55E-01 3.78E-01 4.04E-01 4.20E-01 4.52E-01
        Pancreas        2.84E-01 2.88E-01 3.12E-01 3.64E-01 3.81E-01 4.08E-01
        Prostate        1.03E-09 1.03E-09 1.03E-09 1.03E-09 1.03E-09 1.03E-09
        SI-wall         2.90E-01 3.06E-01 3.33E-01 3.71E-01 3.93E-01 4.24E-01
        Spleen          3.14E-01 3.28E-01 3.43E-01 3.67E-01 3.81E-01 4.10E-01
        Thymus          2.98E-01 2.96E-01 3.01E-01 3.44E-01 3.64E-01 4.04E-01
        Uterus          2.80E-01 2.94E-01 3.27E-01 3.56E-01 3.92E-01 4.42E-01
-----------------------------------------------------------------------------
Au-201  R-marrow        5.14E-03 5.23E-03 5.75E-03 6.37E-03 6.49E-03 6.55E-03
        Colon           5.21E-03 5.71E-03 6.11E-03 6.69E-03 7.05E-03 7.60E-03
        Lungs           5.55E-03 5.42E-03 5.58E-03 6.33E-03 6.77E-03 7.31E-03
        ST-wall         5.30E-03 5.30E-03 5.67E-03 6.22E-03 6.33E-03 6.90E-03
        Breast          6.11E-03 6.15E-03 6.36E-03 6.63E-03 6.98E-03 7.71E-03
        Ovaries         4.90E-03 5.09E-03 5.92E-03 6.31E-03 6.93E-03 7.61E-03
        Testes          1.88E-11 1.88E-11 1.88E-11 1.88E-11 1.88E-11 1.88E-11
        UB-wall         5.35E-03 5.58E-03 6.14E-03 6.81E-03 7.21E-03 8.02E-03
        Oesophagus      4.96E-03 4.88E-03 5.10E-03 5.75E-03 6.51E-03 7.15E-03
        Liver           5.24E-03 5.21E-03 5.60E-03 6.12E-03 6.36E-03 7.13E-03
        Thyroid         5.52E-03 5.67E-03 5.83E-03 6.27E-03 6.58E-03 7.65E-03
        Endost-BS       6.40E-03 6.35E-03 6.64E-03 7.03E-03 6.75E-03 7.17E-03
        Brain           5.78E-03 5.86E-03 5.93E-03 6.20E-03 6.62E-03 7.32E-03
        S-glands        6.09E-03 6.27E-03 6.45E-03 6.75E-03 7.11E-03 7.77E-03
        Skin            9.23E-03 9.20E-03 9.49E-03 1.02E-02 1.11E-02 1.30E-02
        Adrenals        4.77E-03 5.08E-03 5.56E-03 6.11E-03 6.20E-03 7.12E-03
        ET              5.85E-03 6.01E-03 6.31E-03 6.59E-03 6.90E-03 7.51E-03
        GB-wall         4.95E-03 4.87E-03 5.63E-03 6.26E-03 6.38E-03 6.92E-03
        Ht-wall         5.21E-03 4.95E-03 5.20E-03 5.85E-03 6.29E-03 6.99E-03
        Kidneys         5.10E-03 5.39E-03 5.82E-03 6.30E-03 6.58E-03 7.37E-03
        Lymph           5.47E-03 5.83E-03 6.05E-03 6.74E-03 7.09E-03 7.63E-03
        Muscle          6.04E-03 6.56E-03 6.73E-03 7.17E-03 7.54E-03 7.89E-03
        O-mucosa        5.74E-03 6.20E-03 6.59E-03 7.07E-03 7.41E-03 8.12E-03
        Pancreas        4.95E-03 4.97E-03 5.41E-03 6.33E-03 6.65E-03 7.12E-03
        Prostate        1.88E-11 1.88E-11 1.88E-11 1.88E-11 1.88E-11 1.88E-11
        SI-wall         5.05E-03 5.32E-03 5.80E-03 6.47E-03 6.80E-03 7.38E-03
        Spleen          5.47E-03 5.71E-03 5.98E-03 6.42E-03 6.62E-03 7.13E-03
        Thymus          5.20E-03 5.20E-03 5.24E-03 5.98E-03 6.33E-03 7.02E-03
        Uterus          4.87E-03 5.11E-03 5.72E-03 6.19E-03 6.82E-03 7.69E-03
-----------------------------------------------------------------------------
Au-202  R-marrow        2.87E-02 2.97E-02 3.21E-02 3.54E-02 3.55E-02 3.58E-02
        Colon           2.91E-02 3.13E-02 3.34E-02 3.63E-02 3.82E-02 4.14E-02
        Lungs           3.06E-02 3.02E-02 3.08E-02 3.44E-02 3.70E-02 3.99E-02
        ST-wall         2.90E-02 2.93E-02 3.10E-02 3.37E-02 3.46E-02 3.77E-02
        Breast          3.32E-02 3.36E-02 3.50E-02 3.64E-02 3.84E-02 4.30E-02
        Ovaries         2.79E-02 2.88E-02 3.29E-02 3.46E-02 3.78E-02 4.15E-02
        Testes          7.10E-11 7.10E-11 7.10E-11 7.10E-11 7.10E-11 7.10E-11
        UB-wall         2.97E-02 3.07E-02 3.33E-02 3.67E-02 3.91E-02 4.32E-02
        Oesophagus      2.74E-02 2.76E-02 2.90E-02 3.19E-02 3.61E-02 3.97E-02
        Liver           2.90E-02 2.88E-02 3.08E-02 3.33E-02 3.49E-02 3.90E-02
        Thyroid         3.02E-02 3.13E-02 3.22E-02 3.40E-02 3.61E-02 4.16E-02
        Endost-BS       3.44E-02 3.46E-02 3.55E-02 3.74E-02 3.63E-02 3.87E-02
        Brain           3.18E-02 3.23E-02 3.30E-02 3.43E-02 3.62E-02 4.00E-02
        S-glands        3.33E-02 3.44E-02 3.52E-02 3.69E-02 3.87E-02 4.22E-02
        Skin            3.72E-02 3.77E-02 3.89E-02 4.09E-02 4.24E-02 4.59E-02
        Adrenals        2.67E-02 2.84E-02 3.07E-02 3.34E-02 3.45E-02 3.89E-02
        ET              3.21E-02 3.35E-02 3.45E-02 3.60E-02 3.79E-02 4.09E-02
        GB-wall         2.71E-02 2.72E-02 3.12E-02 3.39E-02 3.48E-02 3.78E-02
        Ht-wall         2.86E-02 2.75E-02 2.90E-02 3.21E-02 3.45E-02 3.86E-02
        Kidneys         2.82E-02 2.98E-02 3.19E-02 3.44E-02 3.59E-02 3.97E-02
        Lymph           3.03E-02 3.23E-02 3.33E-02 3.68E-02 3.88E-02 4.15E-02
        Muscle          3.31E-02 3.57E-02 3.68E-02 3.89E-02 4.09E-02 4.32E-02
        O-mucosa        3.20E-02 3.35E-02 3.58E-02 3.80E-02 4.03E-02 4.41E-02
        Pancreas        2.73E-02 2.79E-02 2.98E-02 3.41E-02 3.59E-02 3.90E-02
        Prostate        7.10E-11 7.10E-11 7.10E-11 7.10E-11 7.10E-11 7.10E-11
        SI-wall         2.83E-02 2.97E-02 3.17E-02 3.53E-02 3.77E-02 3.97E-02
        Spleen          2.98E-02 3.10E-02 3.25E-02 3.47E-02 3.63E-02 3.93E-02
        Thymus          2.90E-02 2.86E-02 2.92E-02 3.27E-02 3.50E-02 3.83E-02
        Uterus          2.79E-02 2.86E-02 3.16E-02 3.41E-02 3.68E-02 4.16E-02
-----------------------------------------------------------------------------
Ba-124  R-marrow        8.43E-02 8.66E-02 9.46E-02 1.05E-01 1.06E-01 1.07E-01
        Colon           8.56E-02 9.31E-02 9.95E-02 1.09E-01 1.14E-01 1.24E-01
        Lungs           9.06E-02 8.91E-02 9.14E-02 1.03E-01 1.10E-01 1.19E-01
        ST-wall         8.62E-02 8.69E-02 9.22E-02 1.01E-01 1.03E-01 1.12E-01
        Breast          9.90E-02 9.99E-02 1.04E-01 1.07E-01 1.12E-01 1.23E-01
        Ovaries         8.10E-02 8.41E-02 9.71E-02 1.03E-01 1.13E-01 1.24E-01
        Testes          2.76E-10 2.76E-10 2.76E-10 2.76E-10 2.76E-10 2.76E-10
        UB-wall         8.78E-02 9.11E-02 9.96E-02 1.10E-01 1.17E-01 1.30E-01
        Oesophagus      8.11E-02 8.07E-02 8.46E-02 9.42E-02 1.07E-01 1.17E-01
        Liver           8.58E-02 8.53E-02 9.13E-02 9.94E-02 1.04E-01 1.16E-01
        Thyroid         8.99E-02 9.28E-02 9.55E-02 1.02E-01 1.07E-01 1.24E-01
        Endost-BS       1.03E-01 1.03E-01 1.07E-01 1.13E-01 1.09E-01 1.16E-01
        Brain           9.40E-02 9.55E-02 9.74E-02 1.01E-01 1.07E-01 1.19E-01
        S-glands        9.91E-02 1.02E-01 1.05E-01 1.10E-01 1.15E-01 1.26E-01
        Skin            1.04E-01 1.05E-01 1.08E-01 1.12E-01 1.14E-01 1.19E-01
        Adrenals        7.83E-02 8.35E-02 9.07E-02 9.92E-02 1.02E-01 1.16E-01
        ET              9.52E-02 9.87E-02 1.03E-01 1.07E-01 1.12E-01 1.21E-01
        GB-wall         8.03E-02 8.00E-02 9.22E-02 1.01E-01 1.04E-01 1.13E-01
        Ht-wall         8.48E-02 8.13E-02 8.56E-02 9.53E-02 1.03E-01 1.14E-01
        Kidneys         8.33E-02 8.84E-02 9.48E-02 1.03E-01 1.07E-01 1.19E-01
        Lymph           8.95E-02 9.55E-02 9.89E-02 1.10E-01 1.15E-01 1.24E-01
        Muscle          9.83E-02 1.06E-01 1.09E-01 1.16E-01 1.21E-01 1.27E-01
        O-mucosa        9.41E-02 1.00E-01 1.07E-01 1.13E-01 1.18E-01 1.27E-01
        Pancreas        8.08E-02 8.21E-02 8.84E-02 1.02E-01 1.07E-01 1.16E-01
        Prostate        2.76E-10 2.76E-10 2.76E-10 2.76E-10 2.76E-10 2.76E-10
        SI-wall         8.30E-02 8.75E-02 9.43E-02 1.05E-01 1.12E-01 1.19E-01
        Spleen          8.89E-02 9.26E-02 9.72E-02 1.04E-01 1.08E-01 1.17E-01
        Thymus          8.50E-02 8.44E-02 8.58E-02 9.74E-02 1.04E-01 1.14E-01
        Uterus          8.08E-02 8.40E-02 9.33E-02 1.01E-01 1.10E-01 1.25E-01
-----------------------------------------------------------------------------
Ba-126  R-marrow        8.65E-02 8.92E-02 9.71E-02 1.07E-01 1.09E-01 1.10E-01
        Colon           8.77E-02 9.50E-02 1.02E-01 1.11E-01 1.17E-01 1.26E-01
        Lungs           9.26E-02 9.15E-02 9.36E-02 1.05E-01 1.13E-01 1.21E-01
        ST-wall         8.80E-02 8.91E-02 9.42E-02 1.03E-01 1.06E-01 1.15E-01
        Breast          1.01E-01 1.02E-01 1.06E-01 1.09E-01 1.14E-01 1.24E-01
        Ovaries         8.37E-02 8.67E-02 9.96E-02 1.05E-01 1.15E-01 1.26E-01
        Testes          2.66E-10 2.66E-10 2.66E-10 2.66E-10 2.66E-10 2.66E-10
        UB-wall         8.97E-02 9.31E-02 1.01E-01 1.12E-01 1.20E-01 1.32E-01
        Oesophagus      8.29E-02 8.34E-02 8.73E-02 9.65E-02 1.09E-01 1.20E-01
        Liver           8.77E-02 8.73E-02 9.33E-02 1.01E-01 1.06E-01 1.19E-01
        Thyroid         9.18E-02 9.51E-02 9.79E-02 1.04E-01 1.10E-01 1.27E-01
        Endost-BS       1.05E-01 1.06E-01 1.09E-01 1.15E-01 1.12E-01 1.19E-01
        Brain           9.60E-02 9.77E-02 9.99E-02 1.04E-01 1.10E-01 1.22E-01
        S-glands        1.01E-01 1.04E-01 1.07E-01 1.12E-01 1.18E-01 1.28E-01
        Skin            1.01E-01 1.03E-01 1.06E-01 1.09E-01 1.11E-01 1.16E-01
        Adrenals        8.03E-02 8.57E-02 9.27E-02 1.01E-01 1.04E-01 1.18E-01
        ET              9.71E-02 1.01E-01 1.05E-01 1.09E-01 1.14E-01 1.23E-01
        GB-wall         8.19E-02 8.21E-02 9.44E-02 1.03E-01 1.06E-01 1.15E-01
        Ht-wall         8.64E-02 8.35E-02 8.79E-02 9.73E-02 1.05E-01 1.17E-01
        Kidneys         8.51E-02 9.05E-02 9.68E-02 1.05E-01 1.09E-01 1.21E-01
        Lymph           9.15E-02 9.78E-02 1.01E-01 1.12E-01 1.18E-01 1.26E-01
        Muscle          1.00E-01 1.08E-01 1.11E-01 1.18E-01 1.24E-01 1.30E-01
        O-mucosa        9.64E-02 1.02E-01 1.09E-01 1.14E-01 1.20E-01 1.29E-01
        Pancreas        8.26E-02 8.45E-02 9.05E-02 1.04E-01 1.09E-01 1.19E-01
        Prostate        2.66E-10 2.66E-10 2.66E-10 2.66E-10 2.66E-10 2.66E-10
        SI-wall         8.53E-02 8.99E-02 9.61E-02 1.07E-01 1.15E-01 1.22E-01
        Spleen          9.07E-02 9.45E-02 9.91E-02 1.06E-01 1.11E-01 1.19E-01
        Thymus          8.69E-02 8.60E-02 8.79E-02 9.94E-02 1.06E-01 1.17E-01
        Uterus          8.32E-02 8.62E-02 9.54E-02 1.04E-01 1.12E-01 1.27E-01
-----------------------------------------------------------------------------
Ba-127  R-marrow        1.10E-01 1.13E-01 1.23E-01 1.36E-01 1.38E-01 1.40E-01
        Colon           1.12E-01 1.22E-01 1.30E-01 1.42E-01 1.50E-01 1.63E-01
        Lungs           1.19E-01 1.16E-01 1.19E-01 1.35E-01 1.44E-01 1.56E-01
        ST-wall         1.13E-01 1.13E-01 1.21E-01 1.32E-01 1.35E-01 1.47E-01
        Breast          1.30E-01 1.31E-01 1.37E-01 1.42E-01 1.49E-01 1.63E-01
        Ovaries         1.05E-01 1.10E-01 1.27E-01 1.35E-01 1.48E-01 1.62E-01
        Testes          3.49E-10 3.49E-10 3.49E-10 3.49E-10 3.49E-10 3.49E-10
        UB-wall         1.15E-01 1.19E-01 1.31E-01 1.44E-01 1.53E-01 1.71E-01
        Oesophagus      1.06E-01 1.05E-01 1.10E-01 1.23E-01 1.39E-01 1.53E-01
        Liver           1.12E-01 1.11E-01 1.20E-01 1.30E-01 1.35E-01 1.51E-01
        Thyroid         1.17E-01 1.21E-01 1.24E-01 1.33E-01 1.40E-01 1.64E-01
        Endost-BS       1.35E-01 1.35E-01 1.40E-01 1.49E-01 1.43E-01 1.52E-01
        Brain           1.23E-01 1.25E-01 1.27E-01 1.32E-01 1.41E-01 1.55E-01
        S-glands        1.30E-01 1.34E-01 1.37E-01 1.44E-01 1.51E-01 1.66E-01
        Skin            1.40E-01 1.42E-01 1.47E-01 1.52E-01 1.56E-01 1.63E-01
        Adrenals        1.03E-01 1.09E-01 1.19E-01 1.30E-01 1.33E-01 1.52E-01
        ET              1.25E-01 1.29E-01 1.35E-01 1.40E-01 1.48E-01 1.60E-01
        GB-wall         1.06E-01 1.05E-01 1.21E-01 1.33E-01 1.36E-01 1.48E-01
        Ht-wall         1.11E-01 1.06E-01 1.12E-01 1.25E-01 1.34E-01 1.49E-01
        Kidneys         1.09E-01 1.15E-01 1.24E-01 1.34E-01 1.40E-01 1.56E-01
        Lymph           1.17E-01 1.25E-01 1.29E-01 1.44E-01 1.51E-01 1.63E-01
        Muscle          1.29E-01 1.39E-01 1.44E-01 1.53E-01 1.60E-01 1.68E-01
        O-mucosa        1.23E-01 1.31E-01 1.40E-01 1.50E-01 1.56E-01 1.68E-01
        Pancreas        1.06E-01 1.07E-01 1.15E-01 1.35E-01 1.41E-01 1.52E-01
        Prostate        3.49E-10 3.49E-10 3.49E-10 3.49E-10 3.49E-10 3.49E-10
        SI-wall         1.09E-01 1.14E-01 1.24E-01 1.38E-01 1.46E-01 1.56E-01
        Spleen          1.17E-01 1.21E-01 1.27E-01 1.36E-01 1.41E-01 1.52E-01
        Thymus          1.12E-01 1.11E-01 1.12E-01 1.27E-01 1.35E-01 1.50E-01
        Uterus          1.06E-01 1.10E-01 1.22E-01 1.32E-01 1.45E-01 1.65E-01
-----------------------------------------------------------------------------
Ba-128  R-marrow        5.62E-03 5.93E-03 6.71E-03 7.46E-03 8.01E-03 8.25E-03
        Colon           5.95E-03 6.67E-03 7.15E-03 8.05E-03 8.45E-03 9.15E-03
        Lungs           6.28E-03 6.31E-03 6.49E-03 7.35E-03 7.98E-03 8.55E-03
        ST-wall         6.06E-03 6.21E-03 6.42E-03 7.30E-03 7.55E-03 8.20E-03
        Breast          7.09E-03 7.16E-03 7.57E-03 7.89E-03 8.20E-03 9.13E-03
        Ovaries         5.31E-03 5.63E-03 6.79E-03 7.45E-03 8.02E-03 8.84E-03
        Testes          4.52E-11 4.52E-11 4.52E-11 4.52E-11 4.52E-11 4.52E-11
        UB-wall         6.24E-03 6.43E-03 7.26E-03 8.17E-03 8.75E-03 9.84E-03
        Oesophagus      5.64E-03 5.60E-03 5.78E-03 6.68E-03 7.51E-03 8.35E-03
        Liver           6.05E-03 6.04E-03 6.41E-03 7.11E-03 7.61E-03 8.33E-03
        Thyroid         6.36E-03 6.64E-03 6.99E-03 7.67E-03 7.76E-03 9.25E-03
        Endost-BS       7.30E-03 7.56E-03 7.90E-03 8.40E-03 8.19E-03 8.70E-03
        Brain           6.25E-03 6.47E-03 6.73E-03 6.82E-03 7.42E-03 8.24E-03
        S-glands        7.01E-03 7.17E-03 7.43E-03 7.98E-03 8.35E-03 9.15E-03
        Skin            8.73E-03 8.88E-03 9.07E-03 9.38E-03 9.56E-03 1.01E-02
        Adrenals        5.22E-03 5.82E-03 6.23E-03 6.93E-03 7.15E-03 8.20E-03
        ET              6.67E-03 6.84E-03 7.29E-03 7.47E-03 7.95E-03 8.82E-03
        GB-wall         5.52E-03 5.59E-03 6.36E-03 7.11E-03 7.35E-03 8.12E-03
        Ht-wall         5.98E-03 5.80E-03 6.00E-03 6.83E-03 7.47E-03 8.08E-03
        Kidneys         5.83E-03 6.39E-03 6.85E-03 7.40E-03 7.73E-03 8.74E-03
        Lymph           6.26E-03 6.87E-03 7.09E-03 8.04E-03 8.48E-03 9.03E-03
        Muscle          6.98E-03 7.70E-03 8.01E-03 8.55E-03 8.95E-03 9.52E-03
        O-mucosa        6.48E-03 7.18E-03 7.90E-03 8.54E-03 8.94E-03 9.47E-03
        Pancreas        5.62E-03 5.80E-03 6.22E-03 7.42E-03 7.80E-03 8.38E-03
        Prostate        4.52E-11 4.52E-11 4.52E-11 4.52E-11 4.52E-11 4.52E-11
        SI-wall         5.66E-03 6.08E-03 6.68E-03 7.56E-03 8.13E-03 8.93E-03
        Spleen          6.28E-03 6.79E-03 7.06E-03 7.48E-03 7.92E-03 8.57E-03
        Thymus          5.83E-03 5.70E-03 5.88E-03 6.99E-03 7.33E-03 8.51E-03
        Uterus          5.38E-03 5.68E-03 6.37E-03 7.22E-03 8.07E-03 9.28E-03
-----------------------------------------------------------------------------
Ba-129  R-marrow        4.82E-02 4.94E-02 5.41E-02 5.98E-02 6.06E-02 6.11E-02
        Colon           4.91E-02 5.34E-02 5.69E-02 6.24E-02 6.56E-02 7.09E-02
        Lungs           5.19E-02 5.09E-02 5.22E-02 5.89E-02 6.32E-02 6.81E-02
        ST-wall         4.95E-02 4.96E-02 5.28E-02 5.79E-02 5.91E-02 6.46E-02
        Breast          5.67E-02 5.72E-02 5.93E-02 6.16E-02 6.46E-02 7.04E-02
        Ovaries         4.62E-02 4.80E-02 5.54E-02 5.90E-02 6.45E-02 7.09E-02
        Testes          1.65E-10 1.65E-10 1.65E-10 1.65E-10 1.65E-10 1.65E-10
        UB-wall         5.05E-02 5.22E-02 5.73E-02 6.31E-02 6.72E-02 7.44E-02
        Oesophagus      4.66E-02 4.60E-02 4.82E-02 5.39E-02 6.10E-02 6.70E-02
        Liver           4.91E-02 4.88E-02 5.23E-02 5.70E-02 5.94E-02 6.62E-02
        Thyroid         5.14E-02 5.30E-02 5.46E-02 5.85E-02 6.16E-02 7.14E-02
        Endost-BS       5.91E-02 5.92E-02 6.15E-02 6.50E-02 6.24E-02 6.63E-02
        Brain           5.38E-02 5.45E-02 5.56E-02 5.78E-02 6.15E-02 6.78E-02
        S-glands        5.68E-02 5.84E-02 6.01E-02 6.30E-02 6.61E-02 7.22E-02
        Skin            6.01E-02 6.09E-02 6.27E-02 6.49E-02 6.63E-02 6.94E-02
        Adrenals        4.49E-02 4.78E-02 5.19E-02 5.68E-02 5.82E-02 6.63E-02
        ET              5.46E-02 5.64E-02 5.88E-02 6.13E-02 6.41E-02 6.94E-02
        GB-wall         4.61E-02 4.59E-02 5.27E-02 5.81E-02 5.94E-02 6.46E-02
        Ht-wall         4.88E-02 4.65E-02 4.89E-02 5.47E-02 5.89E-02 6.54E-02
        Kidneys         4.78E-02 5.06E-02 5.43E-02 5.88E-02 6.13E-02 6.84E-02
        Lymph           5.13E-02 5.47E-02 5.65E-02 6.29E-02 6.61E-02 7.09E-02
        Muscle          5.64E-02 6.09E-02 6.27E-02 6.65E-02 6.96E-02 7.31E-02
        O-mucosa        5.38E-02 5.74E-02 6.14E-02 6.51E-02 6.80E-02 7.32E-02
        Pancreas        4.64E-02 4.69E-02 5.06E-02 5.88E-02 6.17E-02 6.64E-02
        Prostate        1.65E-10 1.65E-10 1.65E-10 1.65E-10 1.65E-10 1.65E-10
        SI-wall         4.76E-02 5.00E-02 5.42E-02 6.03E-02 6.40E-02 6.85E-02
        Spleen          5.09E-02 5.31E-02 5.58E-02 5.96E-02 6.20E-02 6.68E-02
        Thymus          4.89E-02 4.84E-02 4.91E-02 5.58E-02 5.94E-02 6.57E-02
        Uterus          4.64E-02 4.81E-02 5.35E-02 5.78E-02 6.34E-02 7.17E-02
-----------------------------------------------------------------------------
Ba-129m R-marrow        2.50E-01 2.58E-01 2.79E-01 3.08E-01 3.09E-01 3.12E-01
        Colon           2.54E-01 2.73E-01 2.92E-01 3.17E-01 3.33E-01 3.61E-01
        Lungs           2.67E-01 2.63E-01 2.69E-01 3.00E-01 3.23E-01 3.48E-01
        ST-wall         2.53E-01 2.56E-01 2.71E-01 2.94E-01 3.02E-01 3.29E-01
        Breast          2.88E-01 2.92E-01 3.03E-01 3.13E-01 3.26E-01 3.54E-01
        Ovaries         2.43E-01 2.51E-01 2.86E-01 3.02E-01 3.30E-01 3.62E-01
        Testes          6.57E-10 6.57E-10 6.57E-10 6.57E-10 6.57E-10 6.57E-10
        UB-wall         2.59E-01 2.68E-01 2.91E-01 3.20E-01 3.42E-01 3.75E-01
        Oesophagus      2.39E-01 2.40E-01 2.52E-01 2.77E-01 3.15E-01 3.45E-01
        Liver           2.52E-01 2.51E-01 2.68E-01 2.91E-01 3.04E-01 3.40E-01
        Thyroid         2.63E-01 2.73E-01 2.81E-01 2.97E-01 3.16E-01 3.63E-01
        Endost-BS       3.00E-01 3.01E-01 3.10E-01 3.26E-01 3.17E-01 3.37E-01
        Brain           2.77E-01 2.81E-01 2.87E-01 2.99E-01 3.15E-01 3.49E-01
        S-glands        2.90E-01 2.99E-01 3.07E-01 3.21E-01 3.37E-01 3.67E-01
        Skin            2.79E-01 2.83E-01 2.92E-01 3.01E-01 3.06E-01 3.19E-01
        Adrenals        2.33E-01 2.47E-01 2.68E-01 2.91E-01 3.01E-01 3.39E-01
        ET              2.80E-01 2.91E-01 3.00E-01 3.13E-01 3.29E-01 3.52E-01
        GB-wall         2.36E-01 2.36E-01 2.72E-01 2.96E-01 3.04E-01 3.30E-01
        Ht-wall         2.49E-01 2.40E-01 2.53E-01 2.80E-01 3.01E-01 3.37E-01
        Kidneys         2.45E-01 2.60E-01 2.78E-01 3.01E-01 3.13E-01 3.47E-01
        Lymph           2.64E-01 2.81E-01 2.90E-01 3.21E-01 3.38E-01 3.62E-01
        Muscle          2.88E-01 3.10E-01 3.19E-01 3.37E-01 3.54E-01 3.72E-01
        O-mucosa        2.78E-01 2.92E-01 3.12E-01 3.25E-01 3.42E-01 3.68E-01
        Pancreas        2.38E-01 2.43E-01 2.60E-01 2.98E-01 3.13E-01 3.40E-01
        Prostate        6.57E-10 6.57E-10 6.57E-10 6.57E-10 6.57E-10 6.57E-10
        SI-wall         2.47E-01 2.59E-01 2.76E-01 3.08E-01 3.29E-01 3.47E-01
        Spleen          2.60E-01 2.70E-01 2.84E-01 3.03E-01 3.17E-01 3.42E-01
        Thymus          2.52E-01 2.48E-01 2.54E-01 2.85E-01 3.06E-01 3.33E-01
        Uterus          2.43E-01 2.50E-01 2.75E-01 2.97E-01 3.22E-01 3.63E-01
-----------------------------------------------------------------------------
Ba-131  R-marrow        6.36E-02 6.53E-02 7.23E-02 8.01E-02 8.27E-02 8.37E-02
        Colon           6.51E-02 7.17E-02 7.66E-02 8.45E-02 8.88E-02 9.58E-02
        Lungs           6.92E-02 6.81E-02 7.01E-02 7.93E-02 8.51E-02 9.14E-02
        ST-wall         6.63E-02 6.67E-02 7.06E-02 7.82E-02 7.99E-02 8.68E-02
        Breast          7.63E-02 7.68E-02 7.98E-02 8.33E-02 8.72E-02 9.54E-02
        Ovaries         6.05E-02 6.32E-02 7.41E-02 7.94E-02 8.68E-02 9.50E-02
        Testes          2.80E-10 2.80E-10 2.80E-10 2.80E-10 2.80E-10 2.80E-10
        UB-wall         6.72E-02 7.00E-02 7.74E-02 8.57E-02 9.12E-02 1.01E-01
        Oesophagus      6.21E-02 6.12E-02 6.37E-02 7.22E-02 8.16E-02 8.96E-02
        Liver           6.58E-02 6.55E-02 7.01E-02 7.67E-02 8.03E-02 8.90E-02
        Thyroid         6.91E-02 7.11E-02 7.35E-02 7.93E-02 8.29E-02 9.65E-02
        Endost-BS       8.06E-02 8.10E-02 8.45E-02 8.96E-02 8.63E-02 9.16E-02
        Brain           7.15E-02 7.29E-02 7.45E-02 7.71E-02 8.27E-02 9.14E-02
        S-glands        7.60E-02 7.81E-02 8.05E-02 8.48E-02 8.91E-02 9.72E-02
        Skin            8.57E-02 8.69E-02 8.91E-02 9.23E-02 9.40E-02 9.81E-02
        Adrenals        5.92E-02 6.36E-02 6.91E-02 7.60E-02 7.76E-02 8.87E-02
        ET              7.30E-02 7.51E-02 7.90E-02 8.20E-02 8.60E-02 9.35E-02
        GB-wall         6.15E-02 6.12E-02 7.02E-02 7.81E-02 7.98E-02 8.69E-02
        Ht-wall         6.54E-02 6.24E-02 6.53E-02 7.35E-02 7.94E-02 8.73E-02
        Kidneys         6.39E-02 6.80E-02 7.32E-02 7.92E-02 8.26E-02 9.25E-02
        Lymph           6.83E-02 7.33E-02 7.59E-02 8.48E-02 8.92E-02 9.56E-02
        Muscle          7.55E-02 8.20E-02 8.44E-02 8.97E-02 9.38E-02 9.86E-02
        O-mucosa        7.16E-02 7.75E-02 8.28E-02 8.87E-02 9.24E-02 9.92E-02
        Pancreas        6.20E-02 6.27E-02 6.78E-02 7.96E-02 8.35E-02 8.92E-02
        Prostate        2.80E-10 2.80E-10 2.80E-10 2.80E-10 2.80E-10 2.80E-10
        SI-wall         6.29E-02 6.66E-02 7.27E-02 8.11E-02 8.59E-02 9.31E-02
        Spleen          6.85E-02 7.20E-02 7.53E-02 8.04E-02 8.35E-02 8.98E-02
        Thymus          6.46E-02 6.44E-02 6.53E-02 7.51E-02 7.94E-02 8.89E-02
        Uterus          6.06E-02 6.36E-02 7.11E-02 7.77E-02 8.58E-02 9.70E-02
-----------------------------------------------------------------------------
Ba-131m R-marrow        4.94E-03 5.12E-03 5.88E-03 6.64E-03 7.96E-03 8.19E-03
        Colon           5.70E-03 6.50E-03 6.95E-03 7.87E-03 8.04E-03 8.99E-03
        Lungs           6.03E-03 6.07E-03 6.22E-03 7.15E-03 7.85E-03 8.10E-03
        ST-wall         6.00E-03 6.15E-03 6.31E-03 7.19E-03 7.29E-03 7.88E-03
        Breast          6.36E-03 6.43E-03 6.67E-03 6.85E-03 7.04E-03 8.07E-03
        Ovaries         5.07E-03 5.29E-03 6.21E-03 6.81E-03 7.78E-03 8.30E-03
        Testes          8.22E-11 8.22E-11 8.22E-11 8.22E-11 8.22E-11 8.22E-11
        UB-wall         5.85E-03 6.14E-03 6.95E-03 8.01E-03 8.56E-03 9.22E-03
        Oesophagus      5.28E-03 5.30E-03 5.48E-03 6.53E-03 7.25E-03 7.63E-03
        Liver           5.88E-03 5.82E-03 6.29E-03 7.05E-03 7.47E-03 7.98E-03
        Thyroid         6.58E-03 6.63E-03 7.00E-03 7.76E-03 8.34E-03 8.91E-03
        Endost-BS       7.80E-03 7.98E-03 8.41E-03 9.11E-03 8.86E-03 9.49E-03
        Brain           5.82E-03 6.06E-03 6.31E-03 6.42E-03 7.04E-03 7.75E-03
        S-glands        6.56E-03 6.72E-03 7.05E-03 7.23E-03 7.71E-03 8.18E-03
        Skin            8.17E-03 8.24E-03 8.36E-03 8.57E-03 8.73E-03 9.27E-03
        Adrenals        5.03E-03 5.32E-03 5.81E-03 6.63E-03 6.92E-03 7.51E-03
        ET              6.03E-03 6.07E-03 6.38E-03 6.86E-03 7.25E-03 7.84E-03
        GB-wall         4.78E-03 4.99E-03 6.10E-03 6.85E-03 7.18E-03 7.79E-03
        Ht-wall         5.80E-03 5.51E-03 5.84E-03 6.73E-03 7.24E-03 7.79E-03
        Kidneys         5.60E-03 6.29E-03 6.67E-03 7.26E-03 7.47E-03 8.52E-03
        Lymph           5.94E-03 6.44E-03 6.78E-03 7.61E-03 7.97E-03 8.26E-03
        Muscle          6.68E-03 7.27E-03 7.55E-03 8.05E-03 8.41E-03 8.70E-03
        O-mucosa        6.28E-03 6.85E-03 7.15E-03 7.63E-03 8.21E-03 8.68E-03
        Pancreas        5.37E-03 5.60E-03 6.08E-03 7.21E-03 7.58E-03 8.05E-03
        Prostate        8.22E-11 8.22E-11 8.22E-11 8.22E-11 8.22E-11 8.22E-11
        SI-wall         5.51E-03 5.94E-03 6.54E-03 7.45E-03 7.80E-03 8.71E-03
        Spleen          6.13E-03 6.60E-03 6.92E-03 7.46E-03 7.67E-03 8.29E-03
        Thymus          5.25E-03 5.35E-03 5.50E-03 6.63E-03 7.18E-03 7.92E-03
        Uterus          4.91E-03 5.22E-03 6.04E-03 6.99E-03 7.68E-03 8.78E-03
-----------------------------------------------------------------------------
Ba-133  R-marrow        4.85E-02 5.07E-02 5.68E-02 6.30E-02 6.62E-02 6.73E-02
        Colon           5.04E-02 5.59E-02 5.98E-02 6.66E-02 7.01E-02 7.52E-02
        Lungs           5.34E-02 5.33E-02 5.49E-02 6.18E-02 6.65E-02 7.13E-02
        ST-wall         5.13E-02 5.23E-02 5.47E-02 6.14E-02 6.33E-02 6.83E-02
        Breast          5.91E-02 5.96E-02 6.25E-02 6.54E-02 6.81E-02 7.46E-02
        Ovaries         4.59E-02 4.83E-02 5.77E-02 6.26E-02 6.75E-02 7.37E-02
        Testes          2.67E-10 2.67E-10 2.67E-10 2.67E-10 2.67E-10 2.67E-10
        UB-wall         5.23E-02 5.45E-02 6.10E-02 6.75E-02 7.23E-02 7.98E-02
        Oesophagus      4.81E-02 4.77E-02 4.95E-02 5.65E-02 6.34E-02 7.01E-02
        Liver           5.12E-02 5.11E-02 5.44E-02 5.98E-02 6.34E-02 6.94E-02
        Thyroid         5.35E-02 5.57E-02 5.78E-02 6.31E-02 6.49E-02 7.65E-02
        Endost-BS       6.29E-02 6.45E-02 6.75E-02 7.18E-02 6.95E-02 7.39E-02
        Brain           5.48E-02 5.64E-02 5.82E-02 5.96E-02 6.45E-02 7.15E-02
        S-glands        5.88E-02 6.03E-02 6.22E-02 6.64E-02 6.96E-02 7.62E-02
        Skin            6.97E-02 7.08E-02 7.23E-02 7.49E-02 7.62E-02 8.02E-02
        Adrenals        4.51E-02 4.97E-02 5.33E-02 5.87E-02 6.03E-02 6.89E-02
        ET              5.65E-02 5.81E-02 6.17E-02 6.34E-02 6.70E-02 7.34E-02
        GB-wall         4.76E-02 4.79E-02 5.44E-02 6.05E-02 6.22E-02 6.80E-02
        Ht-wall         5.08E-02 4.91E-02 5.11E-02 5.75E-02 6.24E-02 6.76E-02
        Kidneys         4.97E-02 5.34E-02 5.75E-02 6.20E-02 6.47E-02 7.25E-02
        Lymph           5.29E-02 5.74E-02 5.92E-02 6.66E-02 7.01E-02 7.48E-02
        Muscle          5.86E-02 6.41E-02 6.62E-02 7.04E-02 7.35E-02 7.76E-02
        O-mucosa        5.51E-02 6.00E-02 6.47E-02 7.01E-02 7.29E-02 7.76E-02
        Pancreas        4.80E-02 4.91E-02 5.29E-02 6.24E-02 6.55E-02 6.97E-02
        Prostate        2.67E-10 2.67E-10 2.67E-10 2.67E-10 2.67E-10 2.67E-10
        SI-wall         4.83E-02 5.16E-02 5.66E-02 6.34E-02 6.77E-02 7.36E-02
        Spleen          5.32E-02 5.67E-02 5.91E-02 6.26E-02 6.57E-02 7.06E-02
        Thymus          5.01E-02 4.93E-02 5.06E-02 5.88E-02 6.17E-02 7.05E-02
        Uterus          4.64E-02 4.88E-02 5.48E-02 6.08E-02 6.76E-02 7.64E-02
-----------------------------------------------------------------------------
Ba-133m R-marrow        6.58E-03 6.95E-03 7.85E-03 8.70E-03 9.32E-03 9.55E-03
        Colon           6.93E-03 7.75E-03 8.30E-03 9.31E-03 9.79E-03 1.05E-02
        Lungs           7.32E-03 7.37E-03 7.57E-03 8.54E-03 9.25E-03 9.89E-03
        ST-wall         7.06E-03 7.25E-03 7.49E-03 8.49E-03 8.79E-03 9.50E-03
        Breast          8.19E-03 8.27E-03 8.72E-03 9.11E-03 9.47E-03 1.04E-02
        Ovaries         6.22E-03 6.59E-03 7.94E-03 8.67E-03 9.32E-03 1.02E-02
        Testes          4.68E-11 4.68E-11 4.68E-11 4.68E-11 4.68E-11 4.68E-11
        UB-wall         7.25E-03 7.50E-03 8.45E-03 9.44E-03 1.01E-02 1.13E-02
        Oesophagus      6.60E-03 6.57E-03 6.78E-03 7.81E-03 8.76E-03 9.70E-03
        Liver           7.06E-03 7.06E-03 7.48E-03 8.27E-03 8.85E-03 9.64E-03
        Thyroid         7.38E-03 7.69E-03 8.08E-03 8.85E-03 9.01E-03 1.07E-02
        Endost-BS       8.58E-03 8.89E-03 9.29E-03 9.88E-03 9.63E-03 1.02E-02
        Brain           7.35E-03 7.61E-03 7.92E-03 8.03E-03 8.72E-03 9.69E-03
        S-glands        8.12E-03 8.31E-03 8.59E-03 9.23E-03 9.66E-03 1.06E-02
        Skin            1.13E-02 1.13E-02 1.15E-02 1.22E-02 1.31E-02 1.52E-02
        Adrenals        6.12E-03 6.81E-03 7.28E-03 8.07E-03 8.32E-03 9.50E-03
        ET              7.76E-03 7.98E-03 8.50E-03 8.70E-03 9.23E-03 1.02E-02
        GB-wall         6.47E-03 6.56E-03 7.44E-03 8.29E-03 8.55E-03 9.42E-03
        Ht-wall         7.00E-03 6.79E-03 7.02E-03 7.96E-03 8.69E-03 9.36E-03
        Kidneys         6.82E-03 7.43E-03 7.98E-03 8.60E-03 8.97E-03 1.01E-02
        Lymph           7.28E-03 7.96E-03 8.22E-03 9.31E-03 9.78E-03 1.04E-02
        Muscle          8.10E-03 8.92E-03 9.26E-03 9.86E-03 1.03E-02 1.09E-02
        O-mucosa        7.55E-03 8.31E-03 9.08E-03 9.82E-03 1.03E-02 1.09E-02
        Pancreas        6.58E-03 6.78E-03 7.28E-03 8.63E-03 9.07E-03 9.69E-03
        Prostate        4.68E-11 4.68E-11 4.68E-11 4.68E-11 4.68E-11 4.68E-11
        SI-wall         6.60E-03 7.10E-03 7.78E-03 8.78E-03 9.44E-03 1.03E-02
        Spleen          7.32E-03 7.89E-03 8.20E-03 8.67E-03 9.17E-03 9.90E-03
        Thymus          6.81E-03 6.67E-03 6.88E-03 8.14E-03 8.53E-03 9.87E-03
        Uterus          6.30E-03 6.65E-03 7.46E-03 8.42E-03 9.38E-03 1.07E-02
-----------------------------------------------------------------------------
Ba-135m R-marrow        5.56E-03 5.88E-03 6.65E-03 7.38E-03 7.93E-03 8.14E-03
        Colon           5.88E-03 6.58E-03 7.05E-03 7.92E-03 8.32E-03 8.98E-03
        Lungs           6.21E-03 6.25E-03 6.42E-03 7.25E-03 7.87E-03 8.40E-03
        ST-wall         5.99E-03 6.15E-03 6.35E-03 7.21E-03 7.47E-03 8.08E-03
        Breast          6.96E-03 7.02E-03 7.42E-03 7.74E-03 8.04E-03 8.89E-03
        Ovaries         5.27E-03 5.57E-03 6.72E-03 7.36E-03 7.91E-03 8.68E-03
        Testes          4.22E-11 4.22E-11 4.22E-11 4.22E-11 4.22E-11 4.22E-11
        UB-wall         6.15E-03 6.36E-03 7.18E-03 8.04E-03 8.62E-03 9.61E-03
        Oesophagus      5.59E-03 5.56E-03 5.74E-03 6.62E-03 7.43E-03 8.23E-03
        Liver           5.99E-03 5.99E-03 6.35E-03 7.03E-03 7.52E-03 8.20E-03
        Thyroid         6.27E-03 6.54E-03 6.88E-03 7.54E-03 7.66E-03 9.10E-03
        Endost-BS       7.26E-03 7.54E-03 7.87E-03 8.37E-03 8.17E-03 8.68E-03
        Brain           6.20E-03 6.42E-03 6.69E-03 6.77E-03 7.37E-03 8.19E-03
        S-glands        6.90E-03 7.05E-03 7.30E-03 7.84E-03 8.21E-03 8.99E-03
        Skin            9.79E-03 9.81E-03 9.98E-03 1.05E-02 1.13E-02 1.34E-02
        Adrenals        5.18E-03 5.77E-03 6.16E-03 6.84E-03 7.06E-03 8.06E-03
        ET              6.58E-03 6.76E-03 7.20E-03 7.37E-03 7.83E-03 8.66E-03
        GB-wall         5.47E-03 5.55E-03 6.30E-03 7.02E-03 7.26E-03 8.00E-03
        Ht-wall         5.93E-03 5.76E-03 5.95E-03 6.76E-03 7.38E-03 7.96E-03
        Kidneys         5.78E-03 6.31E-03 6.77E-03 7.30E-03 7.63E-03 8.60E-03
        Lymph           6.18E-03 6.77E-03 6.99E-03 7.91E-03 8.32E-03 8.86E-03
        Muscle          6.88E-03 7.58E-03 7.88E-03 8.40E-03 8.77E-03 9.30E-03
        O-mucosa        6.40E-03 7.06E-03 7.73E-03 8.36E-03 8.73E-03 9.25E-03
        Pancreas        5.57E-03 5.75E-03 6.17E-03 7.33E-03 7.71E-03 8.24E-03
        Prostate        4.22E-11 4.22E-11 4.22E-11 4.22E-11 4.22E-11 4.22E-11
        SI-wall         5.60E-03 6.02E-03 6.60E-03 7.46E-03 8.02E-03 8.78E-03
        Spleen          6.21E-03 6.71E-03 6.97E-03 7.37E-03 7.81E-03 8.43E-03
        Thymus          5.76E-03 5.64E-03 5.82E-03 6.91E-03 7.24E-03 8.39E-03
        Uterus          5.33E-03 5.62E-03 6.31E-03 7.14E-03 7.96E-03 9.11E-03
-----------------------------------------------------------------------------
Ba-137m R-marrow        9.46E-02 9.54E-02 1.04E-01 1.15E-01 1.15E-01 1.16E-01
        Colon           9.45E-02 1.03E-01 1.11E-01 1.20E-01 1.27E-01 1.37E-01
        Lungs           1.01E-01 9.80E-02 1.01E-01 1.14E-01 1.22E-01 1.32E-01
        ST-wall         9.60E-02 9.57E-02 1.03E-01 1.12E-01 1.14E-01 1.24E-01
        Breast          1.11E-01 1.12E-01 1.15E-01 1.20E-01 1.26E-01 1.38E-01
        Ovaries         9.06E-02 9.35E-02 1.08E-01 1.14E-01 1.26E-01 1.38E-01
        Testes          2.49E-10 2.49E-10 2.49E-10 2.49E-10 2.49E-10 2.49E-10
        UB-wall         9.66E-02 1.01E-01 1.10E-01 1.22E-01 1.29E-01 1.44E-01
        Oesophagus      8.95E-02 8.90E-02 9.33E-02 1.04E-01 1.18E-01 1.30E-01
        Liver           9.45E-02 9.43E-02 1.01E-01 1.10E-01 1.14E-01 1.30E-01
        Thyroid         1.00E-01 1.03E-01 1.05E-01 1.12E-01 1.18E-01 1.37E-01
        Endost-BS       1.14E-01 1.12E-01 1.17E-01 1.23E-01 1.19E-01 1.26E-01
        Brain           1.06E-01 1.07E-01 1.07E-01 1.13E-01 1.19E-01 1.32E-01
        S-glands        1.11E-01 1.14E-01 1.17E-01 1.22E-01 1.29E-01 1.40E-01
        Skin            1.16E-01 1.17E-01 1.21E-01 1.25E-01 1.28E-01 1.32E-01
        Adrenals        8.77E-02 9.21E-02 1.02E-01 1.11E-01 1.13E-01 1.29E-01
        ET              1.06E-01 1.09E-01 1.14E-01 1.20E-01 1.25E-01 1.35E-01
        GB-wall         9.00E-02 8.82E-02 1.02E-01 1.13E-01 1.16E-01 1.25E-01
        Ht-wall         9.38E-02 8.91E-02 9.43E-02 1.05E-01 1.13E-01 1.27E-01
        Kidneys         9.21E-02 9.66E-02 1.05E-01 1.14E-01 1.18E-01 1.33E-01
        Lymph           9.91E-02 1.05E-01 1.10E-01 1.22E-01 1.28E-01 1.39E-01
        Muscle          1.09E-01 1.18E-01 1.21E-01 1.29E-01 1.35E-01 1.42E-01
        O-mucosa        1.05E-01 1.13E-01 1.19E-01 1.27E-01 1.32E-01 1.43E-01
        Pancreas        8.95E-02 9.01E-02 9.78E-02 1.14E-01 1.19E-01 1.29E-01
        Prostate        2.49E-10 2.49E-10 2.49E-10 2.49E-10 2.49E-10 2.49E-10
        SI-wall         9.22E-02 9.68E-02 1.05E-01 1.16E-01 1.22E-01 1.32E-01
        Spleen          9.88E-02 1.02E-01 1.07E-01 1.16E-01 1.19E-01 1.29E-01
        Thymus          9.44E-02 9.47E-02 9.56E-02 1.08E-01 1.15E-01 1.25E-01
        Uterus          8.92E-02 9.35E-02 1.04E-01 1.12E-01 1.22E-01 1.38E-01
-----------------------------------------------------------------------------
Ba-139  R-marrow        5.66E-03 5.86E-03 6.59E-03 7.31E-03 8.05E-03 8.22E-03
        Colon           5.94E-03 6.59E-03 7.05E-03 7.83E-03 8.22E-03 8.78E-03
        Lungs           6.30E-03 6.36E-03 6.45E-03 7.19E-03 7.91E-03 8.23E-03
        ST-wall         6.11E-03 6.26E-03 6.46E-03 7.19E-03 7.43E-03 7.97E-03
        Breast          6.85E-03 6.88E-03 7.22E-03 7.47E-03 8.10E-03 9.84E-03
        Ovaries         5.45E-03 5.72E-03 6.71E-03 7.24E-03 7.90E-03 8.46E-03
        Testes          4.32E-11 4.32E-11 4.32E-11 4.32E-11 4.32E-11 4.32E-11
        UB-wall         6.17E-03 6.37E-03 7.15E-03 8.02E-03 8.56E-03 9.25E-03
        Oesophagus      5.65E-03 5.64E-03 5.82E-03 6.68E-03 7.50E-03 8.09E-03
        Liver           6.10E-03 6.08E-03 6.42E-03 7.11E-03 7.57E-03 8.11E-03
        Thyroid         6.38E-03 6.50E-03 6.94E-03 7.52E-03 7.88E-03 8.96E-03
        Endost-BS       7.82E-03 8.01E-03 8.34E-03 8.87E-03 8.73E-03 9.33E-03
        Brain           6.35E-03 6.61E-03 6.85E-03 6.97E-03 7.57E-03 8.39E-03
        S-glands        6.87E-03 7.04E-03 7.25E-03 7.64E-03 8.04E-03 8.68E-03
        Skin            1.26E-02 1.27E-02 1.31E-02 1.41E-02 1.50E-02 1.75E-02
        Adrenals        5.29E-03 5.77E-03 6.22E-03 6.87E-03 7.08E-03 7.87E-03
        ET              6.58E-03 6.74E-03 7.00E-03 7.32E-03 7.80E-03 8.64E-03
        GB-wall         5.45E-03 5.54E-03 6.31E-03 7.02E-03 7.27E-03 7.83E-03
        Ht-wall         6.05E-03 5.88E-03 6.09E-03 6.79E-03 7.46E-03 7.96E-03
        Kidneys         5.87E-03 6.37E-03 6.77E-03 7.32E-03 7.63E-03 8.45E-03
        Lymph           6.23E-03 6.70E-03 6.94E-03 7.77E-03 8.14E-03 8.59E-03
        Muscle          6.87E-03 7.53E-03 7.82E-03 8.31E-03 8.75E-03 9.29E-03
        O-mucosa        6.47E-03 7.04E-03 7.47E-03 8.40E-03 8.92E-03 1.02E-02
        Pancreas        5.60E-03 5.87E-03 6.28E-03 7.29E-03 7.72E-03 8.14E-03
        Prostate        4.32E-11 4.32E-11 4.32E-11 4.32E-11 4.32E-11 4.32E-11
        SI-wall         5.75E-03 6.11E-03 6.66E-03 7.48E-03 8.02E-03 8.59E-03
        Spleen          6.31E-03 6.74E-03 6.96E-03 7.37E-03 7.75E-03 8.37E-03
        Thymus          5.67E-03 5.66E-03 5.79E-03 6.90E-03 7.38E-03 8.25E-03
        Uterus          5.41E-03 5.67E-03 6.37E-03 7.18E-03 7.83E-03 8.84E-03
-----------------------------------------------------------------------------
Ba-140  R-marrow        2.64E-02 2.69E-02 2.96E-02 3.30E-02 3.36E-02 3.38E-02
        Colon           2.68E-02 2.94E-02 3.15E-02 3.46E-02 3.64E-02 3.92E-02
        Lungs           2.85E-02 2.78E-02 2.87E-02 3.27E-02 3.49E-02 3.77E-02
        ST-wall         2.73E-02 2.72E-02 2.91E-02 3.21E-02 3.27E-02 3.56E-02
        Breast          3.15E-02 3.17E-02 3.29E-02 3.44E-02 3.61E-02 3.94E-02
        Ovaries         2.51E-02 2.61E-02 3.05E-02 3.27E-02 3.58E-02 3.92E-02
        Testes          9.50E-11 9.50E-11 9.50E-11 9.50E-11 9.50E-11 9.50E-11
        UB-wall         2.76E-02 2.87E-02 3.18E-02 3.51E-02 3.73E-02 4.14E-02
        Oesophagus      2.56E-02 2.51E-02 2.62E-02 2.96E-02 3.36E-02 3.69E-02
        Liver           2.70E-02 2.68E-02 2.88E-02 3.15E-02 3.28E-02 3.66E-02
        Thyroid         2.83E-02 2.91E-02 3.00E-02 3.23E-02 3.39E-02 3.95E-02
        Endost-BS       3.30E-02 3.29E-02 3.44E-02 3.64E-02 3.48E-02 3.69E-02
        Brain           2.97E-02 3.01E-02 3.06E-02 3.18E-02 3.41E-02 3.77E-02
        S-glands        3.13E-02 3.22E-02 3.33E-02 3.49E-02 3.67E-02 4.01E-02
        Skin            3.67E-02 3.71E-02 3.81E-02 3.98E-02 4.10E-02 4.37E-02
        Adrenals        2.45E-02 2.61E-02 2.85E-02 3.13E-02 3.19E-02 3.67E-02
        ET              3.01E-02 3.10E-02 3.26E-02 3.40E-02 3.55E-02 3.86E-02
        GB-wall         2.55E-02 2.52E-02 2.89E-02 3.23E-02 3.29E-02 3.57E-02
        Ht-wall         2.69E-02 2.55E-02 2.67E-02 3.01E-02 3.25E-02 3.60E-02
        Kidneys         2.63E-02 2.77E-02 2.99E-02 3.25E-02 3.39E-02 3.80E-02
        Lymph           2.81E-02 3.00E-02 3.11E-02 3.48E-02 3.66E-02 3.94E-02
        Muscle          3.11E-02 3.38E-02 3.47E-02 3.69E-02 3.86E-02 4.05E-02
        O-mucosa        2.95E-02 3.20E-02 3.41E-02 3.66E-02 3.79E-02 4.09E-02
        Pancreas        2.55E-02 2.56E-02 2.78E-02 3.27E-02 3.43E-02 3.67E-02
        Prostate        9.50E-11 9.50E-11 9.50E-11 9.50E-11 9.50E-11 9.50E-11
        SI-wall         2.59E-02 2.73E-02 2.99E-02 3.33E-02 3.51E-02 3.81E-02
        Spleen          2.81E-02 2.94E-02 3.09E-02 3.31E-02 3.42E-02 3.68E-02
        Thymus          2.67E-02 2.67E-02 2.69E-02 3.08E-02 3.26E-02 3.64E-02
        Uterus          2.50E-02 2.63E-02 2.94E-02 3.19E-02 3.52E-02 3.98E-02
-----------------------------------------------------------------------------
Ba-141  R-marrow        1.46E-01 1.50E-01 1.64E-01 1.80E-01 1.83E-01 1.84E-01
        Colon           1.48E-01 1.60E-01 1.71E-01 1.86E-01 1.96E-01 2.11E-01
        Lungs           1.56E-01 1.54E-01 1.58E-01 1.76E-01 1.89E-01 2.03E-01
        ST-wall         1.48E-01 1.50E-01 1.59E-01 1.73E-01 1.78E-01 1.93E-01
        Breast          1.68E-01 1.70E-01 1.77E-01 1.83E-01 1.91E-01 2.09E-01
        Ovaries         1.41E-01 1.46E-01 1.67E-01 1.77E-01 1.93E-01 2.11E-01
        Testes          4.34E-10 4.34E-10 4.34E-10 4.34E-10 4.34E-10 4.34E-10
        UB-wall         1.52E-01 1.57E-01 1.71E-01 1.88E-01 2.01E-01 2.20E-01
        Oesophagus      1.40E-01 1.41E-01 1.47E-01 1.63E-01 1.84E-01 2.02E-01
        Liver           1.48E-01 1.47E-01 1.57E-01 1.71E-01 1.79E-01 1.98E-01
        Thyroid         1.54E-01 1.60E-01 1.65E-01 1.75E-01 1.85E-01 2.13E-01
        Endost-BS       1.77E-01 1.79E-01 1.84E-01 1.94E-01 1.89E-01 2.00E-01
        Brain           1.62E-01 1.64E-01 1.69E-01 1.74E-01 1.85E-01 2.04E-01
        S-glands        1.70E-01 1.74E-01 1.79E-01 1.88E-01 1.97E-01 2.14E-01
        Skin            1.72E-01 1.75E-01 1.79E-01 1.86E-01 1.90E-01 2.00E-01
        Adrenals        1.36E-01 1.45E-01 1.56E-01 1.70E-01 1.75E-01 1.97E-01
        ET              1.63E-01 1.70E-01 1.76E-01 1.83E-01 1.92E-01 2.06E-01
        GB-wall         1.38E-01 1.39E-01 1.59E-01 1.73E-01 1.78E-01 1.93E-01
        Ht-wall         1.46E-01 1.41E-01 1.48E-01 1.64E-01 1.77E-01 1.96E-01
        Kidneys         1.44E-01 1.53E-01 1.63E-01 1.76E-01 1.83E-01 2.03E-01
        Lymph           1.55E-01 1.64E-01 1.70E-01 1.88E-01 1.98E-01 2.11E-01
        Muscle          1.68E-01 1.81E-01 1.87E-01 1.97E-01 2.07E-01 2.17E-01
        O-mucosa        1.62E-01 1.71E-01 1.82E-01 1.91E-01 2.02E-01 2.16E-01
        Pancreas        1.40E-01 1.43E-01 1.53E-01 1.75E-01 1.84E-01 1.99E-01
        Prostate        4.34E-10 4.34E-10 4.34E-10 4.34E-10 4.34E-10 4.34E-10
        SI-wall         1.44E-01 1.51E-01 1.62E-01 1.80E-01 1.93E-01 2.04E-01
        Spleen          1.53E-01 1.59E-01 1.67E-01 1.77E-01 1.86E-01 2.01E-01
        Thymus          1.47E-01 1.45E-01 1.48E-01 1.67E-01 1.79E-01 1.96E-01
        Uterus          1.42E-01 1.46E-01 1.61E-01 1.74E-01 1.89E-01 2.13E-01
-----------------------------------------------------------------------------
Ba-142  R-marrow        1.67E-01 1.73E-01 1.87E-01 2.06E-01 2.06E-01 2.08E-01
        Colon           1.69E-01 1.82E-01 1.94E-01 2.11E-01 2.22E-01 2.41E-01
        Lungs           1.78E-01 1.76E-01 1.80E-01 2.00E-01 2.15E-01 2.32E-01
        ST-wall         1.68E-01 1.71E-01 1.81E-01 1.96E-01 2.01E-01 2.19E-01
        Breast          1.92E-01 1.94E-01 2.02E-01 2.08E-01 2.16E-01 2.36E-01
        Ovaries         1.63E-01 1.69E-01 1.92E-01 2.01E-01 2.20E-01 2.41E-01
        Testes          4.13E-10 4.13E-10 4.13E-10 4.13E-10 4.13E-10 4.13E-10
        UB-wall         1.72E-01 1.79E-01 1.93E-01 2.13E-01 2.27E-01 2.50E-01
        Oesophagus      1.59E-01 1.61E-01 1.69E-01 1.85E-01 2.10E-01 2.31E-01
        Liver           1.68E-01 1.67E-01 1.79E-01 1.93E-01 2.03E-01 2.27E-01
        Thyroid         1.76E-01 1.82E-01 1.88E-01 1.97E-01 2.10E-01 2.41E-01
        Endost-BS       1.99E-01 2.01E-01 2.06E-01 2.17E-01 2.12E-01 2.25E-01
        Brain           1.85E-01 1.88E-01 1.92E-01 2.00E-01 2.10E-01 2.33E-01
        S-glands        1.93E-01 1.99E-01 2.04E-01 2.14E-01 2.25E-01 2.44E-01
        Skin            1.85E-01 1.87E-01 1.93E-01 2.00E-01 2.04E-01 2.13E-01
        Adrenals        1.55E-01 1.65E-01 1.78E-01 1.94E-01 2.01E-01 2.26E-01
        ET              1.86E-01 1.95E-01 2.00E-01 2.09E-01 2.19E-01 2.34E-01
        GB-wall         1.57E-01 1.58E-01 1.82E-01 1.97E-01 2.03E-01 2.20E-01
        Ht-wall         1.65E-01 1.60E-01 1.69E-01 1.86E-01 2.01E-01 2.25E-01
        Kidneys         1.63E-01 1.74E-01 1.85E-01 2.00E-01 2.08E-01 2.31E-01
        Lymph           1.76E-01 1.88E-01 1.94E-01 2.14E-01 2.25E-01 2.41E-01
        Muscle          1.92E-01 2.07E-01 2.13E-01 2.24E-01 2.36E-01 2.48E-01
        O-mucosa        1.86E-01 1.94E-01 2.07E-01 2.15E-01 2.28E-01 2.45E-01
        Pancreas        1.59E-01 1.63E-01 1.74E-01 1.98E-01 2.08E-01 2.27E-01
        Prostate        4.13E-10 4.13E-10 4.13E-10 4.13E-10 4.13E-10 4.13E-10
        SI-wall         1.65E-01 1.73E-01 1.84E-01 2.05E-01 2.20E-01 2.31E-01
        Spleen          1.73E-01 1.80E-01 1.89E-01 2.01E-01 2.11E-01 2.29E-01
        Thymus          1.67E-01 1.65E-01 1.70E-01 1.90E-01 2.04E-01 2.22E-01
        Uterus          1.62E-01 1.67E-01 1.84E-01 1.99E-01 2.14E-01 2.42E-01
-----------------------------------------------------------------------------
Be-10   R-marrow        1.90E-05 1.99E-05 2.29E-05 2.59E-05 3.01E-05 3.13E-05
        Colon           2.15E-05 2.45E-05 2.63E-05 2.98E-05 3.10E-05 3.34E-05
        Lungs           2.27E-05 2.30E-05 2.37E-05 2.71E-05 2.96E-05 3.09E-05
        ST-wall         2.23E-05 2.29E-05 2.37E-05 2.70E-05 2.77E-05 3.01E-05
        Breast          2.46E-05 2.48E-05 2.61E-05 2.66E-05 2.74E-05 3.16E-05
        Ovaries         1.92E-05 2.00E-05 2.37E-05 2.64E-05 2.92E-05 3.14E-05
        Testes          3.56E-13 3.56E-13 3.56E-13 3.56E-13 3.56E-13 3.56E-13
        UB-wall         2.23E-05 2.32E-05 2.66E-05 3.05E-05 3.26E-05 3.57E-05
        Oesophagus      1.95E-05 1.98E-05 2.06E-05 2.43E-05 2.70E-05 2.92E-05
        Liver           2.21E-05 2.19E-05 2.35E-05 2.64E-05 2.82E-05 3.07E-05
        Thyroid         2.41E-05 2.47E-05 2.64E-05 2.95E-05 3.04E-05 3.39E-05
        Endost-BS       2.89E-05 2.98E-05 3.13E-05 3.43E-05 3.39E-05 3.66E-05
        Brain           2.21E-05 2.32E-05 2.39E-05 2.45E-05 2.69E-05 3.02E-05
        S-glands        2.48E-05 2.54E-05 2.65E-05 2.80E-05 2.94E-05 3.19E-05
        Skin            1.62E-03 1.49E-03 1.53E-03 1.85E-03 2.47E-03 3.95E-03
        Adrenals        1.83E-05 2.04E-05 2.22E-05 2.50E-05 2.56E-05 2.91E-05
        ET              2.31E-05 2.33E-05 2.45E-05 2.60E-05 2.84E-05 3.38E-05
        GB-wall         1.87E-05 1.91E-05 2.29E-05 2.58E-05 2.70E-05 2.90E-05
        Ht-wall         2.17E-05 2.10E-05 2.21E-05 2.51E-05 2.73E-05 2.95E-05
        Kidneys         2.10E-05 2.36E-05 2.51E-05 2.74E-05 2.85E-05 3.21E-05
        Lymph           2.25E-05 2.46E-05 2.57E-05 2.90E-05 3.06E-05 3.18E-05
        Muscle          2.53E-05 3.50E-05 3.59E-05 4.04E-05 5.19E-05 3.85E-05
        O-mucosa        2.31E-05 2.57E-05 2.76E-05 3.00E-05 3.51E-05 4.84E-05
        Pancreas        1.99E-05 2.09E-05 2.26E-05 2.71E-05 2.89E-05 3.06E-05
        Prostate        3.56E-13 3.56E-13 3.56E-13 3.56E-13 3.56E-13 3.56E-13
        SI-wall         2.04E-05 2.22E-05 2.45E-05 2.80E-05 2.99E-05 3.26E-05
        Spleen          2.31E-05 2.50E-05 2.62E-05 2.82E-05 2.91E-05 3.16E-05
        Thymus          2.02E-05 2.01E-05 2.08E-05 2.52E-05 2.68E-05 2.98E-05
        Uterus          1.85E-05 1.97E-05 2.28E-05 2.64E-05 2.93E-05 3.33E-05
-----------------------------------------------------------------------------
Be-7    R-marrow        7.53E-03 7.69E-03 8.49E-03 9.41E-03 9.54E-03 9.61E-03
        Colon           7.64E-03 8.38E-03 8.94E-03 9.85E-03 1.04E-02 1.11E-02
        Lungs           8.13E-03 7.94E-03 8.19E-03 9.29E-03 9.93E-03 1.07E-02
        ST-wall         7.77E-03 7.76E-03 8.28E-03 9.15E-03 9.31E-03 1.01E-02
        Breast          9.00E-03 9.05E-03 9.38E-03 9.82E-03 1.03E-02 1.12E-02
        Ovaries         7.13E-03 7.43E-03 8.71E-03 9.31E-03 1.02E-02 1.12E-02
        Testes          2.49E-11 2.49E-11 2.49E-11 2.49E-11 2.49E-11 2.49E-11
        UB-wall         7.88E-03 8.21E-03 9.06E-03 9.98E-03 1.06E-02 1.18E-02
        Oesophagus      7.31E-03 7.15E-03 7.47E-03 8.44E-03 9.54E-03 1.05E-02
        Liver           7.70E-03 7.65E-03 8.21E-03 8.96E-03 9.33E-03 1.04E-02
        Thyroid         8.05E-03 8.30E-03 8.52E-03 9.18E-03 9.60E-03 1.12E-02
        Endost-BS       9.37E-03 9.35E-03 9.78E-03 1.04E-02 9.90E-03 1.05E-02
        Brain           8.47E-03 8.61E-03 8.74E-03 9.10E-03 9.74E-03 1.08E-02
        S-glands        8.93E-03 9.18E-03 9.45E-03 9.95E-03 1.05E-02 1.14E-02
        Skin            1.00E-02 1.01E-02 1.04E-02 1.08E-02 1.10E-02 1.14E-02
        Adrenals        6.98E-03 7.47E-03 8.14E-03 8.94E-03 9.08E-03 1.05E-02
        ET              8.60E-03 8.86E-03 9.34E-03 9.69E-03 1.01E-02 1.10E-02
        GB-wall         7.30E-03 7.21E-03 8.26E-03 9.20E-03 9.35E-03 1.02E-02
        Ht-wall         7.66E-03 7.28E-03 7.63E-03 8.59E-03 9.25E-03 1.02E-02
        Kidneys         7.51E-03 7.91E-03 8.55E-03 9.24E-03 9.65E-03 1.08E-02
        Lymph           8.01E-03 8.57E-03 8.87E-03 9.90E-03 1.04E-02 1.12E-02
        Muscle          8.86E-03 9.60E-03 9.86E-03 1.05E-02 1.10E-02 1.15E-02
        O-mucosa        8.42E-03 9.09E-03 9.70E-03 1.04E-02 1.08E-02 1.16E-02
        Pancreas        7.29E-03 7.30E-03 7.94E-03 9.32E-03 9.76E-03 1.04E-02
        Prostate        2.49E-11 2.49E-11 2.49E-11 2.49E-11 2.49E-11 2.49E-11
        SI-wall         7.38E-03 7.78E-03 8.53E-03 9.48E-03 9.99E-03 1.08E-02
        Spleen          8.02E-03 8.39E-03 8.79E-03 9.40E-03 9.72E-03 1.04E-02
        Thymus          7.66E-03 7.63E-03 7.70E-03 8.79E-03 9.27E-03 1.04E-02
        Uterus          7.16E-03 7.51E-03 8.40E-03 9.08E-03 1.00E-02 1.13E-02
-----------------------------------------------------------------------------
Bi-197  R-marrow        2.75E-01 2.83E-01 3.06E-01 3.37E-01 3.36E-01 3.39E-01
        Colon           2.79E-01 2.99E-01 3.19E-01 3.45E-01 3.63E-01 3.95E-01
        Lungs           2.93E-01 2.88E-01 2.95E-01 3.28E-01 3.53E-01 3.81E-01
        ST-wall         2.77E-01 2.80E-01 2.98E-01 3.21E-01 3.30E-01 3.59E-01
        Breast          3.15E-01 3.19E-01 3.31E-01 3.41E-01 3.55E-01 3.87E-01
        Ovaries         2.69E-01 2.77E-01 3.14E-01 3.29E-01 3.61E-01 3.96E-01
        Testes          6.52E-10 6.52E-10 6.52E-10 6.52E-10 6.52E-10 6.52E-10
        UB-wall         2.83E-01 2.93E-01 3.17E-01 3.49E-01 3.72E-01 4.09E-01
        Oesophagus      2.61E-01 2.64E-01 2.78E-01 3.04E-01 3.45E-01 3.78E-01
        Liver           2.76E-01 2.75E-01 2.94E-01 3.18E-01 3.32E-01 3.73E-01
        Thyroid         2.89E-01 3.00E-01 3.07E-01 3.23E-01 3.46E-01 3.96E-01
        Endost-BS       3.27E-01 3.27E-01 3.36E-01 3.53E-01 3.44E-01 3.65E-01
        Brain           3.05E-01 3.08E-01 3.15E-01 3.28E-01 3.45E-01 3.81E-01
        S-glands        3.18E-01 3.28E-01 3.36E-01 3.51E-01 3.69E-01 4.00E-01
        Skin            2.96E-01 3.00E-01 3.10E-01 3.20E-01 3.26E-01 3.39E-01
        Adrenals        2.56E-01 2.71E-01 2.94E-01 3.19E-01 3.30E-01 3.72E-01
        ET              3.06E-01 3.19E-01 3.27E-01 3.43E-01 3.60E-01 3.84E-01
        GB-wall         2.58E-01 2.59E-01 2.99E-01 3.24E-01 3.33E-01 3.61E-01
        Ht-wall         2.72E-01 2.62E-01 2.78E-01 3.06E-01 3.29E-01 3.70E-01
        Kidneys         2.68E-01 2.84E-01 3.03E-01 3.29E-01 3.42E-01 3.79E-01
        Lymph           2.90E-01 3.07E-01 3.18E-01 3.51E-01 3.69E-01 3.95E-01
        Muscle          3.15E-01 3.39E-01 3.48E-01 3.68E-01 3.86E-01 4.06E-01
        O-mucosa        3.05E-01 3.19E-01 3.40E-01 3.53E-01 3.73E-01 4.02E-01
        Pancreas        2.61E-01 2.66E-01 2.85E-01 3.25E-01 3.41E-01 3.72E-01
        Prostate        6.52E-10 6.52E-10 6.52E-10 6.52E-10 6.52E-10 6.52E-10
        SI-wall         2.72E-01 2.85E-01 3.02E-01 3.36E-01 3.60E-01 3.78E-01
        Spleen          2.85E-01 2.94E-01 3.10E-01 3.31E-01 3.46E-01 3.75E-01
        Thymus          2.76E-01 2.73E-01 2.79E-01 3.12E-01 3.36E-01 3.63E-01
        Uterus          2.68E-01 2.74E-01 3.02E-01 3.25E-01 3.51E-01 3.96E-01
-----------------------------------------------------------------------------
Bi-200  R-marrow        3.72E-01 3.83E-01 4.18E-01 4.62E-01 4.67E-01 4.71E-01
        Colon           3.77E-01 4.10E-01 4.38E-01 4.78E-01 5.03E-01 5.44E-01
        Lungs           3.99E-01 3.93E-01 4.03E-01 4.52E-01 4.85E-01 5.22E-01
        ST-wall         3.79E-01 3.83E-01 4.06E-01 4.44E-01 4.55E-01 4.94E-01
        Breast          4.35E-01 4.39E-01 4.56E-01 4.73E-01 4.93E-01 5.39E-01
        Ovaries         3.59E-01 3.72E-01 4.29E-01 4.54E-01 4.96E-01 5.43E-01
        Testes          1.12E-09 1.12E-09 1.12E-09 1.12E-09 1.12E-09 1.12E-09
        UB-wall         3.86E-01 4.01E-01 4.38E-01 4.83E-01 5.15E-01 5.69E-01
        Oesophagus      3.57E-01 3.58E-01 3.74E-01 4.16E-01 4.71E-01 5.17E-01
        Liver           3.78E-01 3.76E-01 4.02E-01 4.37E-01 4.57E-01 5.10E-01
        Thyroid         3.96E-01 4.09E-01 4.21E-01 4.47E-01 4.73E-01 5.46E-01
        Endost-BS       4.54E-01 4.56E-01 4.71E-01 4.98E-01 4.83E-01 5.12E-01
        Brain           4.14E-01 4.22E-01 4.31E-01 4.48E-01 4.74E-01 5.25E-01
        S-glands        4.35E-01 4.48E-01 4.61E-01 4.84E-01 5.08E-01 5.54E-01
        Skin            4.46E-01 4.52E-01 4.64E-01 4.82E-01 4.90E-01 5.11E-01
        Adrenals        3.45E-01 3.69E-01 3.99E-01 4.36E-01 4.49E-01 5.10E-01
        ET              4.18E-01 4.35E-01 4.52E-01 4.71E-01 4.93E-01 5.32E-01
        GB-wall         3.54E-01 3.54E-01 4.07E-01 4.45E-01 4.57E-01 4.96E-01
        Ht-wall         3.72E-01 3.59E-01 3.78E-01 4.19E-01 4.52E-01 5.03E-01
        Kidneys         3.67E-01 3.90E-01 4.17E-01 4.52E-01 4.70E-01 5.23E-01
        Lymph           3.94E-01 4.21E-01 4.36E-01 4.83E-01 5.08E-01 5.45E-01
        Muscle          4.32E-01 4.67E-01 4.80E-01 5.08E-01 5.33E-01 5.60E-01
        O-mucosa        4.15E-01 4.40E-01 4.69E-01 4.95E-01 5.19E-01 5.59E-01
        Pancreas        3.57E-01 3.63E-01 3.90E-01 4.49E-01 4.72E-01 5.10E-01
        Prostate        1.12E-09 1.12E-09 1.12E-09 1.12E-09 1.12E-09 1.12E-09
        SI-wall         3.66E-01 3.86E-01 4.14E-01 4.62E-01 4.93E-01 5.24E-01
        Spleen          3.91E-01 4.07E-01 4.27E-01 4.56E-01 4.76E-01 5.13E-01
        Thymus          3.75E-01 3.72E-01 3.79E-01 4.29E-01 4.57E-01 5.03E-01
        Uterus          3.57E-01 3.71E-01 4.12E-01 4.46E-01 4.85E-01 5.48E-01
-----------------------------------------------------------------------------
Bi-201  R-marrow        2.89E-01 2.98E-01 3.20E-01 3.51E-01 3.49E-01 3.51E-01
        Colon           2.93E-01 3.12E-01 3.33E-01 3.59E-01 3.78E-01 4.11E-01
        Lungs           3.06E-01 3.02E-01 3.08E-01 3.42E-01 3.68E-01 3.97E-01
        ST-wall         2.89E-01 2.93E-01 3.11E-01 3.34E-01 3.43E-01 3.75E-01
        Breast          3.26E-01 3.31E-01 3.44E-01 3.52E-01 3.67E-01 3.97E-01
        Ovaries         2.83E-01 2.93E-01 3.28E-01 3.43E-01 3.75E-01 4.13E-01
        Testes          6.09E-10 6.09E-10 6.09E-10 6.09E-10 6.09E-10 6.09E-10
        UB-wall         2.98E-01 3.06E-01 3.30E-01 3.61E-01 3.87E-01 4.23E-01
        Oesophagus      2.74E-01 2.78E-01 2.93E-01 3.18E-01 3.61E-01 3.95E-01
        Liver           2.89E-01 2.87E-01 3.08E-01 3.32E-01 3.46E-01 3.89E-01
        Thyroid         3.01E-01 3.13E-01 3.21E-01 3.37E-01 3.62E-01 4.12E-01
        Endost-BS       3.39E-01 3.41E-01 3.48E-01 3.66E-01 3.56E-01 3.78E-01
        Brain           3.19E-01 3.22E-01 3.29E-01 3.43E-01 3.59E-01 3.97E-01
        S-glands        3.31E-01 3.42E-01 3.50E-01 3.65E-01 3.83E-01 4.15E-01
        Skin            2.90E-01 2.95E-01 3.04E-01 3.13E-01 3.18E-01 3.32E-01
        Adrenals        2.70E-01 2.85E-01 3.08E-01 3.33E-01 3.46E-01 3.87E-01
        ET              3.19E-01 3.34E-01 3.41E-01 3.57E-01 3.75E-01 3.98E-01
        GB-wall         2.69E-01 2.71E-01 3.13E-01 3.37E-01 3.47E-01 3.76E-01
        Ht-wall         2.85E-01 2.75E-01 2.91E-01 3.19E-01 3.43E-01 3.87E-01
        Kidneys         2.81E-01 2.98E-01 3.17E-01 3.43E-01 3.56E-01 3.93E-01
        Lymph           3.04E-01 3.21E-01 3.32E-01 3.66E-01 3.84E-01 4.10E-01
        Muscle          3.29E-01 3.53E-01 3.62E-01 3.82E-01 4.01E-01 4.21E-01
        O-mucosa        3.19E-01 3.31E-01 3.53E-01 3.63E-01 3.85E-01 4.13E-01
        Pancreas        2.73E-01 2.80E-01 2.98E-01 3.37E-01 3.55E-01 3.88E-01
        Prostate        6.09E-10 6.09E-10 6.09E-10 6.09E-10 6.09E-10 6.09E-10
        SI-wall         2.86E-01 2.99E-01 3.15E-01 3.50E-01 3.77E-01 3.93E-01
        Spleen          2.97E-01 3.06E-01 3.23E-01 3.44E-01 3.62E-01 3.91E-01
        Thymus          2.90E-01 2.85E-01 2.93E-01 3.25E-01 3.52E-01 3.78E-01
        Uterus          2.84E-01 2.89E-01 3.16E-01 3.40E-01 3.64E-01 4.12E-01
-----------------------------------------------------------------------------
Bi-202  R-marrow        4.39E-01 4.51E-01 4.89E-01 5.39E-01 5.40E-01 5.44E-01
        Colon           4.44E-01 4.79E-01 5.12E-01 5.55E-01 5.85E-01 6.34E-01
        Lungs           4.68E-01 4.61E-01 4.72E-01 5.27E-01 5.66E-01 6.11E-01
        ST-wall         4.44E-01 4.48E-01 4.76E-01 5.17E-01 5.29E-01 5.76E-01
        Breast          5.07E-01 5.13E-01 5.31E-01 5.49E-01 5.73E-01 6.24E-01
        Ovaries         4.26E-01 4.40E-01 5.02E-01 5.29E-01 5.79E-01 6.36E-01
        Testes          1.12E-09 1.12E-09 1.12E-09 1.12E-09 1.12E-09 1.12E-09
        UB-wall         4.52E-01 4.70E-01 5.09E-01 5.61E-01 5.99E-01 6.60E-01
        Oesophagus      4.18E-01 4.21E-01 4.42E-01 4.86E-01 5.52E-01 6.05E-01
        Liver           4.42E-01 4.40E-01 4.71E-01 5.10E-01 5.33E-01 5.98E-01
        Thyroid         4.63E-01 4.79E-01 4.91E-01 5.19E-01 5.53E-01 6.36E-01
        Endost-BS       5.27E-01 5.27E-01 5.43E-01 5.71E-01 5.55E-01 5.89E-01
        Brain           4.87E-01 4.94E-01 5.04E-01 5.25E-01 5.53E-01 6.13E-01
        S-glands        5.10E-01 5.25E-01 5.39E-01 5.63E-01 5.92E-01 6.44E-01
        Skin            4.95E-01 5.02E-01 5.17E-01 5.34E-01 5.43E-01 5.67E-01
        Adrenals        4.08E-01 4.33E-01 4.70E-01 5.11E-01 5.27E-01 5.96E-01
        ET              4.90E-01 5.10E-01 5.27E-01 5.51E-01 5.77E-01 6.19E-01
        GB-wall         4.15E-01 4.14E-01 4.78E-01 5.20E-01 5.34E-01 5.80E-01
        Ht-wall         4.35E-01 4.20E-01 4.43E-01 4.90E-01 5.27E-01 5.91E-01
        Kidneys         4.29E-01 4.55E-01 4.87E-01 5.28E-01 5.49E-01 6.10E-01
        Lymph           4.63E-01 4.92E-01 5.09E-01 5.64E-01 5.92E-01 6.36E-01
        Muscle          5.06E-01 5.45E-01 5.59E-01 5.92E-01 6.21E-01 6.53E-01
        O-mucosa        4.87E-01 5.13E-01 5.47E-01 5.72E-01 6.01E-01 6.48E-01
        Pancreas        4.18E-01 4.25E-01 4.56E-01 5.23E-01 5.50E-01 5.97E-01
        Prostate        1.12E-09 1.12E-09 1.12E-09 1.12E-09 1.12E-09 1.12E-09
        SI-wall         4.32E-01 4.54E-01 4.84E-01 5.40E-01 5.76E-01 6.09E-01
        Spleen          4.57E-01 4.73E-01 4.98E-01 5.32E-01 5.55E-01 6.00E-01
        Thymus          4.41E-01 4.36E-01 4.46E-01 5.00E-01 5.36E-01 5.84E-01
        Uterus          4.23E-01 4.38E-01 4.83E-01 5.21E-01 5.64E-01 6.38E-01
-----------------------------------------------------------------------------
Bi-203  R-marrow        4.07E-01 4.19E-01 4.51E-01 4.93E-01 4.89E-01 4.92E-01
        Colon           4.13E-01 4.38E-01 4.67E-01 5.03E-01 5.30E-01 5.76E-01
        Lungs           4.30E-01 4.25E-01 4.33E-01 4.79E-01 5.16E-01 5.57E-01
        ST-wall         4.06E-01 4.12E-01 4.37E-01 4.69E-01 4.82E-01 5.27E-01
        Breast          4.57E-01 4.64E-01 4.81E-01 4.94E-01 5.14E-01 5.54E-01
        Ovaries         3.98E-01 4.12E-01 4.60E-01 4.82E-01 5.26E-01 5.80E-01
        Testes          8.01E-10 8.01E-10 8.01E-10 8.01E-10 8.01E-10 8.01E-10
        UB-wall         4.20E-01 4.31E-01 4.64E-01 5.06E-01 5.42E-01 5.91E-01
        Oesophagus      3.85E-01 3.91E-01 4.13E-01 4.47E-01 5.08E-01 5.55E-01
        Liver           4.06E-01 4.04E-01 4.32E-01 4.66E-01 4.86E-01 5.45E-01
        Thyroid         4.22E-01 4.40E-01 4.50E-01 4.73E-01 5.08E-01 5.78E-01
        Endost-BS       4.75E-01 4.77E-01 4.88E-01 5.11E-01 4.98E-01 5.29E-01
        Brain           4.48E-01 4.52E-01 4.63E-01 4.81E-01 5.05E-01 5.56E-01
        S-glands        4.65E-01 4.80E-01 4.90E-01 5.11E-01 5.37E-01 5.81E-01
        Skin            4.00E-01 4.06E-01 4.18E-01 4.30E-01 4.39E-01 4.57E-01
        Adrenals        3.80E-01 4.01E-01 4.33E-01 4.68E-01 4.86E-01 5.43E-01
        ET              4.49E-01 4.69E-01 4.78E-01 5.01E-01 5.26E-01 5.57E-01
        GB-wall         3.78E-01 3.81E-01 4.40E-01 4.73E-01 4.87E-01 5.27E-01
        Ht-wall         4.01E-01 3.87E-01 4.10E-01 4.49E-01 4.82E-01 5.43E-01
        Kidneys         3.95E-01 4.18E-01 4.44E-01 4.82E-01 5.00E-01 5.51E-01
        Lymph           4.28E-01 4.51E-01 4.65E-01 5.13E-01 5.39E-01 5.74E-01
        Muscle          4.62E-01 4.94E-01 5.08E-01 5.36E-01 5.62E-01 5.90E-01
        O-mucosa        4.49E-01 4.64E-01 4.95E-01 5.08E-01 5.38E-01 5.78E-01
        Pancreas        3.85E-01 3.94E-01 4.19E-01 4.73E-01 4.98E-01 5.45E-01
        Prostate        8.01E-10 8.01E-10 8.01E-10 8.01E-10 8.01E-10 8.01E-10
        SI-wall         4.03E-01 4.20E-01 4.43E-01 4.92E-01 5.30E-01 5.51E-01
        Spleen          4.16E-01 4.29E-01 4.54E-01 4.82E-01 5.08E-01 5.49E-01
        Thymus          4.09E-01 4.00E-01 4.12E-01 4.57E-01 4.95E-01 5.30E-01
        Uterus          4.01E-01 4.06E-01 4.45E-01 4.77E-01 5.12E-01 5.77E-01
-----------------------------------------------------------------------------
Bi-204  R-marrow        4.72E-01 4.87E-01 5.26E-01 5.78E-01 5.78E-01 5.83E-01
        Colon           4.77E-01 5.12E-01 5.48E-01 5.93E-01 6.25E-01 6.78E-01
        Lungs           5.02E-01 4.96E-01 5.06E-01 5.63E-01 6.05E-01 6.53E-01
        ST-wall         4.75E-01 4.82E-01 5.11E-01 5.51E-01 5.67E-01 6.16E-01
        Breast          5.41E-01 5.48E-01 5.68E-01 5.85E-01 6.10E-01 6.63E-01
        Ovaries         4.61E-01 4.75E-01 5.39E-01 5.66E-01 6.19E-01 6.80E-01
        Testes          1.12E-09 1.12E-09 1.12E-09 1.12E-09 1.12E-09 1.12E-09
        UB-wall         4.85E-01 5.03E-01 5.44E-01 5.99E-01 6.40E-01 7.03E-01
        Oesophagus      4.48E-01 4.54E-01 4.78E-01 5.22E-01 5.93E-01 6.50E-01
        Liver           4.74E-01 4.72E-01 5.05E-01 5.46E-01 5.71E-01 6.41E-01
        Thyroid         4.96E-01 5.14E-01 5.27E-01 5.55E-01 5.93E-01 6.80E-01
        Endost-BS       5.61E-01 5.63E-01 5.78E-01 6.08E-01 5.93E-01 6.30E-01
        Brain           5.22E-01 5.30E-01 5.41E-01 5.63E-01 5.92E-01 6.56E-01
        S-glands        5.45E-01 5.62E-01 5.76E-01 6.02E-01 6.33E-01 6.88E-01
        Skin            5.10E-01 5.18E-01 5.33E-01 5.50E-01 5.60E-01 5.85E-01
        Adrenals        4.39E-01 4.66E-01 5.04E-01 5.47E-01 5.66E-01 6.38E-01
        ET              5.24E-01 5.48E-01 5.63E-01 5.89E-01 6.18E-01 6.60E-01
        GB-wall         4.43E-01 4.45E-01 5.13E-01 5.56E-01 5.72E-01 6.20E-01
        Ht-wall         4.66E-01 4.51E-01 4.77E-01 5.24E-01 5.65E-01 6.34E-01
        Kidneys         4.60E-01 4.88E-01 5.21E-01 5.65E-01 5.87E-01 6.50E-01
        Lymph           4.96E-01 5.28E-01 5.46E-01 6.03E-01 6.34E-01 6.79E-01
        Muscle          5.41E-01 5.82E-01 5.98E-01 6.32E-01 6.64E-01 6.98E-01
        O-mucosa        5.23E-01 5.48E-01 5.84E-01 6.07E-01 6.40E-01 6.89E-01
        Pancreas        4.47E-01 4.58E-01 4.89E-01 5.58E-01 5.86E-01 6.39E-01
        Prostate        1.12E-09 1.12E-09 1.12E-09 1.12E-09 1.12E-09 1.12E-09
        SI-wall         4.65E-01 4.88E-01 5.18E-01 5.77E-01 6.19E-01 6.50E-01
        Spleen          4.89E-01 5.06E-01 5.32E-01 5.67E-01 5.95E-01 6.43E-01
        Thymus          4.73E-01 4.67E-01 4.79E-01 5.36E-01 5.76E-01 6.24E-01
        Uterus          4.57E-01 4.71E-01 5.18E-01 5.59E-01 6.02E-01 6.81E-01
-----------------------------------------------------------------------------
Bi-205  R-marrow        2.88E-01 2.96E-01 3.18E-01 3.49E-01 3.45E-01 3.47E-01
        Colon           2.93E-01 3.10E-01 3.30E-01 3.56E-01 3.75E-01 4.07E-01
        Lungs           3.04E-01 3.00E-01 3.06E-01 3.39E-01 3.66E-01 3.94E-01
        ST-wall         2.88E-01 2.91E-01 3.09E-01 3.32E-01 3.41E-01 3.74E-01
        Breast          3.23E-01 3.28E-01 3.40E-01 3.49E-01 3.64E-01 3.92E-01
        Ovaries         2.82E-01 2.92E-01 3.26E-01 3.41E-01 3.72E-01 4.11E-01
        Testes          5.76E-10 5.76E-10 5.76E-10 5.76E-10 5.76E-10 5.76E-10
        UB-wall         2.97E-01 3.05E-01 3.28E-01 3.58E-01 3.83E-01 4.18E-01
        Oesophagus      2.73E-01 2.76E-01 2.92E-01 3.16E-01 3.59E-01 3.92E-01
        Liver           2.87E-01 2.86E-01 3.06E-01 3.30E-01 3.44E-01 3.85E-01
        Thyroid         2.99E-01 3.11E-01 3.19E-01 3.35E-01 3.60E-01 4.09E-01
        Endost-BS       3.37E-01 3.37E-01 3.46E-01 3.62E-01 3.52E-01 3.73E-01
        Brain           3.17E-01 3.20E-01 3.27E-01 3.41E-01 3.57E-01 3.93E-01
        S-glands        3.29E-01 3.40E-01 3.47E-01 3.62E-01 3.80E-01 4.11E-01
        Skin            2.83E-01 2.87E-01 2.96E-01 3.04E-01 3.10E-01 3.23E-01
        Adrenals        2.69E-01 2.83E-01 3.06E-01 3.31E-01 3.44E-01 3.84E-01
        ET              3.18E-01 3.32E-01 3.38E-01 3.55E-01 3.72E-01 3.94E-01
        GB-wall         2.68E-01 2.70E-01 3.11E-01 3.35E-01 3.45E-01 3.73E-01
        Ht-wall         2.84E-01 2.73E-01 2.90E-01 3.18E-01 3.41E-01 3.84E-01
        Kidneys         2.80E-01 2.96E-01 3.15E-01 3.41E-01 3.54E-01 3.90E-01
        Lymph           3.03E-01 3.19E-01 3.29E-01 3.63E-01 3.81E-01 4.06E-01
        Muscle          3.27E-01 3.50E-01 3.59E-01 3.79E-01 3.97E-01 4.17E-01
        O-mucosa        3.18E-01 3.28E-01 3.50E-01 3.59E-01 3.81E-01 4.09E-01
        Pancreas        2.73E-01 2.78E-01 2.96E-01 3.35E-01 3.52E-01 3.86E-01
        Prostate        5.76E-10 5.76E-10 5.76E-10 5.76E-10 5.76E-10 5.76E-10
        SI-wall         2.85E-01 2.97E-01 3.14E-01 3.48E-01 3.75E-01 3.89E-01
        Spleen          2.95E-01 3.03E-01 3.21E-01 3.42E-01 3.60E-01 3.89E-01
        Thymus          2.90E-01 2.84E-01 2.91E-01 3.23E-01 3.50E-01 3.75E-01
        Uterus          2.84E-01 2.88E-01 3.15E-01 3.37E-01 3.62E-01 4.08E-01
-----------------------------------------------------------------------------
Bi-206  R-marrow        5.32E-01 5.45E-01 5.91E-01 6.49E-01 6.50E-01 6.57E-01
        Colon           5.36E-01 5.77E-01 6.18E-01 6.68E-01 7.04E-01 7.64E-01
        Lungs           5.65E-01 5.56E-01 5.69E-01 6.35E-01 6.82E-01 7.37E-01
        ST-wall         5.35E-01 5.42E-01 5.76E-01 6.21E-01 6.38E-01 6.95E-01
        Breast          6.10E-01 6.17E-01 6.40E-01 6.60E-01 6.90E-01 7.49E-01
        Ovaries         5.16E-01 5.33E-01 6.06E-01 6.38E-01 6.97E-01 7.67E-01
        Testes          1.29E-09 1.29E-09 1.29E-09 1.29E-09 1.29E-09 1.29E-09
        UB-wall         5.46E-01 5.67E-01 6.13E-01 6.76E-01 7.22E-01 7.93E-01
        Oesophagus      5.04E-01 5.10E-01 5.36E-01 5.86E-01 6.67E-01 7.31E-01
        Liver           5.32E-01 5.31E-01 5.68E-01 6.15E-01 6.43E-01 7.23E-01
        Thyroid         5.58E-01 5.79E-01 5.92E-01 6.26E-01 6.68E-01 7.68E-01
        Endost-BS       6.33E-01 6.33E-01 6.52E-01 6.85E-01 6.68E-01 7.09E-01
        Brain           5.89E-01 5.96E-01 6.07E-01 6.32E-01 6.67E-01 7.39E-01
        S-glands        6.15E-01 6.34E-01 6.49E-01 6.78E-01 7.14E-01 7.76E-01
        Skin            5.85E-01 5.93E-01 6.11E-01 6.30E-01 6.41E-01 6.69E-01
        Adrenals        4.94E-01 5.23E-01 5.69E-01 6.18E-01 6.36E-01 7.18E-01
        ET              5.91E-01 6.15E-01 6.33E-01 6.63E-01 6.97E-01 7.45E-01
        GB-wall         4.99E-01 4.99E-01 5.77E-01 6.27E-01 6.45E-01 6.99E-01
        Ht-wall         5.26E-01 5.07E-01 5.36E-01 5.91E-01 6.36E-01 7.14E-01
        Kidneys         5.17E-01 5.48E-01 5.87E-01 6.36E-01 6.61E-01 7.34E-01
        Lymph           5.59E-01 5.94E-01 6.14E-01 6.80E-01 7.14E-01 7.66E-01
        Muscle          6.10E-01 6.56E-01 6.73E-01 7.13E-01 7.49E-01 7.87E-01
        O-mucosa        5.88E-01 6.19E-01 6.58E-01 6.88E-01 7.23E-01 7.78E-01
        Pancreas        5.03E-01 5.15E-01 5.51E-01 6.30E-01 6.62E-01 7.20E-01
        Prostate        1.29E-09 1.29E-09 1.29E-09 1.29E-09 1.29E-09 1.29E-09
        SI-wall         5.23E-01 5.49E-01 5.84E-01 6.50E-01 6.95E-01 7.34E-01
        Spleen          5.50E-01 5.69E-01 6.00E-01 6.40E-01 6.69E-01 7.24E-01
        Thymus          5.32E-01 5.26E-01 5.39E-01 6.04E-01 6.48E-01 7.02E-01
        Uterus          5.13E-01 5.29E-01 5.82E-01 6.29E-01 6.80E-01 7.68E-01
-----------------------------------------------------------------------------
Bi-207  R-marrow        2.45E-01 2.51E-01 2.71E-01 3.00E-01 2.99E-01 3.01E-01
        Colon           2.48E-01 2.67E-01 2.85E-01 3.09E-01 3.25E-01 3.53E-01
        Lungs           2.61E-01 2.56E-01 2.62E-01 2.94E-01 3.15E-01 3.40E-01
        ST-wall         2.47E-01 2.49E-01 2.65E-01 2.88E-01 2.94E-01 3.21E-01
        Breast          2.83E-01 2.86E-01 2.96E-01 3.05E-01 3.18E-01 3.47E-01
        Ovaries         2.39E-01 2.46E-01 2.80E-01 2.94E-01 3.23E-01 3.54E-01
        Testes          6.14E-10 6.14E-10 6.14E-10 6.14E-10 6.14E-10 6.14E-10
        UB-wall         2.52E-01 2.61E-01 2.83E-01 3.12E-01 3.32E-01 3.67E-01
        Oesophagus      2.33E-01 2.34E-01 2.46E-01 2.71E-01 3.07E-01 3.37E-01
        Liver           2.47E-01 2.45E-01 2.63E-01 2.84E-01 2.95E-01 3.32E-01
        Thyroid         2.58E-01 2.67E-01 2.74E-01 2.89E-01 3.08E-01 3.53E-01
        Endost-BS       2.93E-01 2.93E-01 3.01E-01 3.17E-01 3.07E-01 3.25E-01
        Brain           2.72E-01 2.75E-01 2.80E-01 2.93E-01 3.08E-01 3.40E-01
        S-glands        2.84E-01 2.93E-01 3.01E-01 3.14E-01 3.29E-01 3.58E-01
        Skin            2.72E-01 2.76E-01 2.85E-01 2.95E-01 2.99E-01 3.11E-01
        Adrenals        2.28E-01 2.41E-01 2.61E-01 2.85E-01 2.94E-01 3.33E-01
        ET              2.73E-01 2.85E-01 2.93E-01 3.07E-01 3.21E-01 3.44E-01
        GB-wall         2.31E-01 2.31E-01 2.66E-01 2.90E-01 2.97E-01 3.22E-01
        Ht-wall         2.42E-01 2.33E-01 2.47E-01 2.72E-01 2.93E-01 3.30E-01
        Kidneys         2.39E-01 2.54E-01 2.71E-01 2.93E-01 3.05E-01 3.39E-01
        Lymph           2.58E-01 2.74E-01 2.83E-01 3.13E-01 3.29E-01 3.53E-01
        Muscle          2.82E-01 3.03E-01 3.11E-01 3.29E-01 3.45E-01 3.63E-01
        O-mucosa        2.72E-01 2.85E-01 3.04E-01 3.17E-01 3.34E-01 3.61E-01
        Pancreas        2.33E-01 2.36E-01 2.54E-01 2.90E-01 3.05E-01 3.32E-01
        Prostate        6.14E-10 6.14E-10 6.14E-10 6.14E-10 6.14E-10 6.14E-10
        SI-wall         2.41E-01 2.53E-01 2.70E-01 3.00E-01 3.21E-01 3.38E-01
        Spleen          2.55E-01 2.63E-01 2.77E-01 2.96E-01 3.09E-01 3.34E-01
        Thymus          2.46E-01 2.44E-01 2.48E-01 2.78E-01 2.99E-01 3.24E-01
        Uterus          2.37E-01 2.44E-01 2.70E-01 2.90E-01 3.13E-01 3.54E-01
-----------------------------------------------------------------------------
Bi-208  R-marrow        5.16E-01 5.31E-01 5.68E-01 6.10E-01 5.89E-01 5.89E-01
        Colon           5.30E-01 5.49E-01 5.74E-01 6.19E-01 6.50E-01 7.06E-01
        Lungs           5.38E-01 5.36E-01 5.45E-01 5.91E-01 6.40E-01 6.87E-01
        ST-wall         5.13E-01 5.22E-01 5.46E-01 5.83E-01 5.98E-01 6.59E-01
        Breast          5.47E-01 5.63E-01 5.80E-01 5.90E-01 6.13E-01 6.45E-01
        Ovaries         5.08E-01 5.26E-01 5.71E-01 5.96E-01 6.45E-01 7.17E-01
        Testes          5.87E-10 5.87E-10 5.87E-10 5.87E-10 5.87E-10 5.87E-10
        UB-wall         5.36E-01 5.41E-01 5.79E-01 6.14E-01 6.58E-01 7.06E-01
        Oesophagus      4.88E-01 4.98E-01 5.31E-01 5.61E-01 6.33E-01 6.85E-01
        Liver           5.12E-01 5.10E-01 5.43E-01 5.82E-01 6.03E-01 6.68E-01
        Thyroid         5.18E-01 5.44E-01 5.60E-01 5.85E-01 6.34E-01 7.09E-01
        Endost-BS       5.81E-01 5.85E-01 5.98E-01 6.20E-01 5.93E-01 6.25E-01
        Brain           5.62E-01 5.62E-01 5.82E-01 6.02E-01 6.28E-01 6.80E-01
        S-glands        5.73E-01 5.91E-01 6.01E-01 6.23E-01 6.53E-01 6.99E-01
        Skin            4.01E-01 4.08E-01 4.19E-01 4.28E-01 4.37E-01 4.54E-01
        Adrenals        4.86E-01 5.11E-01 5.45E-01 5.81E-01 6.09E-01 6.71E-01
        ET              5.57E-01 5.87E-01 5.91E-01 6.14E-01 6.45E-01 6.74E-01
        GB-wall         4.78E-01 4.86E-01 5.52E-01 5.86E-01 6.04E-01 6.52E-01
        Ht-wall         5.06E-01 4.92E-01 5.22E-01 5.65E-01 6.00E-01 6.77E-01
        Kidneys         5.04E-01 5.31E-01 5.54E-01 6.01E-01 6.22E-01 6.75E-01
        Lymph           5.42E-01 5.62E-01 5.75E-01 6.32E-01 6.60E-01 6.94E-01
        Muscle          5.76E-01 6.06E-01 6.21E-01 6.51E-01 6.78E-01 7.07E-01
        O-mucosa        5.61E-01 5.65E-01 6.02E-01 5.99E-01 6.36E-01 6.76E-01
        Pancreas        4.93E-01 5.03E-01 5.26E-01 5.90E-01 6.15E-01 6.75E-01
        Prostate        5.87E-10 5.87E-10 5.87E-10 5.87E-10 5.87E-10 5.87E-10
        SI-wall         5.19E-01 5.28E-01 5.54E-01 6.11E-01 6.62E-01 6.73E-01
        Spleen          5.19E-01 5.31E-01 5.65E-01 5.98E-01 6.35E-01 6.81E-01
        Thymus          5.23E-01 5.04E-01 5.25E-01 5.70E-01 6.22E-01 6.60E-01
        Uterus          5.22E-01 5.21E-01 5.60E-01 5.91E-01 6.32E-01 7.09E-01
-----------------------------------------------------------------------------
Bi-210  R-marrow        7.07E-05 7.36E-05 8.35E-05 9.36E-05 1.05E-04 1.08E-04
        Colon           7.65E-05 8.68E-05 9.24E-05 1.03E-04 1.08E-04 1.16E-04
        Lungs           8.12E-05 8.17E-05 8.39E-05 9.51E-05 1.03E-04 1.09E-04
        ST-wall         7.89E-05 8.08E-05 8.39E-05 9.48E-05 9.70E-05 1.05E-04
        Breast          9.03E-05 8.94E-05 9.42E-05 9.64E-05 1.05E-04 1.78E-04
        Ovaries         6.94E-05 7.23E-05 8.58E-05 9.41E-05 1.02E-04 1.11E-04
        Testes          8.81E-13 8.81E-13 8.81E-13 8.81E-13 8.81E-13 8.81E-13
        UB-wall         7.95E-05 8.27E-05 9.38E-05 1.06E-04 1.13E-04 1.23E-04
        Oesophagus      7.13E-05 7.17E-05 7.42E-05 8.63E-05 9.60E-05 1.05E-04
        Liver           7.84E-05 7.81E-05 8.33E-05 9.28E-05 9.83E-05 1.07E-04
        Thyroid         8.38E-05 8.63E-05 9.13E-05 1.01E-04 1.04E-04 1.18E-04
        Endost-BS       1.00E-04 1.04E-04 1.09E-04 1.17E-04 1.15E-04 1.24E-04
        Brain           8.12E-05 8.45E-05 8.72E-05 8.92E-05 9.72E-05 1.08E-04
        S-glands        8.90E-05 9.13E-05 9.44E-05 9.96E-05 1.04E-04 1.16E-04
        Skin            2.47E-03 2.36E-03 2.45E-03 2.92E-03 3.61E-03 5.22E-03
        Adrenals        6.69E-05 7.38E-05 7.99E-05 8.91E-05 9.11E-05 1.03E-04
        ET              8.45E-05 8.66E-05 9.01E-05 9.73E-05 1.08E-04 1.44E-04
        GB-wall         6.91E-05 7.02E-05 8.20E-05 9.19E-05 9.50E-05 1.02E-04
        Ht-wall         7.74E-05 7.50E-05 7.83E-05 8.86E-05 9.61E-05 1.04E-04
        Kidneys         7.52E-05 8.28E-05 8.86E-05 9.59E-05 9.97E-05 1.12E-04
        Lymph           8.03E-05 8.73E-05 9.07E-05 1.02E-04 1.08E-04 1.13E-04
        Muscle          8.96E-05 1.15E-04 1.20E-04 1.35E-04 1.66E-04 1.54E-04
        O-mucosa        8.30E-05 9.19E-05 9.80E-05 1.25E-04 1.68E-04 2.79E-04
        Pancreas        7.17E-05 7.47E-05 8.06E-05 9.56E-05 1.01E-04 1.07E-04
        Prostate        8.81E-13 8.81E-13 8.81E-13 8.81E-13 8.81E-13 8.81E-13
        SI-wall         7.32E-05 7.88E-05 8.68E-05 9.82E-05 1.04E-04 1.14E-04
        Spleen          8.19E-05 8.80E-05 9.18E-05 9.78E-05 1.01E-04 1.10E-04
        Thymus          7.34E-05 7.31E-05 7.52E-05 8.96E-05 9.48E-05 1.07E-04
        Uterus          6.78E-05 7.20E-05 8.21E-05 9.34E-05 1.03E-04 1.17E-04
-----------------------------------------------------------------------------
Bi-210m R-marrow        3.44E-02 3.61E-02 4.04E-02 4.47E-02 4.72E-02 4.79E-02
        Colon           3.57E-02 3.95E-02 4.23E-02 4.70E-02 4.95E-02 5.28E-02
        Lungs           3.78E-02 3.79E-02 3.90E-02 4.36E-02 4.70E-02 5.02E-02
        ST-wall         3.64E-02 3.72E-02 3.87E-02 4.34E-02 4.49E-02 4.81E-02
        Breast          4.16E-02 4.19E-02 4.40E-02 4.60E-02 4.78E-02 5.21E-02
        Ovaries         3.26E-02 3.43E-02 4.10E-02 4.43E-02 4.76E-02 5.17E-02
        Testes          1.77E-10 1.77E-10 1.77E-10 1.77E-10 1.77E-10 1.77E-10
        UB-wall         3.70E-02 3.86E-02 4.32E-02 4.77E-02 5.11E-02 5.59E-02
        Oesophagus      3.42E-02 3.41E-02 3.52E-02 4.01E-02 4.49E-02 4.95E-02
        Liver           3.63E-02 3.63E-02 3.85E-02 4.24E-02 4.50E-02 4.89E-02
        Thyroid         3.78E-02 3.92E-02 4.08E-02 4.45E-02 4.59E-02 5.40E-02
        Endost-BS       4.51E-02 4.64E-02 4.85E-02 5.16E-02 5.02E-02 5.33E-02
        Brain           3.89E-02 4.02E-02 4.16E-02 4.24E-02 4.60E-02 5.10E-02
        S-glands        4.14E-02 4.25E-02 4.37E-02 4.68E-02 4.90E-02 5.36E-02
        Skin            4.90E-02 4.97E-02 5.08E-02 5.25E-02 5.34E-02 5.63E-02
        Adrenals        3.21E-02 3.53E-02 3.77E-02 4.16E-02 4.26E-02 4.83E-02
        ET              3.99E-02 4.12E-02 4.37E-02 4.47E-02 4.73E-02 5.17E-02
        GB-wall         3.37E-02 3.41E-02 3.85E-02 4.27E-02 4.39E-02 4.79E-02
        Ht-wall         3.61E-02 3.51E-02 3.63E-02 4.08E-02 4.43E-02 4.77E-02
        Kidneys         3.53E-02 3.79E-02 4.08E-02 4.39E-02 4.57E-02 5.10E-02
        Lymph           3.74E-02 4.05E-02 4.19E-02 4.71E-02 4.93E-02 5.26E-02
        Muscle          4.14E-02 4.51E-02 4.67E-02 4.95E-02 5.16E-02 5.44E-02
        O-mucosa        3.90E-02 4.24E-02 4.54E-02 4.91E-02 5.11E-02 5.43E-02
        Pancreas        3.41E-02 3.50E-02 3.76E-02 4.41E-02 4.63E-02 4.90E-02
        Prostate        1.77E-10 1.77E-10 1.77E-10 1.77E-10 1.77E-10 1.77E-10
        SI-wall         3.42E-02 3.66E-02 4.00E-02 4.48E-02 4.80E-02 5.19E-02
        Spleen          3.77E-02 4.02E-02 4.18E-02 4.41E-02 4.64E-02 4.99E-02
        Thymus          3.53E-02 3.48E-02 3.58E-02 4.16E-02 4.37E-02 4.99E-02
        Uterus          3.30E-02 3.47E-02 3.88E-02 4.31E-02 4.78E-02 5.38E-02
-----------------------------------------------------------------------------
Bi-211  R-marrow        6.47E-03 6.76E-03 7.56E-03 8.36E-03 8.72E-03 8.83E-03
        Colon           6.69E-03 7.39E-03 7.89E-03 8.78E-03 9.24E-03 9.87E-03
        Lungs           7.09E-03 7.06E-03 7.27E-03 8.16E-03 8.77E-03 9.41E-03
        ST-wall         6.80E-03 6.91E-03 7.24E-03 8.11E-03 8.36E-03 9.00E-03
        Breast          7.83E-03 7.89E-03 8.26E-03 8.66E-03 9.02E-03 9.82E-03
        Ovaries         6.11E-03 6.43E-03 7.67E-03 8.29E-03 8.92E-03 9.73E-03
        Testes          2.95E-11 2.95E-11 2.95E-11 2.95E-11 2.95E-11 2.95E-11
        UB-wall         6.93E-03 7.24E-03 8.07E-03 8.88E-03 9.50E-03 1.05E-02
        Oesophagus      6.41E-03 6.35E-03 6.58E-03 7.49E-03 8.39E-03 9.28E-03
        Liver           6.79E-03 6.78E-03 7.21E-03 7.91E-03 8.36E-03 9.15E-03
        Thyroid         7.06E-03 7.32E-03 7.59E-03 8.26E-03 8.53E-03 1.01E-02
        Endost-BS       8.35E-03 8.56E-03 8.95E-03 9.51E-03 9.19E-03 9.77E-03
        Brain           7.32E-03 7.53E-03 7.77E-03 7.96E-03 8.60E-03 9.54E-03
        S-glands        7.78E-03 7.97E-03 8.22E-03 8.77E-03 9.19E-03 1.01E-02
        Skin            9.17E-03 9.31E-03 9.51E-03 9.87E-03 1.01E-02 1.06E-02
        Adrenals        6.02E-03 6.60E-03 7.08E-03 7.79E-03 7.97E-03 9.10E-03
        ET              7.50E-03 7.73E-03 8.22E-03 8.42E-03 8.88E-03 9.71E-03
        GB-wall         6.35E-03 6.38E-03 7.23E-03 8.03E-03 8.22E-03 8.98E-03
        Ht-wall         6.75E-03 6.52E-03 6.77E-03 7.61E-03 8.25E-03 8.92E-03
        Kidneys         6.60E-03 7.06E-03 7.61E-03 8.19E-03 8.54E-03 9.54E-03
        Lymph           7.01E-03 7.58E-03 7.83E-03 8.79E-03 9.23E-03 9.87E-03
        Muscle          7.75E-03 8.46E-03 8.73E-03 9.27E-03 9.66E-03 1.02E-02
        O-mucosa        7.32E-03 7.94E-03 8.53E-03 9.23E-03 9.59E-03 1.02E-02
        Pancreas        6.40E-03 6.52E-03 7.02E-03 8.25E-03 8.65E-03 9.18E-03
        Prostate        2.95E-11 2.95E-11 2.95E-11 2.95E-11 2.95E-11 2.95E-11
        SI-wall         6.41E-03 6.84E-03 7.49E-03 8.38E-03 8.93E-03 9.68E-03
        Spleen          7.05E-03 7.49E-03 7.81E-03 8.26E-03 8.66E-03 9.29E-03
        Thymus          6.67E-03 6.57E-03 6.73E-03 7.78E-03 8.16E-03 9.32E-03
        Uterus          6.20E-03 6.52E-03 7.30E-03 8.06E-03 8.93E-03 1.01E-02
-----------------------------------------------------------------------------
Bi-212  R-marrow        1.73E-02 1.77E-02 1.92E-02 2.11E-02 2.10E-02 2.13E-02
        Colon           1.74E-02 1.88E-02 2.01E-02 2.16E-02 2.28E-02 2.49E-02
        Lungs           1.84E-02 1.81E-02 1.85E-02 2.06E-02 2.21E-02 2.39E-02
        ST-wall         1.74E-02 1.76E-02 1.88E-02 2.02E-02 2.07E-02 2.25E-02
        Breast          1.99E-02 2.01E-02 2.08E-02 2.15E-02 2.26E-02 2.51E-02
        Ovaries         1.68E-02 1.74E-02 1.97E-02 2.07E-02 2.26E-02 2.49E-02
        Testes          3.88E-11 3.88E-11 3.88E-11 3.88E-11 3.88E-11 3.88E-11
        UB-wall         1.78E-02 1.85E-02 1.99E-02 2.19E-02 2.34E-02 2.57E-02
        Oesophagus      1.64E-02 1.66E-02 1.74E-02 1.91E-02 2.17E-02 2.37E-02
        Liver           1.72E-02 1.72E-02 1.85E-02 2.00E-02 2.09E-02 2.35E-02
        Thyroid         1.82E-02 1.89E-02 1.92E-02 2.03E-02 2.17E-02 2.50E-02
        Endost-BS       2.05E-02 2.04E-02 2.10E-02 2.22E-02 2.16E-02 2.29E-02
        Brain           1.92E-02 1.94E-02 1.98E-02 2.06E-02 2.17E-02 2.39E-02
        S-glands        2.00E-02 2.07E-02 2.11E-02 2.20E-02 2.32E-02 2.53E-02
        Skin            2.15E-02 2.17E-02 2.24E-02 2.35E-02 2.43E-02 2.64E-02
        Adrenals        1.61E-02 1.70E-02 1.86E-02 2.01E-02 2.07E-02 2.33E-02
        ET              1.93E-02 2.00E-02 2.06E-02 2.16E-02 2.28E-02 2.44E-02
        GB-wall         1.62E-02 1.62E-02 1.88E-02 2.04E-02 2.10E-02 2.27E-02
        Ht-wall         1.71E-02 1.64E-02 1.74E-02 1.92E-02 2.06E-02 2.32E-02
        Kidneys         1.68E-02 1.78E-02 1.91E-02 2.07E-02 2.14E-02 2.38E-02
        Lymph           1.82E-02 1.93E-02 2.00E-02 2.21E-02 2.32E-02 2.50E-02
        Muscle          1.98E-02 2.13E-02 2.19E-02 2.32E-02 2.45E-02 2.58E-02
        O-mucosa        1.92E-02 2.02E-02 2.14E-02 2.25E-02 2.38E-02 2.59E-02
        Pancreas        1.63E-02 1.67E-02 1.79E-02 2.05E-02 2.15E-02 2.34E-02
        Prostate        3.88E-11 3.88E-11 3.88E-11 3.88E-11 3.88E-11 3.88E-11
        SI-wall         1.70E-02 1.78E-02 1.90E-02 2.11E-02 2.25E-02 2.39E-02
        Spleen          1.79E-02 1.85E-02 1.95E-02 2.08E-02 2.17E-02 2.35E-02
        Thymus          1.73E-02 1.71E-02 1.75E-02 1.96E-02 2.11E-02 2.27E-02
        Uterus          1.68E-02 1.72E-02 1.90E-02 2.04E-02 2.21E-02 2.50E-02
-----------------------------------------------------------------------------
Bi-212n R-marrow        1.48E-04 1.54E-04 1.73E-04 1.93E-04 2.14E-04 2.22E-04
        Colon           1.58E-04 1.78E-04 1.90E-04 2.12E-04 2.21E-04 2.37E-04
        Lungs           1.67E-04 1.67E-04 1.73E-04 1.95E-04 2.11E-04 2.23E-04
        ST-wall         1.63E-04 1.66E-04 1.73E-04 1.94E-04 1.99E-04 2.14E-04
        Breast          1.92E-04 1.86E-04 1.99E-04 2.04E-04 2.57E-04 5.15E-04
        Ovaries         1.43E-04 1.50E-04 1.77E-04 1.94E-04 2.12E-04 2.28E-04
        Testes          1.53E-12 1.53E-12 1.53E-12 1.53E-12 1.53E-12 1.53E-12
        UB-wall         1.64E-04 1.71E-04 1.92E-04 2.15E-04 2.30E-04 2.53E-04
        Oesophagus      1.48E-04 1.48E-04 1.53E-04 1.78E-04 1.98E-04 2.15E-04
        Liver           1.62E-04 1.61E-04 1.72E-04 1.90E-04 2.01E-04 2.19E-04
        Thyroid         1.72E-04 1.77E-04 1.86E-04 2.04E-04 2.11E-04 2.40E-04
        Endost-BS       2.06E-04 2.10E-04 2.21E-04 2.37E-04 2.34E-04 2.52E-04
        Brain           1.69E-04 1.76E-04 1.81E-04 1.85E-04 2.01E-04 2.23E-04
        S-glands        1.84E-04 1.89E-04 1.95E-04 2.05E-04 2.16E-04 2.43E-04
        Skin            3.34E-03 3.25E-03 3.38E-03 4.00E-03 4.75E-03 6.55E-03
        Adrenals        1.39E-04 1.52E-04 1.66E-04 1.84E-04 1.88E-04 2.12E-04
        ET              1.75E-04 1.82E-04 1.88E-04 2.05E-04 2.30E-04 3.22E-04
        GB-wall         1.44E-04 1.45E-04 1.70E-04 1.90E-04 1.96E-04 2.11E-04
        Ht-wall         1.59E-04 1.54E-04 1.62E-04 1.82E-04 1.97E-04 2.12E-04
        Kidneys         1.54E-04 1.70E-04 1.82E-04 1.97E-04 2.04E-04 2.28E-04
        Lymph           1.66E-04 1.80E-04 1.87E-04 2.09E-04 2.19E-04 2.35E-04
        Muscle          1.84E-04 2.32E-04 2.43E-04 2.72E-04 3.26E-04 3.38E-04
        O-mucosa        1.72E-04 1.91E-04 2.02E-04 2.97E-04 3.88E-04 6.52E-04
        Pancreas        1.48E-04 1.54E-04 1.66E-04 1.96E-04 2.07E-04 2.18E-04
        Prostate        1.53E-12 1.53E-12 1.53E-12 1.53E-12 1.53E-12 1.53E-12
        SI-wall         1.52E-04 1.63E-04 1.79E-04 2.01E-04 2.14E-04 2.32E-04
        Spleen          1.69E-04 1.80E-04 1.88E-04 2.00E-04 2.08E-04 2.24E-04
        Thymus          1.52E-04 1.52E-04 1.55E-04 1.84E-04 1.95E-04 2.18E-04
        Uterus          1.41E-04 1.49E-04 1.70E-04 1.92E-04 2.11E-04 2.39E-04
-----------------------------------------------------------------------------
Bi-213  R-marrow        1.88E-02 1.94E-02 2.14E-02 2.37E-02 2.42E-02 2.44E-02
        Colon           1.92E-02 2.11E-02 2.25E-02 2.48E-02 2.61E-02 2.82E-02
        Lungs           2.04E-02 2.00E-02 2.07E-02 2.33E-02 2.50E-02 2.69E-02
        ST-wall         1.95E-02 1.96E-02 2.08E-02 2.30E-02 2.35E-02 2.55E-02
        Breast          2.25E-02 2.27E-02 2.36E-02 2.47E-02 2.59E-02 2.83E-02
        Ovaries         1.79E-02 1.86E-02 2.19E-02 2.35E-02 2.55E-02 2.80E-02
        Testes          6.93E-11 6.93E-11 6.93E-11 6.93E-11 6.93E-11 6.93E-11
        UB-wall         1.98E-02 2.07E-02 2.28E-02 2.51E-02 2.67E-02 2.97E-02
        Oesophagus      1.84E-02 1.81E-02 1.88E-02 2.13E-02 2.40E-02 2.65E-02
        Liver           1.94E-02 1.93E-02 2.06E-02 2.25E-02 2.36E-02 2.61E-02
        Thyroid         2.02E-02 2.09E-02 2.15E-02 2.32E-02 2.42E-02 2.85E-02
        Endost-BS       2.36E-02 2.37E-02 2.48E-02 2.64E-02 2.53E-02 2.69E-02
        Brain           2.12E-02 2.16E-02 2.20E-02 2.29E-02 2.45E-02 2.71E-02
        S-glands        2.24E-02 2.30E-02 2.37E-02 2.50E-02 2.62E-02 2.88E-02
        Skin            2.79E-02 2.81E-02 2.88E-02 3.03E-02 3.16E-02 3.45E-02
        Adrenals        1.75E-02 1.88E-02 2.04E-02 2.24E-02 2.28E-02 2.62E-02
        ET              2.16E-02 2.22E-02 2.34E-02 2.42E-02 2.54E-02 2.77E-02
        GB-wall         1.83E-02 1.82E-02 2.08E-02 2.30E-02 2.35E-02 2.56E-02
        Ht-wall         1.93E-02 1.84E-02 1.93E-02 2.16E-02 2.33E-02 2.56E-02
        Kidneys         1.89E-02 2.00E-02 2.16E-02 2.33E-02 2.43E-02 2.72E-02
        Lymph           2.01E-02 2.16E-02 2.23E-02 2.49E-02 2.62E-02 2.83E-02
        Muscle          2.22E-02 2.42E-02 2.49E-02 2.65E-02 2.76E-02 2.91E-02
        O-mucosa        2.11E-02 2.28E-02 2.43E-02 2.63E-02 2.73E-02 2.95E-02
        Pancreas        1.83E-02 1.85E-02 2.00E-02 2.34E-02 2.46E-02 2.62E-02
        Prostate        6.93E-11 6.93E-11 6.93E-11 6.93E-11 6.93E-11 6.93E-11
        SI-wall         1.85E-02 1.96E-02 2.14E-02 2.38E-02 2.52E-02 2.73E-02
        Spleen          2.02E-02 2.12E-02 2.21E-02 2.36E-02 2.45E-02 2.63E-02
        Thymus          1.92E-02 1.91E-02 1.94E-02 2.21E-02 2.33E-02 2.62E-02
        Uterus          1.80E-02 1.88E-02 2.10E-02 2.29E-02 2.53E-02 2.86E-02
-----------------------------------------------------------------------------
Bi-214  R-marrow        2.59E-01 2.66E-01 2.85E-01 3.12E-01 3.08E-01 3.09E-01
        Colon           2.62E-01 2.78E-01 2.95E-01 3.18E-01 3.35E-01 3.64E-01
        Lungs           2.73E-01 2.69E-01 2.74E-01 3.04E-01 3.27E-01 3.52E-01
        ST-wall         2.58E-01 2.60E-01 2.76E-01 2.97E-01 3.04E-01 3.34E-01
        Breast          2.90E-01 2.94E-01 3.05E-01 3.14E-01 3.27E-01 3.52E-01
        Ovaries         2.52E-01 2.61E-01 2.92E-01 3.05E-01 3.33E-01 3.68E-01
        Testes          4.62E-10 4.62E-10 4.62E-10 4.62E-10 4.62E-10 4.62E-10
        UB-wall         2.67E-01 2.73E-01 2.94E-01 3.20E-01 3.42E-01 3.74E-01
        Oesophagus      2.45E-01 2.47E-01 2.61E-01 2.83E-01 3.21E-01 3.51E-01
        Liver           2.57E-01 2.56E-01 2.74E-01 2.95E-01 3.07E-01 3.44E-01
        Thyroid         2.67E-01 2.78E-01 2.85E-01 2.98E-01 3.21E-01 3.65E-01
        Endost-BS       3.01E-01 3.01E-01 3.08E-01 3.23E-01 3.13E-01 3.32E-01
        Brain           2.84E-01 2.86E-01 2.93E-01 3.05E-01 3.20E-01 3.51E-01
        S-glands        2.95E-01 3.04E-01 3.11E-01 3.24E-01 3.40E-01 3.69E-01
        Skin            2.56E-01 2.60E-01 2.68E-01 2.77E-01 2.83E-01 2.95E-01
        Adrenals        2.41E-01 2.54E-01 2.74E-01 2.96E-01 3.07E-01 3.44E-01
        ET              2.85E-01 2.98E-01 3.04E-01 3.18E-01 3.33E-01 3.54E-01
        GB-wall         2.40E-01 2.42E-01 2.79E-01 3.00E-01 3.08E-01 3.34E-01
        Ht-wall         2.55E-01 2.45E-01 2.59E-01 2.84E-01 3.05E-01 3.44E-01
        Kidneys         2.51E-01 2.65E-01 2.81E-01 3.05E-01 3.17E-01 3.48E-01
        Lymph           2.72E-01 2.85E-01 2.94E-01 3.24E-01 3.40E-01 3.64E-01
        Muscle          2.93E-01 3.13E-01 3.21E-01 3.40E-01 3.56E-01 3.73E-01
        O-mucosa        2.85E-01 2.94E-01 3.14E-01 3.22E-01 3.41E-01 3.66E-01
        Pancreas        2.45E-01 2.49E-01 2.65E-01 3.00E-01 3.15E-01 3.45E-01
        Prostate        4.62E-10 4.62E-10 4.62E-10 4.62E-10 4.62E-10 4.62E-10
        SI-wall         2.56E-01 2.65E-01 2.81E-01 3.11E-01 3.35E-01 3.48E-01
        Spleen          2.64E-01 2.71E-01 2.87E-01 3.06E-01 3.22E-01 3.47E-01
        Thymus          2.60E-01 2.55E-01 2.61E-01 2.89E-01 3.13E-01 3.36E-01
        Uterus          2.55E-01 2.58E-01 2.82E-01 3.01E-01 3.24E-01 3.65E-01
-----------------------------------------------------------------------------
Bi-215  R-marrow        3.69E-02 3.83E-02 4.22E-02 4.66E-02 4.78E-02 4.84E-02
        Colon           3.78E-02 4.13E-02 4.41E-02 4.84E-02 5.09E-02 5.48E-02
        Lungs           3.99E-02 3.96E-02 4.07E-02 4.54E-02 4.89E-02 5.24E-02
        ST-wall         3.80E-02 3.87E-02 4.08E-02 4.48E-02 4.62E-02 4.99E-02
        Breast          4.35E-02 4.39E-02 4.58E-02 4.75E-02 4.95E-02 5.44E-02
        Ovaries         3.56E-02 3.70E-02 4.31E-02 4.59E-02 4.98E-02 5.43E-02
        Testes          1.40E-10 1.40E-10 1.40E-10 1.40E-10 1.40E-10 1.40E-10
        UB-wall         3.88E-02 4.05E-02 4.44E-02 4.89E-02 5.24E-02 5.75E-02
        Oesophagus      3.58E-02 3.60E-02 3.76E-02 4.20E-02 4.73E-02 5.19E-02
        Liver           3.80E-02 3.79E-02 4.05E-02 4.41E-02 4.64E-02 5.13E-02
        Thyroid         3.98E-02 4.13E-02 4.26E-02 4.56E-02 4.79E-02 5.56E-02
        Endost-BS       4.61E-02 4.68E-02 4.85E-02 5.13E-02 4.99E-02 5.31E-02
        Brain           4.14E-02 4.23E-02 4.34E-02 4.48E-02 4.78E-02 5.30E-02
        S-glands        4.36E-02 4.48E-02 4.61E-02 4.86E-02 5.10E-02 5.57E-02
        Skin            4.96E-02 5.02E-02 5.14E-02 5.37E-02 5.54E-02 5.99E-02
        Adrenals        3.44E-02 3.71E-02 3.99E-02 4.37E-02 4.51E-02 5.09E-02
        ET              4.20E-02 4.35E-02 4.54E-02 4.70E-02 4.95E-02 5.37E-02
        GB-wall         3.54E-02 3.56E-02 4.07E-02 4.47E-02 4.60E-02 4.99E-02
        Ht-wall         3.76E-02 3.63E-02 3.81E-02 4.24E-02 4.58E-02 5.04E-02
        Kidneys         3.69E-02 3.94E-02 4.22E-02 4.56E-02 4.75E-02 5.28E-02
        Lymph           3.95E-02 4.24E-02 4.38E-02 4.88E-02 5.12E-02 5.48E-02
        Muscle          4.34E-02 4.70E-02 4.85E-02 5.13E-02 5.38E-02 5.66E-02
        O-mucosa        4.15E-02 4.42E-02 4.72E-02 5.02E-02 5.27E-02 5.67E-02
        Pancreas        3.58E-02 3.66E-02 3.92E-02 4.54E-02 4.78E-02 5.13E-02
        Prostate        1.40E-10 1.40E-10 1.40E-10 1.40E-10 1.40E-10 1.40E-10
        SI-wall         3.66E-02 3.87E-02 4.18E-02 4.66E-02 4.99E-02 5.32E-02
        Spleen          3.93E-02 4.13E-02 4.32E-02 4.59E-02 4.81E-02 5.19E-02
        Thymus          3.75E-02 3.70E-02 3.79E-02 4.33E-02 4.60E-02 5.11E-02
        Uterus          3.56E-02 3.70E-02 4.12E-02 4.50E-02 4.91E-02 5.54E-02
-----------------------------------------------------------------------------
Bi-216  R-marrow        1.14E-01 1.15E-01 1.27E-01 1.40E-01 1.43E-01 1.44E-01
        Colon           1.15E-01 1.26E-01 1.34E-01 1.48E-01 1.56E-01 1.68E-01
        Lungs           1.22E-01 1.19E-01 1.23E-01 1.39E-01 1.50E-01 1.62E-01
        ST-wall         1.17E-01 1.16E-01 1.24E-01 1.37E-01 1.39E-01 1.53E-01
        Breast          1.36E-01 1.36E-01 1.41E-01 1.48E-01 1.56E-01 1.72E-01
        Ovaries         1.08E-01 1.12E-01 1.30E-01 1.39E-01 1.53E-01 1.68E-01
        Testes          3.65E-10 3.65E-10 3.65E-10 3.65E-10 3.65E-10 3.65E-10
        UB-wall         1.18E-01 1.23E-01 1.35E-01 1.50E-01 1.59E-01 1.77E-01
        Oesophagus      1.10E-01 1.07E-01 1.12E-01 1.26E-01 1.43E-01 1.58E-01
        Liver           1.15E-01 1.15E-01 1.23E-01 1.34E-01 1.39E-01 1.57E-01
        Thyroid         1.21E-01 1.25E-01 1.28E-01 1.37E-01 1.44E-01 1.69E-01
        Endost-BS       1.40E-01 1.39E-01 1.46E-01 1.55E-01 1.48E-01 1.57E-01
        Brain           1.27E-01 1.29E-01 1.31E-01 1.37E-01 1.46E-01 1.62E-01
        S-glands        1.34E-01 1.38E-01 1.42E-01 1.50E-01 1.57E-01 1.72E-01
        Skin            1.55E-01 1.57E-01 1.61E-01 1.68E-01 1.72E-01 1.80E-01
        Adrenals        1.05E-01 1.12E-01 1.22E-01 1.34E-01 1.36E-01 1.58E-01
        ET              1.29E-01 1.33E-01 1.40E-01 1.46E-01 1.53E-01 1.65E-01
        GB-wall         1.10E-01 1.08E-01 1.24E-01 1.38E-01 1.40E-01 1.53E-01
        Ht-wall         1.15E-01 1.09E-01 1.14E-01 1.29E-01 1.38E-01 1.54E-01
        Kidneys         1.13E-01 1.18E-01 1.28E-01 1.38E-01 1.44E-01 1.63E-01
        Lymph           1.20E-01 1.28E-01 1.33E-01 1.49E-01 1.57E-01 1.69E-01
        Muscle          1.33E-01 1.45E-01 1.48E-01 1.58E-01 1.65E-01 1.74E-01
        O-mucosa        1.27E-01 1.36E-01 1.46E-01 1.57E-01 1.63E-01 1.77E-01
        Pancreas        1.09E-01 1.09E-01 1.19E-01 1.39E-01 1.46E-01 1.57E-01
        Prostate        3.65E-10 3.65E-10 3.65E-10 3.65E-10 3.65E-10 3.65E-10
        SI-wall         1.11E-01 1.17E-01 1.28E-01 1.42E-01 1.50E-01 1.63E-01
        Spleen          1.20E-01 1.25E-01 1.31E-01 1.41E-01 1.45E-01 1.57E-01
        Thymus          1.15E-01 1.15E-01 1.16E-01 1.32E-01 1.39E-01 1.55E-01
        Uterus          1.08E-01 1.13E-01 1.26E-01 1.36E-01 1.51E-01 1.70E-01
-----------------------------------------------------------------------------
Bk-245  R-marrow        2.25E-02 2.34E-02 2.66E-02 2.96E-02 3.33E-02 3.38E-02
        Colon           2.44E-02 2.73E-02 2.92E-02 3.27E-02 3.39E-02 3.68E-02
        Lungs           2.58E-02 2.60E-02 2.66E-02 3.00E-02 3.27E-02 3.41E-02
        ST-wall         2.53E-02 2.59E-02 2.67E-02 3.01E-02 3.09E-02 3.30E-02
        Breast          2.76E-02 2.79E-02 2.91E-02 3.02E-02 3.12E-02 3.45E-02
        Ovaries         2.20E-02 2.31E-02 2.74E-02 2.97E-02 3.28E-02 3.50E-02
        Testes          2.18E-10 2.18E-10 2.18E-10 2.18E-10 2.18E-10 2.18E-10
        UB-wall         2.51E-02 2.64E-02 2.96E-02 3.32E-02 3.55E-02 3.81E-02
        Oesophagus      2.32E-02 2.31E-02 2.38E-02 2.77E-02 3.08E-02 3.31E-02
        Liver           2.51E-02 2.49E-02 2.66E-02 2.95E-02 3.13E-02 3.34E-02
        Thyroid         2.68E-02 2.73E-02 2.87E-02 3.15E-02 3.33E-02 3.72E-02
        Endost-BS       3.26E-02 3.36E-02 3.52E-02 3.78E-02 3.68E-02 3.93E-02
        Brain           2.60E-02 2.70E-02 2.81E-02 2.86E-02 3.12E-02 3.45E-02
        S-glands        2.81E-02 2.87E-02 2.98E-02 3.12E-02 3.30E-02 3.55E-02
        Skin            3.42E-02 3.46E-02 3.52E-02 3.62E-02 3.69E-02 3.93E-02
        Adrenals        2.18E-02 2.35E-02 2.53E-02 2.83E-02 2.92E-02 3.22E-02
        ET              2.66E-02 2.71E-02 2.86E-02 2.99E-02 3.16E-02 3.42E-02
        GB-wall         2.19E-02 2.25E-02 2.62E-02 2.92E-02 3.03E-02 3.27E-02
        Ht-wall         2.49E-02 2.40E-02 2.50E-02 2.83E-02 3.06E-02 3.26E-02
        Kidneys         2.41E-02 2.64E-02 2.81E-02 3.04E-02 3.15E-02 3.53E-02
        Lymph           2.54E-02 2.75E-02 2.86E-02 3.21E-02 3.36E-02 3.52E-02
        Muscle          2.83E-02 3.07E-02 3.18E-02 3.38E-02 3.51E-02 3.66E-02
        O-mucosa        2.67E-02 2.90E-02 3.05E-02 3.28E-02 3.46E-02 3.66E-02
        Pancreas        2.32E-02 2.41E-02 2.60E-02 3.04E-02 3.20E-02 3.36E-02
        Prostate        2.18E-10 2.18E-10 2.18E-10 2.18E-10 2.18E-10 2.18E-10
        SI-wall         2.35E-02 2.52E-02 2.76E-02 3.11E-02 3.29E-02 3.60E-02
        Spleen          2.60E-02 2.79E-02 2.90E-02 3.08E-02 3.20E-02 3.44E-02
        Thymus          2.33E-02 2.34E-02 2.40E-02 2.84E-02 3.02E-02 3.40E-02
        Uterus          2.19E-02 2.31E-02 2.62E-02 2.97E-02 3.26E-02 3.68E-02
-----------------------------------------------------------------------------
Bk-246  R-marrow        1.32E-01 1.35E-01 1.46E-01 1.61E-01 1.62E-01 1.65E-01
        Colon           1.32E-01 1.43E-01 1.54E-01 1.66E-01 1.75E-01 1.91E-01
        Lungs           1.40E-01 1.38E-01 1.41E-01 1.58E-01 1.69E-01 1.83E-01
        ST-wall         1.33E-01 1.35E-01 1.43E-01 1.54E-01 1.59E-01 1.72E-01
        Breast          1.52E-01 1.54E-01 1.59E-01 1.64E-01 1.72E-01 1.88E-01
        Ovaries         1.28E-01 1.32E-01 1.50E-01 1.58E-01 1.74E-01 1.90E-01
        Testes          3.61E-10 3.61E-10 3.61E-10 3.61E-10 3.61E-10 3.61E-10
        UB-wall         1.34E-01 1.41E-01 1.52E-01 1.69E-01 1.80E-01 1.98E-01
        Oesophagus      1.24E-01 1.27E-01 1.33E-01 1.46E-01 1.66E-01 1.81E-01
        Liver           1.32E-01 1.32E-01 1.41E-01 1.53E-01 1.60E-01 1.81E-01
        Thyroid         1.39E-01 1.44E-01 1.47E-01 1.56E-01 1.66E-01 1.91E-01
        Endost-BS       1.58E-01 1.58E-01 1.63E-01 1.71E-01 1.68E-01 1.79E-01
        Brain           1.46E-01 1.48E-01 1.51E-01 1.57E-01 1.66E-01 1.84E-01
        S-glands        1.53E-01 1.58E-01 1.62E-01 1.68E-01 1.78E-01 1.93E-01
        Skin            1.49E-01 1.51E-01 1.56E-01 1.60E-01 1.63E-01 1.70E-01
        Adrenals        1.22E-01 1.29E-01 1.41E-01 1.54E-01 1.58E-01 1.78E-01
        ET              1.46E-01 1.52E-01 1.57E-01 1.65E-01 1.74E-01 1.86E-01
        GB-wall         1.24E-01 1.23E-01 1.43E-01 1.56E-01 1.61E-01 1.74E-01
        Ht-wall         1.30E-01 1.26E-01 1.33E-01 1.47E-01 1.58E-01 1.78E-01
        Kidneys         1.28E-01 1.36E-01 1.46E-01 1.58E-01 1.64E-01 1.83E-01
        Lymph           1.38E-01 1.47E-01 1.53E-01 1.70E-01 1.78E-01 1.91E-01
        Muscle          1.51E-01 1.63E-01 1.68E-01 1.77E-01 1.87E-01 1.97E-01
        O-mucosa        1.46E-01 1.55E-01 1.64E-01 1.72E-01 1.81E-01 1.95E-01
        Pancreas        1.24E-01 1.28E-01 1.37E-01 1.57E-01 1.65E-01 1.79E-01
        Prostate        3.61E-10 3.61E-10 3.61E-10 3.61E-10 3.61E-10 3.61E-10
        SI-wall         1.29E-01 1.36E-01 1.45E-01 1.62E-01 1.72E-01 1.83E-01
        Spleen          1.37E-01 1.42E-01 1.49E-01 1.59E-01 1.66E-01 1.80E-01
        Thymus          1.31E-01 1.30E-01 1.33E-01 1.50E-01 1.61E-01 1.74E-01
        Uterus          1.26E-01 1.31E-01 1.44E-01 1.56E-01 1.69E-01 1.91E-01
-----------------------------------------------------------------------------
Bk-247  R-marrow        1.48E-02 1.56E-02 1.77E-02 1.97E-02 2.18E-02 2.23E-02
        Colon           1.60E-02 1.79E-02 1.92E-02 2.14E-02 2.24E-02 2.41E-02
        Lungs           1.69E-02 1.71E-02 1.76E-02 1.97E-02 2.14E-02 2.25E-02
        ST-wall         1.65E-02 1.70E-02 1.75E-02 1.98E-02 2.04E-02 2.19E-02
        Breast          1.82E-02 1.84E-02 1.93E-02 2.00E-02 2.07E-02 2.29E-02
        Ovaries         1.45E-02 1.52E-02 1.81E-02 1.97E-02 2.15E-02 2.31E-02
        Testes          1.35E-10 1.35E-10 1.35E-10 1.35E-10 1.35E-10 1.35E-10
        UB-wall         1.65E-02 1.73E-02 1.95E-02 2.18E-02 2.35E-02 2.53E-02
        Oesophagus      1.51E-02 1.52E-02 1.57E-02 1.82E-02 2.02E-02 2.20E-02
        Liver           1.64E-02 1.64E-02 1.74E-02 1.93E-02 2.06E-02 2.21E-02
        Thyroid         1.74E-02 1.81E-02 1.89E-02 2.08E-02 2.17E-02 2.48E-02
        Endost-BS       2.11E-02 2.18E-02 2.29E-02 2.46E-02 2.40E-02 2.56E-02
        Brain           1.71E-02 1.78E-02 1.85E-02 1.89E-02 2.06E-02 2.29E-02
        S-glands        1.84E-02 1.89E-02 1.95E-02 2.07E-02 2.19E-02 2.37E-02
        Skin            2.25E-02 2.28E-02 2.32E-02 2.39E-02 2.44E-02 2.60E-02
        Adrenals        1.42E-02 1.56E-02 1.67E-02 1.86E-02 1.92E-02 2.15E-02
        ET              1.75E-02 1.80E-02 1.89E-02 1.96E-02 2.09E-02 2.28E-02
        GB-wall         1.46E-02 1.50E-02 1.72E-02 1.92E-02 2.00E-02 2.15E-02
        Ht-wall         1.63E-02 1.58E-02 1.65E-02 1.85E-02 2.01E-02 2.15E-02
        Kidneys         1.58E-02 1.73E-02 1.85E-02 2.00E-02 2.08E-02 2.32E-02
        Lymph           1.67E-02 1.82E-02 1.88E-02 2.12E-02 2.22E-02 2.34E-02
        Muscle          1.86E-02 2.03E-02 2.10E-02 2.23E-02 2.32E-02 2.43E-02
        O-mucosa        1.74E-02 1.89E-02 2.01E-02 2.18E-02 2.29E-02 2.42E-02
        Pancreas        1.52E-02 1.58E-02 1.70E-02 2.00E-02 2.11E-02 2.22E-02
        Prostate        1.35E-10 1.35E-10 1.35E-10 1.35E-10 1.35E-10 1.35E-10
        SI-wall         1.53E-02 1.65E-02 1.81E-02 2.04E-02 2.18E-02 2.37E-02
        Spleen          1.71E-02 1.83E-02 1.91E-02 2.02E-02 2.11E-02 2.27E-02
        Thymus          1.55E-02 1.53E-02 1.59E-02 1.87E-02 1.98E-02 2.24E-02
        Uterus          1.43E-02 1.52E-02 1.72E-02 1.95E-02 2.16E-02 2.43E-02
-----------------------------------------------------------------------------
Bk-248m R-marrow        6.20E-03 6.31E-03 7.01E-03 7.81E-03 8.32E-03 8.41E-03
        Colon           6.48E-03 7.17E-03 7.66E-03 8.47E-03 8.83E-03 9.61E-03
        Lungs           6.90E-03 6.78E-03 6.97E-03 7.93E-03 8.54E-03 9.07E-03
        ST-wall         6.67E-03 6.69E-03 7.08E-03 7.85E-03 7.96E-03 8.65E-03
        Breast          7.48E-03 7.53E-03 7.79E-03 8.10E-03 8.46E-03 9.35E-03
        Ovaries         6.02E-03 6.25E-03 7.27E-03 7.80E-03 8.68E-03 9.40E-03
        Testes          4.10E-11 4.10E-11 4.10E-11 4.10E-11 4.10E-11 4.10E-11
        UB-wall         6.65E-03 6.95E-03 7.71E-03 8.61E-03 9.13E-03 1.00E-02
        Oesophagus      6.15E-03 6.06E-03 6.31E-03 7.21E-03 8.13E-03 8.79E-03
        Liver           6.58E-03 6.52E-03 7.01E-03 7.72E-03 8.04E-03 8.85E-03
        Thyroid         7.03E-03 7.16E-03 7.41E-03 8.04E-03 8.54E-03 9.62E-03
        Endost-BS       8.30E-03 8.30E-03 8.70E-03 9.27E-03 8.92E-03 9.48E-03
        Brain           7.08E-03 7.22E-03 7.36E-03 7.64E-03 8.22E-03 9.06E-03
        S-glands        7.53E-03 7.74E-03 8.01E-03 8.31E-03 8.79E-03 9.51E-03
        Skin            9.63E-03 9.67E-03 9.91E-03 1.04E-02 1.09E-02 1.22E-02
        Adrenals        5.91E-03 6.24E-03 6.83E-03 7.57E-03 7.74E-03 8.73E-03
        ET              7.16E-03 7.32E-03 7.68E-03 8.09E-03 8.46E-03 9.15E-03
        GB-wall         5.97E-03 5.97E-03 6.98E-03 7.80E-03 7.99E-03 8.65E-03
        Ht-wall         6.53E-03 6.19E-03 6.52E-03 7.37E-03 7.93E-03 8.71E-03
        Kidneys         6.37E-03 6.81E-03 7.31E-03 7.94E-03 8.24E-03 9.26E-03
        Lymph           6.78E-03 7.25E-03 7.55E-03 8.42E-03 8.83E-03 9.41E-03
        Muscle          7.52E-03 8.14E-03 8.38E-03 8.91E-03 9.33E-03 9.72E-03
        O-mucosa        7.16E-03 7.73E-03 8.15E-03 8.71E-03 9.14E-03 9.84E-03
        Pancreas        6.16E-03 6.24E-03 6.79E-03 7.96E-03 8.35E-03 8.88E-03
        Prostate        4.10E-11 4.10E-11 4.10E-11 4.10E-11 4.10E-11 4.10E-11
        SI-wall         6.29E-03 6.65E-03 7.28E-03 8.14E-03 8.54E-03 9.31E-03
        Spleen          6.85E-03 7.19E-03 7.54E-03 8.11E-03 8.33E-03 8.96E-03
        Thymus          6.33E-03 6.38E-03 6.45E-03 7.44E-03 7.95E-03 8.77E-03
        Uterus          5.95E-03 6.26E-03 7.06E-03 7.76E-03 8.52E-03 9.61E-03
-----------------------------------------------------------------------------
Bk-249  R-marrow        1.14E-07 1.19E-07 1.37E-07 1.57E-07 1.83E-07 1.90E-07
        Colon           1.30E-07 1.52E-07 1.62E-07 1.86E-07 1.95E-07 2.16E-07
        Lungs           1.37E-07 1.36E-07 1.41E-07 1.68E-07 1.82E-07 1.97E-07
        ST-wall         1.33E-07 1.35E-07 1.40E-07 1.65E-07 1.67E-07 1.91E-07
        Breast          1.59E-07 1.62E-07 1.74E-07 1.76E-07 1.84E-07 2.27E-07
        Ovaries         1.12E-07 1.18E-07 1.43E-07 1.63E-07 1.81E-07 2.04E-07
        Testes          3.46E-15 3.46E-15 3.46E-15 3.46E-15 3.46E-15 3.46E-15
        UB-wall         1.37E-07 1.40E-07 1.63E-07 1.92E-07 2.03E-07 2.42E-07
        Oesophagus      1.14E-07 1.15E-07 1.20E-07 1.44E-07 1.63E-07 1.82E-07
        Liver           1.31E-07 1.29E-07 1.39E-07 1.59E-07 1.71E-07 1.95E-07
        Thyroid         1.47E-07 1.54E-07 1.62E-07 1.82E-07 1.79E-07 2.08E-07
        Endost-BS       1.58E-07 1.62E-07 1.67E-07 1.90E-07 1.90E-07 2.05E-07
        Brain           1.23E-07 1.27E-07 1.31E-07 1.35E-07 1.49E-07 1.69E-07
        S-glands        1.54E-07 1.58E-07 1.67E-07 1.78E-07 1.86E-07 1.97E-07
        Skin            1.21E-05 7.57E-06 7.67E-06 7.74E-06 9.58E-06 1.47E-05
        Adrenals        1.06E-07 1.22E-07 1.34E-07 1.53E-07 1.59E-07 1.87E-07
        ET              1.43E-07 1.43E-07 1.52E-07 1.61E-07 1.76E-07 1.98E-07
        GB-wall         1.12E-07 1.13E-07 1.38E-07 1.57E-07 1.63E-07 1.83E-07
        Ht-wall         1.28E-07 1.23E-07 1.29E-07 1.53E-07 1.68E-07 1.86E-07
        Kidneys         1.24E-07 1.44E-07 1.54E-07 1.70E-07 1.77E-07 2.04E-07
        Lymph           1.39E-07 1.55E-07 1.61E-07 1.85E-07 1.99E-07 2.06E-07
        Muscle          1.58E-07 3.72E-07 4.66E-07 6.34E-07 1.17E-06 2.32E-07
        O-mucosa        1.39E-07 1.62E-07 1.84E-07 2.02E-07 2.19E-07 2.23E-07
        Pancreas        1.18E-07 1.22E-07 1.33E-07 1.66E-07 1.77E-07 1.96E-07
        Prostate        3.46E-15 3.46E-15 3.46E-15 3.46E-15 3.46E-15 3.46E-15
        SI-wall         1.21E-07 1.33E-07 1.49E-07 1.73E-07 1.86E-07 2.07E-07
        Spleen          1.40E-07 1.53E-07 1.61E-07 1.77E-07 1.85E-07 2.01E-07
        Thymus          1.24E-07 1.21E-07 1.25E-07 1.55E-07 1.62E-07 1.83E-07
        Uterus          1.09E-07 1.18E-07 1.37E-07 1.61E-07 1.83E-07 2.15E-07
-----------------------------------------------------------------------------
Bk-250  R-marrow        1.48E-01 1.52E-01 1.63E-01 1.80E-01 1.79E-01 1.80E-01
        Colon           1.48E-01 1.59E-01 1.70E-01 1.83E-01 1.93E-01 2.10E-01
        Lungs           1.56E-01 1.54E-01 1.57E-01 1.75E-01 1.88E-01 2.03E-01
        ST-wall         1.47E-01 1.50E-01 1.58E-01 1.71E-01 1.75E-01 1.91E-01
        Breast          1.69E-01 1.71E-01 1.77E-01 1.82E-01 1.89E-01 2.06E-01
        Ovaries         1.45E-01 1.49E-01 1.68E-01 1.75E-01 1.93E-01 2.11E-01
        Testes          3.00E-10 3.00E-10 3.00E-10 3.00E-10 3.00E-10 3.00E-10
        UB-wall         1.50E-01 1.56E-01 1.68E-01 1.85E-01 1.98E-01 2.18E-01
        Oesophagus      1.40E-01 1.42E-01 1.49E-01 1.62E-01 1.85E-01 2.02E-01
        Liver           1.48E-01 1.47E-01 1.57E-01 1.69E-01 1.77E-01 1.99E-01
        Thyroid         1.54E-01 1.60E-01 1.64E-01 1.71E-01 1.84E-01 2.10E-01
        Endost-BS       1.74E-01 1.74E-01 1.77E-01 1.87E-01 1.83E-01 1.94E-01
        Brain           1.63E-01 1.65E-01 1.68E-01 1.76E-01 1.84E-01 2.04E-01
        S-glands        1.70E-01 1.75E-01 1.79E-01 1.87E-01 1.97E-01 2.14E-01
        Skin            1.56E-01 1.59E-01 1.64E-01 1.69E-01 1.72E-01 1.81E-01
        Adrenals        1.37E-01 1.45E-01 1.56E-01 1.70E-01 1.76E-01 1.99E-01
        ET              1.63E-01 1.71E-01 1.75E-01 1.83E-01 1.92E-01 2.05E-01
        GB-wall         1.38E-01 1.39E-01 1.60E-01 1.72E-01 1.78E-01 1.93E-01
        Ht-wall         1.44E-01 1.40E-01 1.48E-01 1.62E-01 1.75E-01 1.98E-01
        Kidneys         1.43E-01 1.52E-01 1.61E-01 1.75E-01 1.82E-01 2.01E-01
        Lymph           1.54E-01 1.64E-01 1.70E-01 1.87E-01 1.97E-01 2.11E-01
        Muscle          1.68E-01 1.81E-01 1.86E-01 1.96E-01 2.06E-01 2.17E-01
        O-mucosa        1.64E-01 1.70E-01 1.81E-01 1.87E-01 1.98E-01 2.14E-01
        Pancreas        1.39E-01 1.43E-01 1.52E-01 1.72E-01 1.81E-01 1.99E-01
        Prostate        3.00E-10 3.00E-10 3.00E-10 3.00E-10 3.00E-10 3.00E-10
        SI-wall         1.45E-01 1.52E-01 1.60E-01 1.79E-01 1.93E-01 2.01E-01
        Spleen          1.52E-01 1.57E-01 1.65E-01 1.76E-01 1.84E-01 2.00E-01
        Thymus          1.47E-01 1.45E-01 1.49E-01 1.66E-01 1.79E-01 1.93E-01
        Uterus          1.42E-01 1.47E-01 1.62E-01 1.74E-01 1.86E-01 2.11E-01
-----------------------------------------------------------------------------
Bk-251  R-marrow        7.47E-03 7.72E-03 8.78E-03 9.83E-03 1.15E-02 1.17E-02
        Colon           8.23E-03 9.25E-03 9.91E-03 1.12E-02 1.15E-02 1.26E-02
        Lungs           8.75E-03 8.83E-03 8.99E-03 1.01E-02 1.12E-02 1.15E-02
        ST-wall         8.64E-03 8.84E-03 9.07E-03 1.02E-02 1.05E-02 1.12E-02
        Breast          9.23E-03 9.32E-03 9.64E-03 9.93E-03 1.03E-02 1.15E-02
        Ovaries         7.43E-03 7.78E-03 9.12E-03 9.90E-03 1.11E-02 1.18E-02
        Testes          9.13E-11 9.13E-11 9.13E-11 9.13E-11 9.13E-11 9.13E-11
        UB-wall         8.48E-03 8.87E-03 1.00E-02 1.14E-02 1.22E-02 1.29E-02
        Oesophagus      7.79E-03 7.77E-03 8.00E-03 9.36E-03 1.04E-02 1.11E-02
        Liver           8.53E-03 8.46E-03 9.01E-03 1.00E-02 1.07E-02 1.13E-02
        Thyroid         9.23E-03 9.27E-03 9.87E-03 1.09E-02 1.16E-02 1.26E-02
        Endost-BS       1.15E-02 1.17E-02 1.23E-02 1.32E-02 1.29E-02 1.38E-02
        Brain           8.70E-03 9.06E-03 9.43E-03 9.58E-03 1.04E-02 1.16E-02
        S-glands        9.47E-03 9.69E-03 1.00E-02 1.05E-02 1.11E-02 1.18E-02
        Skin            1.34E-02 1.34E-02 1.36E-02 1.43E-02 1.51E-02 1.73E-02
        Adrenals        7.33E-03 7.83E-03 8.49E-03 9.56E-03 9.89E-03 1.08E-02
        ET              8.89E-03 8.99E-03 9.43E-03 9.97E-03 1.06E-02 1.14E-02
        GB-wall         7.21E-03 7.46E-03 8.79E-03 9.84E-03 1.02E-02 1.10E-02
        Ht-wall         8.45E-03 8.12E-03 8.49E-03 9.62E-03 1.04E-02 1.11E-02
        Kidneys         8.16E-03 8.98E-03 9.54E-03 1.03E-02 1.07E-02 1.20E-02
        Lymph           8.60E-03 9.25E-03 9.69E-03 1.09E-02 1.14E-02 1.18E-02
        Muscle          9.57E-03 1.04E-02 1.08E-02 1.14E-02 1.19E-02 1.23E-02
        O-mucosa        9.04E-03 9.84E-03 1.03E-02 1.10E-02 1.16E-02 1.23E-02
        Pancreas        7.82E-03 8.18E-03 8.82E-03 1.03E-02 1.09E-02 1.14E-02
        Prostate        9.13E-11 9.13E-11 9.13E-11 9.13E-11 9.13E-11 9.13E-11
        SI-wall         7.98E-03 8.55E-03 9.37E-03 1.06E-02 1.12E-02 1.23E-02
        Spleen          8.85E-03 9.49E-03 9.85E-03 1.06E-02 1.09E-02 1.18E-02
        Thymus          7.66E-03 7.80E-03 7.97E-03 9.58E-03 1.03E-02 1.15E-02
        Uterus          7.27E-03 7.71E-03 8.79E-03 1.00E-02 1.10E-02 1.24E-02
-----------------------------------------------------------------------------
Br-72   R-marrow        4.95E-01 5.07E-01 5.50E-01 6.05E-01 6.03E-01 6.08E-01
        Colon           5.00E-01 5.38E-01 5.73E-01 6.22E-01 6.55E-01 7.10E-01
        Lungs           5.25E-01 5.16E-01 5.28E-01 5.91E-01 6.35E-01 6.84E-01
        ST-wall         4.99E-01 5.02E-01 5.34E-01 5.79E-01 5.92E-01 6.47E-01
        Breast          5.69E-01 5.75E-01 5.98E-01 6.19E-01 6.48E-01 7.05E-01
        Ovaries         4.79E-01 4.96E-01 5.63E-01 5.93E-01 6.49E-01 7.13E-01
        Testes          1.14E-09 1.14E-09 1.14E-09 1.14E-09 1.14E-09 1.14E-09
        UB-wall         5.10E-01 5.27E-01 5.72E-01 6.28E-01 6.69E-01 7.39E-01
        Oesophagus      4.71E-01 4.73E-01 4.97E-01 5.46E-01 6.19E-01 6.78E-01
        Liver           4.96E-01 4.94E-01 5.28E-01 5.72E-01 5.96E-01 6.69E-01
        Thyroid         5.18E-01 5.37E-01 5.50E-01 5.82E-01 6.20E-01 7.12E-01
        Endost-BS       5.89E-01 5.88E-01 6.07E-01 6.38E-01 6.18E-01 6.57E-01
        Brain           5.49E-01 5.55E-01 5.65E-01 5.89E-01 6.21E-01 6.86E-01
        S-glands        5.72E-01 5.89E-01 6.05E-01 6.32E-01 6.63E-01 7.24E-01
        Skin            5.55E-01 5.63E-01 5.80E-01 6.00E-01 6.11E-01 6.38E-01
        Adrenals        4.60E-01 4.87E-01 5.28E-01 5.74E-01 5.91E-01 6.68E-01
        ET              5.51E-01 5.73E-01 5.91E-01 6.19E-01 6.49E-01 6.95E-01
        GB-wall         4.67E-01 4.66E-01 5.36E-01 5.84E-01 5.98E-01 6.50E-01
        Ht-wall         4.91E-01 4.71E-01 4.98E-01 5.50E-01 5.91E-01 6.63E-01
        Kidneys         4.83E-01 5.10E-01 5.46E-01 5.91E-01 6.14E-01 6.82E-01
        Lymph           5.20E-01 5.52E-01 5.71E-01 6.32E-01 6.63E-01 7.13E-01
        Muscle          5.68E-01 6.11E-01 6.28E-01 6.64E-01 6.97E-01 7.33E-01
        O-mucosa        5.48E-01 5.75E-01 6.15E-01 6.43E-01 6.76E-01 7.29E-01
        Pancreas        4.71E-01 4.78E-01 5.12E-01 5.87E-01 6.15E-01 6.69E-01
        Prostate        1.14E-09 1.14E-09 1.14E-09 1.14E-09 1.14E-09 1.14E-09
        SI-wall         4.87E-01 5.09E-01 5.45E-01 6.04E-01 6.46E-01 6.82E-01
        Spleen          5.12E-01 5.30E-01 5.59E-01 5.96E-01 6.23E-01 6.72E-01
        Thymus          4.97E-01 4.91E-01 5.01E-01 5.62E-01 6.02E-01 6.55E-01
        Uterus          4.79E-01 4.93E-01 5.43E-01 5.84E-01 6.33E-01 7.15E-01
-----------------------------------------------------------------------------
Br-73   R-marrow        2.19E-01 2.24E-01 2.45E-01 2.71E-01 2.75E-01 2.77E-01
        Colon           2.22E-01 2.42E-01 2.59E-01 2.84E-01 2.99E-01 3.23E-01
        Lungs           2.36E-01 2.30E-01 2.37E-01 2.68E-01 2.87E-01 3.11E-01
        ST-wall         2.25E-01 2.25E-01 2.40E-01 2.63E-01 2.68E-01 2.93E-01
        Breast          2.60E-01 2.62E-01 2.71E-01 2.83E-01 2.97E-01 3.26E-01
        Ovaries         2.09E-01 2.17E-01 2.52E-01 2.68E-01 2.95E-01 3.23E-01
        Testes          6.93E-10 6.93E-10 6.93E-10 6.93E-10 6.93E-10 6.93E-10
        UB-wall         2.27E-01 2.37E-01 2.60E-01 2.88E-01 3.06E-01 3.39E-01
        Oesophagus      2.11E-01 2.08E-01 2.18E-01 2.44E-01 2.77E-01 3.05E-01
        Liver           2.23E-01 2.21E-01 2.38E-01 2.59E-01 2.69E-01 3.03E-01
        Thyroid         2.34E-01 2.41E-01 2.47E-01 2.64E-01 2.79E-01 3.24E-01
        Endost-BS       2.69E-01 2.69E-01 2.80E-01 2.96E-01 2.85E-01 3.02E-01
        Brain           2.46E-01 2.49E-01 2.53E-01 2.63E-01 2.81E-01 3.11E-01
        S-glands        2.58E-01 2.66E-01 2.74E-01 2.87E-01 3.02E-01 3.30E-01
        Skin            2.86E-01 2.89E-01 2.97E-01 3.09E-01 3.15E-01 3.29E-01
        Adrenals        2.03E-01 2.16E-01 2.36E-01 2.59E-01 2.63E-01 3.03E-01
        ET              2.48E-01 2.56E-01 2.68E-01 2.80E-01 2.93E-01 3.17E-01
        GB-wall         2.11E-01 2.08E-01 2.40E-01 2.65E-01 2.70E-01 2.95E-01
        Ht-wall         2.21E-01 2.10E-01 2.21E-01 2.48E-01 2.67E-01 2.98E-01
        Kidneys         2.17E-01 2.29E-01 2.47E-01 2.67E-01 2.78E-01 3.12E-01
        Lymph           2.32E-01 2.48E-01 2.57E-01 2.87E-01 3.01E-01 3.25E-01
        Muscle          2.56E-01 2.78E-01 2.85E-01 3.03E-01 3.17E-01 3.34E-01
        O-mucosa        2.44E-01 2.62E-01 2.80E-01 3.00E-01 3.12E-01 3.37E-01
        Pancreas        2.11E-01 2.12E-01 2.30E-01 2.68E-01 2.82E-01 3.02E-01
        Prostate        6.93E-10 6.93E-10 6.93E-10 6.93E-10 6.93E-10 6.93E-10
        SI-wall         2.15E-01 2.26E-01 2.46E-01 2.73E-01 2.90E-01 3.12E-01
        Spleen          2.32E-01 2.41E-01 2.53E-01 2.71E-01 2.81E-01 3.03E-01
        Thymus          2.21E-01 2.21E-01 2.23E-01 2.54E-01 2.69E-01 2.98E-01
        Uterus          2.09E-01 2.18E-01 2.43E-01 2.63E-01 2.90E-01 3.26E-01
-----------------------------------------------------------------------------
Br-74   R-marrow        8.44E-01 8.64E-01 9.31E-01 1.00E+00 9.75E-01 9.76E-01
        Colon           8.63E-01 9.07E-01 9.49E-01 1.03E+00 1.08E+00 1.17E+00
        Lungs           8.84E-01 8.80E-01 8.99E-01 9.83E-01 1.05E+00 1.14E+00
        ST-wall         8.51E-01 8.61E-01 9.03E-01 9.71E-01 9.93E-01 1.08E+00
        Breast          9.14E-01 9.38E-01 9.61E-01 9.87E-01 1.02E+00 1.09E+00
        Ovaries         8.21E-01 8.49E-01 9.39E-01 9.86E-01 1.07E+00 1.18E+00
        Testes          1.34E-09 1.34E-09 1.34E-09 1.34E-09 1.34E-09 1.34E-09
        UB-wall         8.72E-01 8.92E-01 9.60E-01 1.03E+00 1.09E+00 1.19E+00
        Oesophagus      8.03E-01 8.11E-01 8.60E-01 9.23E-01 1.04E+00 1.12E+00
        Liver           8.45E-01 8.43E-01 8.95E-01 9.64E-01 9.97E-01 1.10E+00
        Thyroid         8.57E-01 8.94E-01 9.21E-01 9.69E-01 1.04E+00 1.17E+00
        Endost-BS       9.71E-01 9.73E-01 1.00E+00 1.04E+00 9.91E-01 1.04E+00
        Brain           9.26E-01 9.30E-01 9.55E-01 9.90E-01 1.04E+00 1.13E+00
        S-glands        9.47E-01 9.76E-01 9.95E-01 1.03E+00 1.09E+00 1.17E+00
        Skin            7.68E-01 7.79E-01 8.01E-01 8.22E-01 8.38E-01 8.71E-01
        Adrenals        7.94E-01 8.37E-01 8.94E-01 9.61E-01 9.97E-01 1.11E+00
        ET              9.19E-01 9.64E-01 9.81E-01 1.02E+00 1.07E+00 1.13E+00
        GB-wall         7.93E-01 7.99E-01 9.05E-01 9.73E-01 1.00E+00 1.08E+00
        Ht-wall         8.33E-01 8.10E-01 8.55E-01 9.32E-01 9.90E-01 1.11E+00
        Kidneys         8.32E-01 8.73E-01 9.16E-01 9.95E-01 1.03E+00 1.13E+00
        Lymph           8.86E-01 9.27E-01 9.51E-01 1.05E+00 1.09E+00 1.16E+00
        Muscle          9.53E-01 1.01E+00 1.03E+00 1.08E+00 1.13E+00 1.18E+00
        O-mucosa        9.20E-01 9.45E-01 1.00E+00 1.02E+00 1.06E+00 1.14E+00
        Pancreas        8.13E-01 8.23E-01 8.69E-01 9.89E-01 1.03E+00 1.12E+00
        Prostate        1.34E-09 1.34E-09 1.34E-09 1.34E-09 1.34E-09 1.34E-09
        SI-wall         8.45E-01 8.64E-01 9.15E-01 1.01E+00 1.08E+00 1.12E+00
        Spleen          8.62E-01 8.87E-01 9.37E-01 9.97E-01 1.05E+00 1.12E+00
        Thymus          8.52E-01 8.33E-01 8.63E-01 9.45E-01 1.02E+00 1.09E+00
        Uterus          8.33E-01 8.51E-01 9.21E-01 9.77E-01 1.05E+00 1.18E+00
-----------------------------------------------------------------------------
Br-74m  R-marrow        7.24E-01 7.40E-01 8.00E-01 8.71E-01 8.57E-01 8.60E-01
        Colon           7.35E-01 7.82E-01 8.26E-01 8.95E-01 9.42E-01 1.02E+00
        Lungs           7.64E-01 7.54E-01 7.72E-01 8.54E-01 9.16E-01 9.88E-01
        ST-wall         7.29E-01 7.35E-01 7.78E-01 8.40E-01 8.58E-01 9.39E-01
        Breast          8.08E-01 8.22E-01 8.47E-01 8.73E-01 9.12E-01 9.80E-01
        Ovaries         7.01E-01 7.26E-01 8.14E-01 8.56E-01 9.34E-01 1.03E+00
        Testes          1.39E-09 1.39E-09 1.39E-09 1.39E-09 1.39E-09 1.39E-09
        UB-wall         7.46E-01 7.68E-01 8.30E-01 8.99E-01 9.57E-01 1.04E+00
        Oesophagus      6.88E-01 6.92E-01 7.31E-01 7.94E-01 8.98E-01 9.78E-01
        Liver           7.24E-01 7.21E-01 7.71E-01 8.32E-01 8.63E-01 9.63E-01
        Thyroid         7.46E-01 7.76E-01 7.96E-01 8.40E-01 8.98E-01 1.02E+00
        Endost-BS       8.47E-01 8.45E-01 8.71E-01 9.11E-01 8.74E-01 9.23E-01
        Brain           7.99E-01 8.04E-01 8.22E-01 8.55E-01 8.99E-01 9.84E-01
        S-glands        8.25E-01 8.50E-01 8.69E-01 9.04E-01 9.51E-01 1.02E+00
        Skin            7.31E-01 7.42E-01 7.64E-01 7.87E-01 8.02E-01 8.33E-01
        Adrenals        6.77E-01 7.13E-01 7.71E-01 8.33E-01 8.60E-01 9.66E-01
        ET              7.98E-01 8.32E-01 8.53E-01 8.88E-01 9.31E-01 9.90E-01
        GB-wall         6.81E-01 6.82E-01 7.80E-01 8.45E-01 8.67E-01 9.39E-01
        Ht-wall         7.16E-01 6.90E-01 7.29E-01 8.02E-01 8.56E-01 9.61E-01
        Kidneys         7.09E-01 7.47E-01 7.92E-01 8.59E-01 8.92E-01 9.83E-01
        Lymph           7.61E-01 8.00E-01 8.24E-01 9.10E-01 9.53E-01 1.01E+00
        Muscle          8.24E-01 8.78E-01 9.00E-01 9.49E-01 9.92E-01 1.04E+00
        O-mucosa        7.95E-01 8.27E-01 8.77E-01 9.05E-01 9.50E-01 1.01E+00
        Pancreas        6.92E-01 7.00E-01 7.46E-01 8.53E-01 8.91E-01 9.68E-01
        Prostate        1.39E-09 1.39E-09 1.39E-09 1.39E-09 1.39E-09 1.39E-09
        SI-wall         7.18E-01 7.42E-01 7.91E-01 8.77E-01 9.35E-01 9.80E-01
        Spleen          7.44E-01 7.68E-01 8.10E-01 8.63E-01 9.03E-01 9.71E-01
        Thymus          7.29E-01 7.16E-01 7.36E-01 8.15E-01 8.77E-01 9.47E-01
        Uterus          7.08E-01 7.25E-01 7.92E-01 8.45E-01 9.14E-01 1.03E+00
-----------------------------------------------------------------------------
Br-75   R-marrow        1.78E-01 1.83E-01 2.02E-01 2.23E-01 2.28E-01 2.30E-01
        Colon           1.81E-01 1.99E-01 2.12E-01 2.33E-01 2.46E-01 2.64E-01
        Lungs           1.93E-01 1.89E-01 1.95E-01 2.20E-01 2.35E-01 2.54E-01
        ST-wall         1.84E-01 1.85E-01 1.96E-01 2.17E-01 2.21E-01 2.40E-01
        Breast          2.12E-01 2.14E-01 2.22E-01 2.32E-01 2.43E-01 2.66E-01
        Ovaries         1.69E-01 1.76E-01 2.07E-01 2.21E-01 2.41E-01 2.64E-01
        Testes          6.26E-10 6.26E-10 6.26E-10 6.26E-10 6.26E-10 6.26E-10
        UB-wall         1.87E-01 1.94E-01 2.15E-01 2.37E-01 2.52E-01 2.79E-01
        Oesophagus      1.73E-01 1.70E-01 1.78E-01 2.00E-01 2.26E-01 2.49E-01
        Liver           1.83E-01 1.82E-01 1.94E-01 2.12E-01 2.22E-01 2.47E-01
        Thyroid         1.91E-01 1.97E-01 2.03E-01 2.18E-01 2.28E-01 2.67E-01
        Endost-BS       2.23E-01 2.23E-01 2.33E-01 2.47E-01 2.37E-01 2.51E-01
        Brain           2.00E-01 2.04E-01 2.08E-01 2.15E-01 2.31E-01 2.55E-01
        S-glands        2.11E-01 2.17E-01 2.23E-01 2.35E-01 2.47E-01 2.70E-01
        Skin            2.38E-01 2.41E-01 2.47E-01 2.57E-01 2.63E-01 2.74E-01
        Adrenals        1.65E-01 1.77E-01 1.93E-01 2.11E-01 2.15E-01 2.47E-01
        ET              2.03E-01 2.10E-01 2.21E-01 2.29E-01 2.40E-01 2.60E-01
        GB-wall         1.72E-01 1.71E-01 1.96E-01 2.17E-01 2.21E-01 2.41E-01
        Ht-wall         1.81E-01 1.73E-01 1.81E-01 2.04E-01 2.20E-01 2.42E-01
        Kidneys         1.78E-01 1.88E-01 2.03E-01 2.19E-01 2.29E-01 2.56E-01
        Lymph           1.90E-01 2.03E-01 2.10E-01 2.35E-01 2.47E-01 2.65E-01
        Muscle          2.10E-01 2.27E-01 2.34E-01 2.48E-01 2.60E-01 2.73E-01
        O-mucosa        1.99E-01 2.15E-01 2.29E-01 2.46E-01 2.56E-01 2.76E-01
        Pancreas        1.73E-01 1.74E-01 1.88E-01 2.21E-01 2.31E-01 2.47E-01
        Prostate        6.26E-10 6.26E-10 6.26E-10 6.26E-10 6.26E-10 6.26E-10
        SI-wall         1.75E-01 1.85E-01 2.02E-01 2.25E-01 2.38E-01 2.57E-01
        Spleen          1.90E-01 1.99E-01 2.08E-01 2.22E-01 2.31E-01 2.48E-01
        Thymus          1.81E-01 1.80E-01 1.82E-01 2.08E-01 2.20E-01 2.46E-01
        Uterus          1.70E-01 1.78E-01 1.98E-01 2.16E-01 2.38E-01 2.68E-01
-----------------------------------------------------------------------------
Br-76   R-marrow        4.89E-01 5.01E-01 5.40E-01 5.89E-01 5.80E-01 5.82E-01
        Colon           4.97E-01 5.27E-01 5.58E-01 6.04E-01 6.35E-01 6.89E-01
        Lungs           5.16E-01 5.09E-01 5.20E-01 5.76E-01 6.19E-01 6.67E-01
        ST-wall         4.91E-01 4.95E-01 5.24E-01 5.66E-01 5.78E-01 6.34E-01
        Breast          5.46E-01 5.55E-01 5.73E-01 5.90E-01 6.17E-01 6.62E-01
        Ovaries         4.75E-01 4.92E-01 5.50E-01 5.78E-01 6.30E-01 6.96E-01
        Testes          9.28E-10 9.28E-10 9.28E-10 9.28E-10 9.28E-10 9.28E-10
        UB-wall         5.06E-01 5.18E-01 5.60E-01 6.06E-01 6.47E-01 7.06E-01
        Oesophagus      4.65E-01 4.67E-01 4.94E-01 5.36E-01 6.06E-01 6.61E-01
        Liver           4.89E-01 4.86E-01 5.20E-01 5.61E-01 5.82E-01 6.49E-01
        Thyroid         5.04E-01 5.24E-01 5.38E-01 5.67E-01 6.07E-01 6.91E-01
        Endost-BS       5.71E-01 5.71E-01 5.88E-01 6.16E-01 5.91E-01 6.24E-01
        Brain           5.39E-01 5.42E-01 5.55E-01 5.77E-01 6.07E-01 6.64E-01
        S-glands        5.57E-01 5.75E-01 5.87E-01 6.12E-01 6.42E-01 6.94E-01
        Skin            4.91E-01 4.98E-01 5.12E-01 5.27E-01 5.38E-01 5.59E-01
        Adrenals        4.57E-01 4.82E-01 5.20E-01 5.61E-01 5.81E-01 6.52E-01
        ET              5.39E-01 5.63E-01 5.76E-01 6.01E-01 6.29E-01 6.68E-01
        GB-wall         4.59E-01 4.60E-01 5.27E-01 5.70E-01 5.84E-01 6.33E-01
        Ht-wall         4.84E-01 4.65E-01 4.92E-01 5.41E-01 5.78E-01 6.49E-01
        Kidneys         4.78E-01 5.04E-01 5.34E-01 5.79E-01 6.02E-01 6.62E-01
        Lymph           5.14E-01 5.40E-01 5.56E-01 6.14E-01 6.44E-01 6.86E-01
        Muscle          5.56E-01 5.93E-01 6.08E-01 6.41E-01 6.70E-01 7.01E-01
        O-mucosa        5.37E-01 5.57E-01 5.93E-01 6.10E-01 6.43E-01 6.89E-01
        Pancreas        4.67E-01 4.72E-01 5.03E-01 5.73E-01 6.00E-01 6.53E-01
        Prostate        9.28E-10 9.28E-10 9.28E-10 9.28E-10 9.28E-10 9.28E-10
        SI-wall         4.85E-01 5.01E-01 5.34E-01 5.91E-01 6.32E-01 6.61E-01
        Spleen          5.02E-01 5.17E-01 5.46E-01 5.82E-01 6.10E-01 6.56E-01
        Thymus          4.94E-01 4.84E-01 4.96E-01 5.50E-01 5.92E-01 6.39E-01
        Uterus          4.81E-01 4.89E-01 5.35E-01 5.70E-01 6.16E-01 6.94E-01
-----------------------------------------------------------------------------
Br-76m  R-marrow        1.58E-03 1.64E-03 1.88E-03 2.17E-03 2.48E-03 2.66E-03
        Colon           1.83E-03 2.12E-03 2.32E-03 2.64E-03 2.80E-03 3.10E-03
        Lungs           1.92E-03 1.90E-03 2.00E-03 2.41E-03 2.65E-03 2.87E-03
        ST-wall         1.88E-03 1.89E-03 2.00E-03 2.36E-03 2.39E-03 2.81E-03
        Breast          2.16E-03 2.20E-03 2.31E-03 2.35E-03 2.51E-03 2.99E-03
        Ovaries         1.60E-03 1.65E-03 2.00E-03 2.30E-03 2.59E-03 3.00E-03
        Testes          3.34E-11 3.34E-11 3.34E-11 3.34E-11 3.34E-11 3.34E-11
        UB-wall         1.90E-03 1.95E-03 2.28E-03 2.68E-03 2.88E-03 3.42E-03
        Oesophagus      1.56E-03 1.58E-03 1.69E-03 2.03E-03 2.38E-03 2.64E-03
        Liver           1.85E-03 1.81E-03 1.98E-03 2.29E-03 2.46E-03 2.89E-03
        Thyroid         2.06E-03 2.17E-03 2.31E-03 2.57E-03 2.63E-03 3.05E-03
        Endost-BS       2.28E-03 2.30E-03 2.14E-03 2.77E-03 2.84E-03 3.15E-03
        Brain           1.43E-03 1.45E-03 1.47E-03 1.55E-03 1.67E-03 1.99E-03
        S-glands        2.16E-03 2.22E-03 2.36E-03 2.50E-03 2.62E-03 2.88E-03
        Skin            2.95E-03 2.99E-03 3.08E-03 3.21E-03 3.31E-03 3.57E-03
        Adrenals        1.47E-03 1.69E-03 1.90E-03 2.19E-03 2.29E-03 2.77E-03
        ET              1.95E-03 1.97E-03 2.08E-03 2.23E-03 2.47E-03 2.82E-03
        GB-wall         1.57E-03 1.55E-03 1.97E-03 2.25E-03 2.31E-03 2.68E-03
        Ht-wall         1.77E-03 1.69E-03 1.80E-03 2.17E-03 2.40E-03 2.75E-03
        Kidneys         1.74E-03 2.00E-03 2.15E-03 2.41E-03 2.54E-03 3.02E-03
        Lymph           1.93E-03 2.16E-03 2.26E-03 2.60E-03 2.80E-03 2.98E-03
        Muscle          2.23E-03 2.49E-03 2.61E-03 2.85E-03 3.03E-03 3.25E-03
        O-mucosa        1.91E-03 2.23E-03 2.48E-03 2.69E-03 2.98E-03 3.21E-03
        Pancreas        1.64E-03 1.68E-03 1.85E-03 2.35E-03 2.53E-03 2.92E-03
        Prostate        3.34E-11 3.34E-11 3.34E-11 3.34E-11 3.34E-11 3.34E-11
        SI-wall         1.71E-03 1.86E-03 2.11E-03 2.45E-03 2.64E-03 2.98E-03
        Spleen          1.97E-03 2.13E-03 2.28E-03 2.52E-03 2.64E-03 2.95E-03
        Thymus          1.72E-03 1.72E-03 1.78E-03 2.20E-03 2.33E-03 2.56E-03
        Uterus          1.51E-03 1.65E-03 1.94E-03 2.27E-03 2.56E-03 3.01E-03
-----------------------------------------------------------------------------
Br-77   R-marrow        4.63E-02 4.75E-02 5.25E-02 5.80E-02 5.95E-02 6.01E-02
        Colon           4.71E-02 5.17E-02 5.53E-02 6.07E-02 6.40E-02 6.88E-02
        Lungs           5.01E-02 4.93E-02 5.07E-02 5.72E-02 6.12E-02 6.59E-02
        ST-wall         4.79E-02 4.82E-02 5.11E-02 5.63E-02 5.76E-02 6.25E-02
        Breast          5.51E-02 5.55E-02 5.76E-02 6.01E-02 6.30E-02 6.87E-02
        Ovaries         4.41E-02 4.59E-02 5.37E-02 5.74E-02 6.26E-02 6.85E-02
        Testes          1.71E-10 1.71E-10 1.71E-10 1.71E-10 1.71E-10 1.71E-10
        UB-wall         4.85E-02 5.06E-02 5.58E-02 6.16E-02 6.56E-02 7.25E-02
        Oesophagus      4.49E-02 4.44E-02 4.63E-02 5.22E-02 5.90E-02 6.48E-02
        Liver           4.75E-02 4.73E-02 5.06E-02 5.53E-02 5.79E-02 6.43E-02
        Thyroid         4.97E-02 5.13E-02 5.28E-02 5.69E-02 5.96E-02 6.95E-02
        Endost-BS       5.81E-02 5.83E-02 6.08E-02 6.44E-02 6.21E-02 6.59E-02
        Brain           5.20E-02 5.30E-02 5.41E-02 5.60E-02 6.00E-02 6.64E-02
        S-glands        5.49E-02 5.64E-02 5.81E-02 6.11E-02 6.43E-02 7.02E-02
        Skin            6.09E-02 6.17E-02 6.34E-02 6.56E-02 6.67E-02 6.95E-02
        Adrenals        4.30E-02 4.61E-02 5.01E-02 5.50E-02 5.61E-02 6.41E-02
        ET              5.28E-02 5.44E-02 5.72E-02 5.94E-02 6.23E-02 6.76E-02
        GB-wall         4.47E-02 4.44E-02 5.09E-02 5.64E-02 5.76E-02 6.26E-02
        Ht-wall         4.72E-02 4.52E-02 4.73E-02 5.30E-02 5.72E-02 6.30E-02
        Kidneys         4.62E-02 4.89E-02 5.28E-02 5.71E-02 5.95E-02 6.66E-02
        Lymph           4.93E-02 5.29E-02 5.48E-02 6.12E-02 6.42E-02 6.90E-02
        Muscle          5.45E-02 5.91E-02 6.08E-02 6.45E-02 6.75E-02 7.10E-02
        O-mucosa        5.18E-02 5.59E-02 5.96E-02 6.38E-02 6.64E-02 7.13E-02
        Pancreas        4.48E-02 4.54E-02 4.91E-02 5.74E-02 6.02E-02 6.43E-02
        Prostate        1.71E-10 1.71E-10 1.71E-10 1.71E-10 1.71E-10 1.71E-10
        SI-wall         4.55E-02 4.82E-02 5.25E-02 5.85E-02 6.19E-02 6.69E-02
        Spleen          4.94E-02 5.18E-02 5.42E-02 5.78E-02 6.01E-02 6.47E-02
        Thymus          4.69E-02 4.67E-02 4.74E-02 5.42E-02 5.73E-02 6.40E-02
        Uterus          4.40E-02 4.62E-02 5.15E-02 5.61E-02 6.18E-02 6.97E-02
-----------------------------------------------------------------------------
Br-77m  R-marrow        1.15E-03 1.19E-03 1.36E-03 1.53E-03 1.83E-03 1.86E-03
        Colon           1.31E-03 1.49E-03 1.59E-03 1.79E-03 1.83E-03 2.03E-03
        Lungs           1.39E-03 1.40E-03 1.44E-03 1.64E-03 1.79E-03 1.84E-03
        ST-wall         1.39E-03 1.42E-03 1.46E-03 1.65E-03 1.68E-03 1.79E-03
        Breast          1.44E-03 1.46E-03 1.51E-03 1.55E-03 1.59E-03 1.81E-03
        Ovaries         1.18E-03 1.23E-03 1.44E-03 1.56E-03 1.78E-03 1.88E-03
        Testes          1.79E-11 1.79E-11 1.79E-11 1.79E-11 1.79E-11 1.79E-11
        UB-wall         1.34E-03 1.42E-03 1.60E-03 1.82E-03 1.95E-03 2.06E-03
        Oesophagus      1.23E-03 1.24E-03 1.28E-03 1.51E-03 1.67E-03 1.74E-03
        Liver           1.36E-03 1.35E-03 1.45E-03 1.62E-03 1.71E-03 1.81E-03
        Thyroid         1.51E-03 1.52E-03 1.59E-03 1.76E-03 1.92E-03 2.03E-03
        Endost-BS       1.85E-03 1.89E-03 2.00E-03 2.17E-03 2.10E-03 2.25E-03
        Brain           1.38E-03 1.43E-03 1.49E-03 1.52E-03 1.67E-03 1.84E-03
        S-glands        1.50E-03 1.53E-03 1.60E-03 1.64E-03 1.75E-03 1.85E-03
        Skin            2.07E-03 2.03E-03 2.06E-03 2.11E-03 2.17E-03 2.39E-03
        Adrenals        1.18E-03 1.24E-03 1.34E-03 1.53E-03 1.59E-03 1.70E-03
        ET              1.38E-03 1.40E-03 1.47E-03 1.58E-03 1.66E-03 1.78E-03
        GB-wall         1.11E-03 1.17E-03 1.42E-03 1.58E-03 1.66E-03 1.78E-03
        Ht-wall         1.35E-03 1.28E-03 1.36E-03 1.55E-03 1.66E-03 1.77E-03
        Kidneys         1.30E-03 1.45E-03 1.53E-03 1.67E-03 1.71E-03 1.93E-03
        Lymph           1.36E-03 1.47E-03 1.55E-03 1.73E-03 1.80E-03 1.87E-03
        Muscle          1.53E-03 1.65E-03 1.71E-03 1.82E-03 1.89E-03 1.95E-03
        O-mucosa        1.45E-03 1.57E-03 1.60E-03 1.72E-03 1.85E-03 1.96E-03
        Pancreas        1.25E-03 1.30E-03 1.41E-03 1.66E-03 1.74E-03 1.82E-03
        Prostate        1.79E-11 1.79E-11 1.79E-11 1.79E-11 1.79E-11 1.79E-11
        SI-wall         1.28E-03 1.38E-03 1.51E-03 1.71E-03 1.78E-03 1.97E-03
        Spleen          1.42E-03 1.52E-03 1.59E-03 1.71E-03 1.74E-03 1.88E-03
        Thymus          1.22E-03 1.25E-03 1.28E-03 1.52E-03 1.65E-03 1.81E-03
        Uterus          1.15E-03 1.22E-03 1.40E-03 1.61E-03 1.76E-03 1.98E-03
-----------------------------------------------------------------------------
Br-78   R-marrow        1.60E-01 1.62E-01 1.78E-01 1.97E-01 1.99E-01 2.00E-01
        Colon           1.61E-01 1.76E-01 1.88E-01 2.06E-01 2.17E-01 2.34E-01
        Lungs           1.72E-01 1.67E-01 1.72E-01 1.96E-01 2.09E-01 2.26E-01
        ST-wall         1.64E-01 1.63E-01 1.75E-01 1.92E-01 1.95E-01 2.13E-01
        Breast          1.90E-01 1.91E-01 1.97E-01 2.06E-01 2.18E-01 2.38E-01
        Ovaries         1.51E-01 1.57E-01 1.83E-01 1.95E-01 2.14E-01 2.35E-01
        Testes          4.97E-10 4.97E-10 4.97E-10 4.97E-10 4.97E-10 4.97E-10
        UB-wall         1.66E-01 1.73E-01 1.90E-01 2.09E-01 2.22E-01 2.47E-01
        Oesophagus      1.54E-01 1.51E-01 1.58E-01 1.77E-01 2.01E-01 2.21E-01
        Liver           1.62E-01 1.61E-01 1.73E-01 1.89E-01 1.96E-01 2.19E-01
        Thyroid         1.70E-01 1.75E-01 1.79E-01 1.92E-01 2.02E-01 2.35E-01
        Endost-BS       1.97E-01 1.95E-01 2.04E-01 2.15E-01 2.06E-01 2.18E-01
        Brain           1.79E-01 1.81E-01 1.84E-01 1.92E-01 2.05E-01 2.26E-01
        S-glands        1.88E-01 1.94E-01 1.99E-01 2.09E-01 2.20E-01 2.40E-01
        Skin            2.13E-01 2.15E-01 2.21E-01 2.30E-01 2.35E-01 2.46E-01
        Adrenals        1.48E-01 1.57E-01 1.72E-01 1.89E-01 1.91E-01 2.20E-01
        ET              1.81E-01 1.87E-01 1.96E-01 2.04E-01 2.13E-01 2.31E-01
        GB-wall         1.54E-01 1.51E-01 1.74E-01 1.94E-01 1.97E-01 2.14E-01
        Ht-wall         1.61E-01 1.53E-01 1.61E-01 1.80E-01 1.94E-01 2.16E-01
        Kidneys         1.58E-01 1.66E-01 1.80E-01 1.94E-01 2.03E-01 2.27E-01
        Lymph           1.69E-01 1.80E-01 1.87E-01 2.08E-01 2.19E-01 2.36E-01
        Muscle          1.87E-01 2.02E-01 2.07E-01 2.20E-01 2.31E-01 2.43E-01
        O-mucosa        1.78E-01 1.92E-01 2.04E-01 2.19E-01 2.28E-01 2.47E-01
        Pancreas        1.54E-01 1.53E-01 1.67E-01 1.96E-01 2.05E-01 2.19E-01
        Prostate        4.97E-10 4.97E-10 4.97E-10 4.97E-10 4.97E-10 4.97E-10
        SI-wall         1.56E-01 1.64E-01 1.80E-01 1.99E-01 2.10E-01 2.27E-01
        Spleen          1.69E-01 1.76E-01 1.85E-01 1.98E-01 2.04E-01 2.19E-01
        Thymus          1.62E-01 1.61E-01 1.63E-01 1.85E-01 1.95E-01 2.17E-01
        Uterus          1.51E-01 1.59E-01 1.77E-01 1.91E-01 2.11E-01 2.37E-01
-----------------------------------------------------------------------------
Br-80   R-marrow        1.22E-02 1.23E-02 1.35E-02 1.49E-02 1.50E-02 1.52E-02
        Colon           1.22E-02 1.34E-02 1.43E-02 1.56E-02 1.64E-02 1.78E-02
        Lungs           1.30E-02 1.26E-02 1.31E-02 1.48E-02 1.58E-02 1.72E-02
        ST-wall         1.24E-02 1.23E-02 1.34E-02 1.45E-02 1.47E-02 1.61E-02
        Breast          1.44E-02 1.45E-02 1.49E-02 1.56E-02 1.66E-02 1.88E-02
        Ovaries         1.16E-02 1.20E-02 1.39E-02 1.48E-02 1.62E-02 1.79E-02
        Testes          3.61E-11 3.61E-11 3.61E-11 3.61E-11 3.61E-11 3.61E-11
        UB-wall         1.25E-02 1.30E-02 1.43E-02 1.58E-02 1.68E-02 1.87E-02
        Oesophagus      1.16E-02 1.15E-02 1.20E-02 1.35E-02 1.53E-02 1.67E-02
        Liver           1.23E-02 1.22E-02 1.32E-02 1.43E-02 1.48E-02 1.67E-02
        Thyroid         1.29E-02 1.33E-02 1.36E-02 1.45E-02 1.53E-02 1.78E-02
        Endost-BS       1.49E-02 1.47E-02 1.53E-02 1.62E-02 1.55E-02 1.65E-02
        Brain           1.36E-02 1.38E-02 1.39E-02 1.46E-02 1.55E-02 1.72E-02
        S-glands        1.43E-02 1.48E-02 1.52E-02 1.58E-02 1.66E-02 1.82E-02
        Skin            1.93E-02 1.95E-02 2.02E-02 2.15E-02 2.24E-02 2.49E-02
        Adrenals        1.13E-02 1.19E-02 1.31E-02 1.44E-02 1.46E-02 1.67E-02
        ET              1.38E-02 1.42E-02 1.48E-02 1.55E-02 1.63E-02 1.77E-02
        GB-wall         1.17E-02 1.14E-02 1.32E-02 1.47E-02 1.50E-02 1.62E-02
        Ht-wall         1.22E-02 1.15E-02 1.22E-02 1.37E-02 1.47E-02 1.64E-02
        Kidneys         1.20E-02 1.25E-02 1.36E-02 1.47E-02 1.53E-02 1.73E-02
        Lymph           1.28E-02 1.37E-02 1.42E-02 1.57E-02 1.66E-02 1.79E-02
        Muscle          1.42E-02 1.54E-02 1.58E-02 1.67E-02 1.76E-02 1.86E-02
        O-mucosa        1.36E-02 1.46E-02 1.54E-02 1.67E-02 1.76E-02 1.95E-02
        Pancreas        1.16E-02 1.16E-02 1.26E-02 1.48E-02 1.55E-02 1.66E-02
        Prostate        3.61E-11 3.61E-11 3.61E-11 3.61E-11 3.61E-11 3.61E-11
        SI-wall         1.19E-02 1.25E-02 1.36E-02 1.51E-02 1.58E-02 1.72E-02
        Spleen          1.28E-02 1.33E-02 1.40E-02 1.50E-02 1.54E-02 1.67E-02
        Thymus          1.22E-02 1.23E-02 1.23E-02 1.40E-02 1.49E-02 1.63E-02
        Uterus          1.15E-02 1.21E-02 1.34E-02 1.45E-02 1.59E-02 1.80E-02
-----------------------------------------------------------------------------
Br-80m  R-marrow        1.14E-04 1.24E-04 1.67E-04 2.24E-04 3.15E-04 3.95E-04
        Colon           2.07E-04 2.83E-04 3.22E-04 3.98E-04 4.13E-04 5.43E-04
        Lungs           2.02E-04 2.00E-04 2.16E-04 3.35E-04 3.83E-04 4.25E-04
        ST-wall         2.09E-04 2.10E-04 2.15E-04 3.09E-04 2.98E-04 4.12E-04
        Breast          3.14E-04 3.26E-04 3.63E-04 3.65E-04 4.11E-04 5.79E-04
        Ovaries         1.34E-04 1.33E-04 1.98E-04 2.64E-04 3.40E-04 4.76E-04
        Testes          1.34E-11 1.34E-11 1.34E-11 1.34E-11 1.34E-11 1.34E-11
        UB-wall         2.43E-04 2.08E-04 2.82E-04 4.22E-04 4.43E-04 6.62E-04
        Oesophagus      1.26E-04 1.24E-04 1.36E-04 2.31E-04 2.85E-04 3.31E-04
        Liver           1.97E-04 1.88E-04 2.20E-04 2.83E-04 3.25E-04 4.29E-04
        Thyroid         2.68E-04 3.16E-04 3.55E-04 4.19E-04 3.80E-04 4.52E-04
        Endost-BS       1.64E-05 1.57E-05 7.37E-06 2.35E-05 2.64E-05 2.84E-05
        Brain           2.44E-06 2.63E-06 2.72E-06 2.96E-06 3.60E-06 6.70E-06
        S-glands        2.96E-04 2.97E-04 3.37E-04 3.72E-04 3.87E-04 4.13E-04
        Skin            6.96E-04 7.14E-04 7.36E-04 7.81E-04 8.32E-04 9.68E-04
        Adrenals        9.95E-05 1.47E-04 1.91E-04 2.60E-04 2.91E-04 4.01E-04
        ET              2.13E-04 1.96E-04 2.19E-04 2.56E-04 3.11E-04 4.20E-04
        GB-wall         1.14E-04 1.09E-04 1.96E-04 2.53E-04 2.74E-04 3.91E-04
        Ht-wall         1.71E-04 1.49E-04 1.68E-04 2.64E-04 3.15E-04 4.01E-04
        Kidneys         1.67E-04 2.56E-04 2.69E-04 3.22E-04 3.45E-04 4.82E-04
        Lymph           2.33E-04 2.93E-04 3.14E-04 3.92E-04 4.36E-04 4.79E-04
        Muscle          3.02E-04 3.76E-04 4.13E-04 4.80E-04 5.31E-04 6.05E-04
        O-mucosa        1.94E-04 2.97E-04 4.32E-04 4.88E-04 5.53E-04 6.03E-04
        Pancreas        1.41E-04 1.48E-04 1.75E-04 2.95E-04 3.35E-04 4.54E-04
        Prostate        1.34E-11 1.34E-11 1.34E-11 1.34E-11 1.34E-11 1.34E-11
        SI-wall         1.71E-04 1.97E-04 2.46E-04 3.27E-04 3.61E-04 4.97E-04
        Spleen          2.23E-04 2.81E-04 3.05E-04 3.61E-04 4.00E-04 4.69E-04
        Thymus          1.66E-04 1.48E-04 1.62E-04 2.75E-04 3.07E-04 3.64E-04
        Uterus          1.04E-04 1.29E-04 1.79E-04 2.80E-04 3.34E-04 5.01E-04
-----------------------------------------------------------------------------
Br-82   R-marrow        4.33E-01 4.43E-01 4.79E-01 5.28E-01 5.26E-01 5.32E-01
        Colon           4.35E-01 4.69E-01 5.03E-01 5.43E-01 5.73E-01 6.21E-01
        Lungs           4.60E-01 4.51E-01 4.62E-01 5.17E-01 5.54E-01 6.00E-01
        ST-wall         4.36E-01 4.39E-01 4.69E-01 5.05E-01 5.18E-01 5.64E-01
        Breast          4.99E-01 5.04E-01 5.22E-01 5.39E-01 5.65E-01 6.14E-01
        Ovaries         4.19E-01 4.33E-01 4.93E-01 5.18E-01 5.69E-01 6.25E-01
        Testes          9.81E-10 9.81E-10 9.81E-10 9.81E-10 9.81E-10 9.81E-10
        UB-wall         4.43E-01 4.61E-01 4.98E-01 5.51E-01 5.86E-01 6.46E-01
        Oesophagus      4.10E-01 4.13E-01 4.34E-01 4.76E-01 5.42E-01 5.94E-01
        Liver           4.32E-01 4.31E-01 4.62E-01 5.00E-01 5.22E-01 5.88E-01
        Thyroid         4.54E-01 4.70E-01 4.80E-01 5.07E-01 5.41E-01 6.24E-01
        Endost-BS       5.15E-01 5.12E-01 5.28E-01 5.55E-01 5.40E-01 5.73E-01
        Brain           4.80E-01 4.86E-01 4.93E-01 5.15E-01 5.43E-01 6.01E-01
        S-glands        5.01E-01 5.17E-01 5.30E-01 5.53E-01 5.82E-01 6.33E-01
        Skin            4.86E-01 4.92E-01 5.08E-01 5.24E-01 5.33E-01 5.54E-01
        Adrenals        4.02E-01 4.24E-01 4.63E-01 5.04E-01 5.17E-01 5.85E-01
        ET              4.82E-01 5.01E-01 5.17E-01 5.42E-01 5.69E-01 6.08E-01
        GB-wall         4.07E-01 4.05E-01 4.69E-01 5.12E-01 5.25E-01 5.69E-01
        Ht-wall         4.27E-01 4.10E-01 4.34E-01 4.80E-01 5.16E-01 5.81E-01
        Kidneys         4.20E-01 4.44E-01 4.76E-01 5.17E-01 5.37E-01 5.98E-01
        Lymph           4.54E-01 4.82E-01 5.00E-01 5.53E-01 5.81E-01 6.25E-01
        Muscle          4.96E-01 5.34E-01 5.48E-01 5.81E-01 6.11E-01 6.41E-01
        O-mucosa        4.79E-01 5.06E-01 5.37E-01 5.63E-01 5.91E-01 6.37E-01
        Pancreas        4.09E-01 4.16E-01 4.47E-01 5.13E-01 5.39E-01 5.86E-01
        Prostate        9.81E-10 9.81E-10 9.81E-10 9.81E-10 9.81E-10 9.81E-10
        SI-wall         4.25E-01 4.45E-01 4.75E-01 5.29E-01 5.63E-01 5.97E-01
        Spleen          4.48E-01 4.63E-01 4.87E-01 5.21E-01 5.43E-01 5.87E-01
        Thymus          4.33E-01 4.29E-01 4.38E-01 4.91E-01 5.26E-01 5.70E-01
        Uterus          4.16E-01 4.30E-01 4.74E-01 5.11E-01 5.53E-01 6.25E-01
-----------------------------------------------------------------------------
Br-82m  R-marrow        4.75E-04 4.86E-04 5.28E-04 5.80E-04 5.85E-04 5.99E-04
        Colon           4.77E-04 5.17E-04 5.57E-04 5.99E-04 6.35E-04 6.88E-04
        Lungs           5.05E-04 4.97E-04 5.09E-04 5.71E-04 6.10E-04 6.62E-04
        ST-wall         4.79E-04 4.86E-04 5.17E-04 5.56E-04 5.73E-04 6.23E-04
        Breast          5.59E-04 5.60E-04 5.95E-04 6.14E-04 6.70E-04 7.79E-04
        Ovaries         4.60E-04 4.75E-04 5.42E-04 5.73E-04 6.27E-04 6.89E-04
        Testes          1.92E-12 1.92E-12 1.92E-12 1.92E-12 1.92E-12 1.92E-12
        UB-wall         4.86E-04 5.07E-04 5.49E-04 6.14E-04 6.50E-04 7.31E-04
        Oesophagus      4.48E-04 4.55E-04 4.78E-04 5.24E-04 5.98E-04 6.55E-04
        Liver           4.74E-04 4.75E-04 5.08E-04 5.53E-04 5.78E-04 6.54E-04
        Thyroid         5.01E-04 5.20E-04 5.30E-04 5.61E-04 5.98E-04 6.92E-04
        Endost-BS       5.69E-04 5.65E-04 5.83E-04 6.16E-04 6.05E-04 6.47E-04
        Brain           5.25E-04 5.33E-04 5.40E-04 5.62E-04 5.94E-04 6.61E-04
        S-glands        5.52E-04 5.71E-04 5.86E-04 6.09E-04 6.44E-04 7.06E-04
        Skin            7.54E-04 7.65E-04 7.93E-04 8.44E-04 8.86E-04 9.88E-04
        Adrenals        4.41E-04 4.66E-04 5.10E-04 5.56E-04 5.69E-04 6.44E-04
        ET              5.30E-04 5.50E-04 5.68E-04 5.99E-04 6.38E-04 6.95E-04
        GB-wall         4.47E-04 4.44E-04 5.16E-04 5.64E-04 5.80E-04 6.28E-04
        Ht-wall         4.69E-04 4.52E-04 4.78E-04 5.28E-04 5.70E-04 6.42E-04
        Kidneys         4.61E-04 4.87E-04 5.25E-04 5.72E-04 5.92E-04 6.63E-04
        Lymph           4.98E-04 5.32E-04 5.52E-04 6.15E-04 6.44E-04 7.00E-04
        Muscle          5.47E-04 5.96E-04 6.13E-04 6.53E-04 6.97E-04 7.42E-04
        O-mucosa        5.26E-04 5.62E-04 6.00E-04 6.66E-04 7.05E-04 7.91E-04
        Pancreas        4.47E-04 4.59E-04 4.93E-04 5.68E-04 5.95E-04 6.48E-04
        Prostate        1.92E-12 1.92E-12 1.92E-12 1.92E-12 1.92E-12 1.92E-12
        SI-wall         4.66E-04 4.91E-04 5.23E-04 5.83E-04 6.21E-04 6.63E-04
        Spleen          4.93E-04 5.11E-04 5.38E-04 5.75E-04 6.00E-04 6.50E-04
        Thymus          4.73E-04 4.70E-04 4.82E-04 5.42E-04 5.80E-04 6.29E-04
        Uterus          4.54E-04 4.71E-04 5.19E-04 5.63E-04 6.11E-04 6.92E-04
-----------------------------------------------------------------------------
Br-83   R-marrow        1.10E-03 1.12E-03 1.23E-03 1.37E-03 1.39E-03 1.40E-03
        Colon           1.12E-03 1.22E-03 1.31E-03 1.44E-03 1.51E-03 1.62E-03
        Lungs           1.19E-03 1.16E-03 1.19E-03 1.36E-03 1.45E-03 1.57E-03
        ST-wall         1.14E-03 1.13E-03 1.21E-03 1.33E-03 1.35E-03 1.48E-03
        Breast          1.32E-03 1.32E-03 1.37E-03 1.43E-03 1.50E-03 1.66E-03
        Ovaries         1.05E-03 1.09E-03 1.27E-03 1.35E-03 1.49E-03 1.63E-03
        Testes          3.86E-12 3.86E-12 3.86E-12 3.86E-12 3.86E-12 3.86E-12
        UB-wall         1.15E-03 1.19E-03 1.32E-03 1.46E-03 1.54E-03 1.72E-03
        Oesophagus      1.06E-03 1.04E-03 1.09E-03 1.23E-03 1.39E-03 1.54E-03
        Liver           1.12E-03 1.12E-03 1.20E-03 1.31E-03 1.36E-03 1.52E-03
        Thyroid         1.18E-03 1.21E-03 1.25E-03 1.33E-03 1.41E-03 1.64E-03
        Endost-BS       1.36E-03 1.36E-03 1.42E-03 1.51E-03 1.43E-03 1.52E-03
        Brain           1.24E-03 1.25E-03 1.27E-03 1.33E-03 1.42E-03 1.57E-03
        S-glands        1.31E-03 1.35E-03 1.38E-03 1.45E-03 1.53E-03 1.66E-03
        Skin            3.45E-03 3.35E-03 3.47E-03 3.93E-03 4.60E-03 6.20E-03
        Adrenals        1.02E-03 1.09E-03 1.19E-03 1.31E-03 1.33E-03 1.53E-03
        ET              1.25E-03 1.29E-03 1.36E-03 1.42E-03 1.48E-03 1.62E-03
        GB-wall         1.06E-03 1.04E-03 1.21E-03 1.35E-03 1.37E-03 1.48E-03
        Ht-wall         1.12E-03 1.06E-03 1.11E-03 1.26E-03 1.35E-03 1.50E-03
        Kidneys         1.10E-03 1.15E-03 1.25E-03 1.35E-03 1.40E-03 1.58E-03
        Lymph           1.17E-03 1.25E-03 1.30E-03 1.44E-03 1.52E-03 1.64E-03
        Muscle          1.30E-03 1.41E-03 1.45E-03 1.55E-03 1.64E-03 1.70E-03
        O-mucosa        1.23E-03 1.33E-03 1.41E-03 1.52E-03 1.60E-03 1.79E-03
        Pancreas        1.07E-03 1.07E-03 1.16E-03 1.36E-03 1.42E-03 1.53E-03
        Prostate        3.86E-12 3.86E-12 3.86E-12 3.86E-12 3.86E-12 3.86E-12
        SI-wall         1.09E-03 1.14E-03 1.25E-03 1.38E-03 1.46E-03 1.58E-03
        Spleen          1.17E-03 1.23E-03 1.28E-03 1.37E-03 1.41E-03 1.52E-03
        Thymus          1.12E-03 1.12E-03 1.13E-03 1.28E-03 1.36E-03 1.51E-03
        Uterus          1.04E-03 1.10E-03 1.23E-03 1.33E-03 1.47E-03 1.64E-03
-----------------------------------------------------------------------------
Br-84   R-marrow        3.27E-01 3.36E-01 3.61E-01 3.90E-01 3.79E-01 3.80E-01
        Colon           3.33E-01 3.50E-01 3.68E-01 3.97E-01 4.18E-01 4.53E-01
        Lungs           3.43E-01 3.41E-01 3.48E-01 3.79E-01 4.08E-01 4.40E-01
        ST-wall         3.27E-01 3.32E-01 3.49E-01 3.74E-01 3.83E-01 4.19E-01
        Breast          3.55E-01 3.63E-01 3.74E-01 3.83E-01 3.99E-01 4.26E-01
        Ovaries         3.20E-01 3.31E-01 3.65E-01 3.82E-01 4.14E-01 4.58E-01
        Testes          4.58E-10 4.58E-10 4.58E-10 4.58E-10 4.58E-10 4.58E-10
        UB-wall         3.37E-01 3.45E-01 3.69E-01 3.97E-01 4.23E-01 4.59E-01
        Oesophagus      3.09E-01 3.15E-01 3.34E-01 3.58E-01 4.03E-01 4.38E-01
        Liver           3.25E-01 3.25E-01 3.46E-01 3.72E-01 3.86E-01 4.29E-01
        Thyroid         3.33E-01 3.48E-01 3.58E-01 3.74E-01 4.03E-01 4.54E-01
        Endost-BS       3.74E-01 3.75E-01 3.84E-01 4.00E-01 3.84E-01 4.05E-01
        Brain           3.58E-01 3.60E-01 3.70E-01 3.84E-01 4.01E-01 4.37E-01
        S-glands        3.67E-01 3.78E-01 3.86E-01 4.00E-01 4.20E-01 4.53E-01
        Skin            2.90E-01 2.94E-01 3.02E-01 3.10E-01 3.17E-01 3.31E-01
        Adrenals        3.07E-01 3.23E-01 3.47E-01 3.72E-01 3.87E-01 4.30E-01
        ET              3.56E-01 3.74E-01 3.79E-01 3.94E-01 4.14E-01 4.36E-01
        GB-wall         3.04E-01 3.08E-01 3.51E-01 3.75E-01 3.87E-01 4.18E-01
        Ht-wall         3.20E-01 3.12E-01 3.30E-01 3.60E-01 3.83E-01 4.31E-01
        Kidneys         3.19E-01 3.37E-01 3.54E-01 3.84E-01 3.98E-01 4.35E-01
        Lymph           3.43E-01 3.59E-01 3.69E-01 4.05E-01 4.23E-01 4.48E-01
        Muscle          3.68E-01 3.90E-01 3.99E-01 4.19E-01 4.38E-01 4.58E-01
        O-mucosa        3.58E-01 3.65E-01 3.87E-01 3.92E-01 4.14E-01 4.42E-01
        Pancreas        3.12E-01 3.18E-01 3.36E-01 3.79E-01 3.95E-01 4.32E-01
        Prostate        4.58E-10 4.58E-10 4.58E-10 4.58E-10 4.58E-10 4.58E-10
        SI-wall         3.27E-01 3.35E-01 3.53E-01 3.91E-01 4.21E-01 4.33E-01
        Spleen          3.32E-01 3.42E-01 3.61E-01 3.83E-01 4.05E-01 4.35E-01
        Thymus          3.29E-01 3.20E-01 3.33E-01 3.65E-01 3.95E-01 4.21E-01
        Uterus          3.24E-01 3.29E-01 3.56E-01 3.79E-01 4.05E-01 4.55E-01
-----------------------------------------------------------------------------
Br-84m  R-marrow        4.68E-01 4.82E-01 5.21E-01 5.71E-01 5.68E-01 5.72E-01
        Colon           4.74E-01 5.06E-01 5.40E-01 5.83E-01 6.14E-01 6.67E-01
        Lungs           4.96E-01 4.90E-01 4.99E-01 5.55E-01 5.97E-01 6.44E-01
        ST-wall         4.68E-01 4.74E-01 5.04E-01 5.43E-01 5.58E-01 6.09E-01
        Breast          5.32E-01 5.39E-01 5.60E-01 5.76E-01 6.00E-01 6.50E-01
        Ovaries         4.55E-01 4.72E-01 5.32E-01 5.58E-01 6.09E-01 6.71E-01
        Testes          9.51E-10 9.51E-10 9.51E-10 9.51E-10 9.51E-10 9.51E-10
        UB-wall         4.82E-01 4.98E-01 5.37E-01 5.88E-01 6.29E-01 6.88E-01
        Oesophagus      4.44E-01 4.49E-01 4.73E-01 5.15E-01 5.86E-01 6.41E-01
        Liver           4.67E-01 4.65E-01 4.99E-01 5.38E-01 5.62E-01 6.30E-01
        Thyroid         4.88E-01 5.07E-01 5.20E-01 5.46E-01 5.85E-01 6.70E-01
        Endost-BS       5.51E-01 5.53E-01 5.67E-01 5.95E-01 5.80E-01 6.15E-01
        Brain           5.17E-01 5.23E-01 5.35E-01 5.56E-01 5.84E-01 6.45E-01
        S-glands        5.38E-01 5.55E-01 5.68E-01 5.93E-01 6.23E-01 6.76E-01
        Skin            4.89E-01 4.97E-01 5.13E-01 5.28E-01 5.38E-01 5.62E-01
        Adrenals        4.35E-01 4.60E-01 4.98E-01 5.40E-01 5.60E-01 6.28E-01
        ET              5.19E-01 5.42E-01 5.55E-01 5.81E-01 6.09E-01 6.48E-01
        GB-wall         4.36E-01 4.39E-01 5.07E-01 5.48E-01 5.63E-01 6.11E-01
        Ht-wall         4.62E-01 4.45E-01 4.71E-01 5.18E-01 5.57E-01 6.26E-01
        Kidneys         4.54E-01 4.83E-01 5.14E-01 5.56E-01 5.78E-01 6.38E-01
        Lymph           4.92E-01 5.21E-01 5.38E-01 5.94E-01 6.24E-01 6.67E-01
        Muscle          5.33E-01 5.73E-01 5.89E-01 6.22E-01 6.52E-01 6.85E-01
        O-mucosa        5.18E-01 5.39E-01 5.75E-01 5.94E-01 6.28E-01 6.75E-01
        Pancreas        4.43E-01 4.52E-01 4.82E-01 5.48E-01 5.76E-01 6.30E-01
        Prostate        9.51E-10 9.51E-10 9.51E-10 9.51E-10 9.51E-10 9.51E-10
        SI-wall         4.62E-01 4.82E-01 5.12E-01 5.69E-01 6.11E-01 6.39E-01
        Spleen          4.82E-01 4.97E-01 5.25E-01 5.58E-01 5.87E-01 6.34E-01
        Thymus          4.70E-01 4.61E-01 4.73E-01 5.28E-01 5.70E-01 6.15E-01
        Uterus          4.59E-01 4.66E-01 5.13E-01 5.51E-01 5.93E-01 6.69E-01
-----------------------------------------------------------------------------
Br-85   R-marrow        1.16E-02 1.20E-02 1.29E-02 1.42E-02 1.43E-02 1.45E-02
        Colon           1.18E-02 1.26E-02 1.35E-02 1.46E-02 1.54E-02 1.67E-02
        Lungs           1.24E-02 1.22E-02 1.24E-02 1.39E-02 1.49E-02 1.61E-02
        ST-wall         1.17E-02 1.19E-02 1.26E-02 1.36E-02 1.39E-02 1.52E-02
        Breast          1.35E-02 1.35E-02 1.42E-02 1.47E-02 1.59E-02 1.84E-02
        Ovaries         1.13E-02 1.17E-02 1.33E-02 1.39E-02 1.53E-02 1.68E-02
        Testes          2.74E-11 2.74E-11 2.74E-11 2.74E-11 2.74E-11 2.74E-11
        UB-wall         1.19E-02 1.24E-02 1.34E-02 1.48E-02 1.58E-02 1.75E-02
        Oesophagus      1.10E-02 1.12E-02 1.18E-02 1.28E-02 1.46E-02 1.60E-02
        Liver           1.17E-02 1.17E-02 1.24E-02 1.35E-02 1.40E-02 1.58E-02
        Thyroid         1.22E-02 1.26E-02 1.30E-02 1.36E-02 1.46E-02 1.68E-02
        Endost-BS       1.38E-02 1.39E-02 1.42E-02 1.50E-02 1.47E-02 1.56E-02
        Brain           1.29E-02 1.30E-02 1.33E-02 1.39E-02 1.45E-02 1.61E-02
        S-glands        1.35E-02 1.39E-02 1.43E-02 1.49E-02 1.56E-02 1.71E-02
        Skin            1.79E-02 1.81E-02 1.87E-02 2.00E-02 2.11E-02 2.36E-02
        Adrenals        1.08E-02 1.15E-02 1.24E-02 1.36E-02 1.40E-02 1.57E-02
        ET              1.30E-02 1.35E-02 1.39E-02 1.46E-02 1.54E-02 1.67E-02
        GB-wall         1.09E-02 1.09E-02 1.26E-02 1.37E-02 1.41E-02 1.53E-02
        Ht-wall         1.15E-02 1.11E-02 1.18E-02 1.30E-02 1.39E-02 1.57E-02
        Kidneys         1.14E-02 1.20E-02 1.29E-02 1.39E-02 1.45E-02 1.60E-02
        Lymph           1.22E-02 1.30E-02 1.35E-02 1.49E-02 1.56E-02 1.69E-02
        Muscle          1.34E-02 1.45E-02 1.49E-02 1.58E-02 1.67E-02 1.77E-02
        O-mucosa        1.29E-02 1.36E-02 1.45E-02 1.57E-02 1.67E-02 1.88E-02
        Pancreas        1.10E-02 1.12E-02 1.21E-02 1.37E-02 1.45E-02 1.57E-02
        Prostate        2.74E-11 2.74E-11 2.74E-11 2.74E-11 2.74E-11 2.74E-11
        SI-wall         1.14E-02 1.21E-02 1.27E-02 1.42E-02 1.52E-02 1.61E-02
        Spleen          1.20E-02 1.24E-02 1.31E-02 1.40E-02 1.47E-02 1.58E-02
        Thymus          1.17E-02 1.15E-02 1.18E-02 1.32E-02 1.42E-02 1.53E-02
        Uterus          1.12E-02 1.16E-02 1.27E-02 1.38E-02 1.49E-02 1.68E-02
-----------------------------------------------------------------------------
C-10    R-marrow        2.73E-01 2.77E-01 3.03E-01 3.35E-01 3.38E-01 3.42E-01
        Colon           2.74E-01 2.99E-01 3.21E-01 3.49E-01 3.69E-01 3.99E-01
        Lungs           2.92E-01 2.85E-01 2.93E-01 3.32E-01 3.54E-01 3.85E-01
        ST-wall         2.78E-01 2.78E-01 2.98E-01 3.25E-01 3.31E-01 3.61E-01
        Breast          3.22E-01 3.24E-01 3.35E-01 3.50E-01 3.68E-01 4.02E-01
        Ovaries         2.60E-01 2.69E-01 3.12E-01 3.32E-01 3.64E-01 4.01E-01
        Testes          7.80E-10 7.80E-10 7.80E-10 7.80E-10 7.80E-10 7.80E-10
        UB-wall         2.81E-01 2.93E-01 3.21E-01 3.55E-01 3.78E-01 4.20E-01
        Oesophagus      2.60E-01 2.58E-01 2.70E-01 3.02E-01 3.43E-01 3.77E-01
        Liver           2.75E-01 2.74E-01 2.94E-01 3.20E-01 3.33E-01 3.75E-01
        Thyroid         2.89E-01 2.98E-01 3.04E-01 3.26E-01 3.44E-01 4.01E-01
        Endost-BS       3.33E-01 3.29E-01 3.43E-01 3.63E-01 3.50E-01 3.71E-01
        Brain           3.05E-01 3.09E-01 3.12E-01 3.26E-01 3.47E-01 3.85E-01
        S-glands        3.20E-01 3.30E-01 3.39E-01 3.55E-01 3.74E-01 4.09E-01
        Skin            3.48E-01 3.52E-01 3.63E-01 3.76E-01 3.84E-01 4.00E-01
        Adrenals        2.53E-01 2.68E-01 2.94E-01 3.21E-01 3.26E-01 3.74E-01
        ET              3.08E-01 3.17E-01 3.32E-01 3.47E-01 3.65E-01 3.93E-01
        GB-wall         2.61E-01 2.57E-01 2.97E-01 3.29E-01 3.35E-01 3.64E-01
        Ht-wall         2.73E-01 2.60E-01 2.74E-01 3.06E-01 3.30E-01 3.68E-01
        Kidneys         2.68E-01 2.81E-01 3.05E-01 3.30E-01 3.44E-01 3.87E-01
        Lymph           2.87E-01 3.06E-01 3.18E-01 3.54E-01 3.72E-01 4.03E-01
        Muscle          3.17E-01 3.44E-01 3.52E-01 3.75E-01 3.94E-01 4.13E-01
        O-mucosa        3.03E-01 3.26E-01 3.46E-01 3.70E-01 3.85E-01 4.17E-01
        Pancreas        2.60E-01 2.62E-01 2.84E-01 3.32E-01 3.47E-01 3.74E-01
        Prostate        7.80E-10 7.80E-10 7.80E-10 7.80E-10 7.80E-10 7.80E-10
        SI-wall         2.66E-01 2.80E-01 3.04E-01 3.38E-01 3.56E-01 3.87E-01
        Spleen          2.87E-01 2.98E-01 3.13E-01 3.35E-01 3.46E-01 3.75E-01
        Thymus          2.74E-01 2.74E-01 2.77E-01 3.14E-01 3.33E-01 3.67E-01
        Uterus          2.58E-01 2.70E-01 3.01E-01 3.25E-01 3.57E-01 4.04E-01
-----------------------------------------------------------------------------
C-11    R-marrow        1.56E-01 1.59E-01 1.74E-01 1.93E-01 1.95E-01 1.97E-01
        Colon           1.58E-01 1.73E-01 1.84E-01 2.02E-01 2.13E-01 2.30E-01
        Lungs           1.68E-01 1.64E-01 1.69E-01 1.92E-01 2.05E-01 2.21E-01
        ST-wall         1.60E-01 1.60E-01 1.71E-01 1.88E-01 1.91E-01 2.09E-01
        Breast          1.86E-01 1.87E-01 1.93E-01 2.02E-01 2.12E-01 2.32E-01
        Ovaries         1.48E-01 1.54E-01 1.79E-01 1.91E-01 2.10E-01 2.31E-01
        Testes          4.91E-10 4.91E-10 4.91E-10 4.91E-10 4.91E-10 4.91E-10
        UB-wall         1.62E-01 1.69E-01 1.86E-01 2.05E-01 2.18E-01 2.42E-01
        Oesophagus      1.51E-01 1.47E-01 1.54E-01 1.74E-01 1.97E-01 2.17E-01
        Liver           1.59E-01 1.58E-01 1.69E-01 1.85E-01 1.92E-01 2.15E-01
        Thyroid         1.66E-01 1.71E-01 1.75E-01 1.89E-01 1.98E-01 2.31E-01
        Endost-BS       1.93E-01 1.91E-01 2.00E-01 2.12E-01 2.02E-01 2.14E-01
        Brain           1.75E-01 1.78E-01 1.80E-01 1.88E-01 2.01E-01 2.21E-01
        S-glands        1.85E-01 1.90E-01 1.95E-01 2.05E-01 2.16E-01 2.36E-01
        Skin            2.06E-01 2.09E-01 2.15E-01 2.24E-01 2.29E-01 2.38E-01
        Adrenals        1.45E-01 1.54E-01 1.68E-01 1.85E-01 1.87E-01 2.16E-01
        ET              1.78E-01 1.83E-01 1.92E-01 2.00E-01 2.09E-01 2.27E-01
        GB-wall         1.51E-01 1.48E-01 1.71E-01 1.90E-01 1.93E-01 2.10E-01
        Ht-wall         1.58E-01 1.49E-01 1.57E-01 1.77E-01 1.90E-01 2.11E-01
        Kidneys         1.55E-01 1.63E-01 1.76E-01 1.90E-01 1.99E-01 2.23E-01
        Lymph           1.65E-01 1.77E-01 1.83E-01 2.04E-01 2.14E-01 2.31E-01
        Muscle          1.83E-01 1.98E-01 2.03E-01 2.16E-01 2.26E-01 2.37E-01
        O-mucosa        1.74E-01 1.88E-01 2.00E-01 2.14E-01 2.22E-01 2.40E-01
        Pancreas        1.50E-01 1.50E-01 1.63E-01 1.92E-01 2.01E-01 2.15E-01
        Prostate        4.91E-10 4.91E-10 4.91E-10 4.91E-10 4.91E-10 4.91E-10
        SI-wall         1.53E-01 1.61E-01 1.76E-01 1.95E-01 2.05E-01 2.23E-01
        Spleen          1.65E-01 1.72E-01 1.81E-01 1.94E-01 2.00E-01 2.15E-01
        Thymus          1.58E-01 1.58E-01 1.59E-01 1.81E-01 1.91E-01 2.13E-01
        Uterus          1.48E-01 1.55E-01 1.73E-01 1.87E-01 2.07E-01 2.33E-01
-----------------------------------------------------------------------------
C-14    R-marrow        1.28E-07 1.36E-07 1.65E-07 2.01E-07 2.67E-07 2.93E-07
        Colon           1.73E-07 2.16E-07 2.34E-07 2.76E-07 2.88E-07 3.29E-07
        Lungs           1.81E-07 1.81E-07 1.92E-07 2.42E-07 2.67E-07 2.89E-07
        ST-wall         1.80E-07 1.84E-07 1.91E-07 2.38E-07 2.34E-07 2.86E-07
        Breast          2.16E-07 2.22E-07 2.43E-07 2.36E-07 2.48E-07 3.36E-07
        Ovaries         1.40E-07 1.45E-07 1.79E-07 2.21E-07 2.53E-07 2.97E-07
        Testes          9.04E-15 9.04E-15 9.04E-15 9.04E-15 9.04E-15 9.04E-15
        UB-wall         1.85E-07 1.85E-07 2.30E-07 2.90E-07 3.06E-07 3.85E-07
        Oesophagus      1.30E-07 1.38E-07 1.48E-07 1.92E-07 2.17E-07 2.46E-07
        Liver           1.75E-07 1.69E-07 1.89E-07 2.26E-07 2.45E-07 2.93E-07
        Thyroid         2.14E-07 2.25E-07 2.44E-07 2.87E-07 2.72E-07 3.07E-07
        Endost-BS       2.13E-07 2.19E-07 2.24E-07 2.79E-07 2.88E-07 3.22E-07
        Brain           1.37E-07 1.44E-07 1.47E-07 1.57E-07 1.78E-07 2.11E-07
        S-glands        2.10E-07 2.16E-07 2.32E-07 2.49E-07 2.56E-07 2.68E-07
        Skin            6.00E-05 4.64E-05 4.41E-05 4.31E-05 5.05E-05 8.20E-05
        Adrenals        1.23E-07 1.53E-07 1.73E-07 2.06E-07 2.18E-07 2.71E-07
        ET              1.82E-07 1.74E-07 1.84E-07 2.06E-07 2.37E-07 2.79E-07
        GB-wall         1.30E-07 1.32E-07 1.80E-07 2.13E-07 2.25E-07 2.62E-07
        Ht-wall         1.64E-07 1.57E-07 1.70E-07 2.13E-07 2.37E-07 2.72E-07
        Kidneys         1.60E-07 2.03E-07 2.15E-07 2.46E-07 2.55E-07 3.09E-07
        Lymph           1.88E-07 2.19E-07 2.29E-07 2.67E-07 2.94E-07 2.99E-07
        Muscle          2.23E-07 7.74E-07 9.03E-07 1.22E-06 2.21E-06 4.06E-07
        O-mucosa        1.78E-07 2.22E-07 2.65E-07 2.90E-07 3.35E-07 3.37E-07
        Pancreas        1.45E-07 1.54E-07 1.72E-07 2.32E-07 2.54E-07 2.95E-07
        Prostate        9.04E-15 9.04E-15 9.04E-15 9.04E-15 9.04E-15 9.04E-15
        SI-wall         1.57E-07 1.77E-07 2.05E-07 2.49E-07 2.71E-07 3.10E-07
        Spleen          1.92E-07 2.17E-07 2.34E-07 2.65E-07 2.74E-07 3.08E-07
        Thymus          1.55E-07 1.49E-07 1.59E-07 2.11E-07 2.23E-07 2.46E-07
        Uterus          1.24E-07 1.40E-07 1.76E-07 2.22E-07 2.59E-07 3.15E-07
-----------------------------------------------------------------------------
Ca-41   R-marrow        0.00E+00 0.00E+00 0.00E+00 0.00E+00 0.00E+00 0.00E+00
        Colon           0.00E+00 0.00E+00 0.00E+00 0.00E+00 0.00E+00 0.00E+00
        Lungs           0.00E+00 0.00E+00 0.00E+00 0.00E+00 0.00E+00 0.00E+00
        ST-wall         0.00E+00 0.00E+00 0.00E+00 0.00E+00 0.00E+00 0.00E+00
        Breast          0.00E+00 0.00E+00 0.00E+00 0.00E+00 0.00E+00 0.00E+00
        Ovaries         0.00E+00 0.00E+00 0.00E+00 0.00E+00 0.00E+00 0.00E+00
        Testes          0.00E+00 0.00E+00 0.00E+00 0.00E+00 0.00E+00 0.00E+00
        UB-wall         0.00E+00 0.00E+00 0.00E+00 0.00E+00 0.00E+00 0.00E+00
        Oesophagus      0.00E+00 0.00E+00 0.00E+00 0.00E+00 0.00E+00 0.00E+00
        Liver           0.00E+00 0.00E+00 0.00E+00 0.00E+00 0.00E+00 0.00E+00
        Thyroid         0.00E+00 0.00E+00 0.00E+00 0.00E+00 0.00E+00 0.00E+00
        Endost-BS       0.00E+00 0.00E+00 0.00E+00 0.00E+00 0.00E+00 0.00E+00
        Brain           0.00E+00 0.00E+00 0.00E+00 0.00E+00 0.00E+00 0.00E+00
        S-glands        0.00E+00 0.00E+00 0.00E+00 0.00E+00 0.00E+00 0.00E+00
        Skin            0.00E+00 0.00E+00 0.00E+00 0.00E+00 0.00E+00 0.00E+00
        Adrenals        0.00E+00 0.00E+00 0.00E+00 0.00E+00 0.00E+00 0.00E+00
        ET              0.00E+00 0.00E+00 0.00E+00 0.00E+00 0.00E+00 0.00E+00
        GB-wall         0.00E+00 0.00E+00 0.00E+00 0.00E+00 0.00E+00 0.00E+00
        Ht-wall         0.00E+00 0.00E+00 0.00E+00 0.00E+00 0.00E+00 0.00E+00
        Kidneys         0.00E+00 0.00E+00 0.00E+00 0.00E+00 0.00E+00 0.00E+00
        Lymph           0.00E+00 0.00E+00 0.00E+00 0.00E+00 0.00E+00 0.00E+00
        Muscle          0.00E+00 0.00E+00 0.00E+00 0.00E+00 0.00E+00 0.00E+00
        O-mucosa        0.00E+00 0.00E+00 0.00E+00 0.00E+00 0.00E+00 0.00E+00
        Pancreas        0.00E+00 0.00E+00 0.00E+00 0.00E+00 0.00E+00 0.00E+00
        Prostate        0.00E+00 0.00E+00 0.00E+00 0.00E+00 0.00E+00 0.00E+00
        SI-wall         0.00E+00 0.00E+00 0.00E+00 0.00E+00 0.00E+00 0.00E+00
        Spleen          0.00E+00 0.00E+00 0.00E+00 0.00E+00 0.00E+00 0.00E+00
        Thymus          0.00E+00 0.00E+00 0.00E+00 0.00E+00 0.00E+00 0.00E+00
        Uterus          0.00E+00 0.00E+00 0.00E+00 0.00E+00 0.00E+00 0.00E+00
-----------------------------------------------------------------------------
Ca-45   R-marrow        8.15E-07 8.59E-07 1.01E-06 1.19E-06 1.49E-06 1.61E-06
        Colon           1.01E-06 1.20E-06 1.30E-06 1.50E-06 1.56E-06 1.73E-06
        Lungs           1.06E-06 1.08E-06 1.12E-06 1.34E-06 1.48E-06 1.56E-06
        ST-wall         1.05E-06 1.08E-06 1.13E-06 1.33E-06 1.34E-06 1.54E-06
        Breast          1.17E-06 1.20E-06 1.28E-06 1.26E-06 1.32E-06 1.62E-06
        Ovaries         8.71E-07 8.97E-07 1.08E-06 1.26E-06 1.43E-06 1.59E-06
        Testes          3.28E-14 3.28E-14 3.28E-14 3.28E-14 3.28E-14 3.28E-14
        UB-wall         1.06E-06 1.09E-06 1.30E-06 1.56E-06 1.66E-06 1.93E-06
        Oesophagus      8.38E-07 8.77E-07 9.28E-07 1.14E-06 1.27E-06 1.40E-06
        Liver           1.04E-06 1.02E-06 1.11E-06 1.29E-06 1.38E-06 1.58E-06
        Thyroid         1.20E-06 1.24E-06 1.33E-06 1.55E-06 1.54E-06 1.70E-06
        Endost-BS       1.34E-06 1.39E-06 1.45E-06 1.67E-06 1.69E-06 1.87E-06
        Brain           9.43E-07 9.93E-07 1.02E-06 1.06E-06 1.19E-06 1.37E-06
        S-glands        1.18E-06 1.21E-06 1.29E-06 1.37E-06 1.43E-06 1.51E-06
        Skin            2.39E-04 2.22E-04 2.01E-04 2.06E-04 2.56E-04 4.51E-04
        Adrenals        7.95E-07 9.24E-07 1.03E-06 1.19E-06 1.23E-06 1.46E-06
        ET              1.06E-06 1.04E-06 1.09E-06 1.20E-06 1.33E-06 1.51E-06
        GB-wall         8.10E-07 8.32E-07 1.07E-06 1.23E-06 1.30E-06 1.44E-06
        Ht-wall         9.91E-07 9.55E-07 1.03E-06 1.21E-06 1.33E-06 1.49E-06
        Kidneys         9.65E-07 1.15E-06 1.21E-06 1.36E-06 1.41E-06 1.64E-06
        Lymph           1.07E-06 1.21E-06 1.26E-06 1.44E-06 1.56E-06 1.60E-06
        Muscle          1.24E-06 2.70E-06 2.83E-06 3.41E-06 5.27E-06 2.05E-06
        O-mucosa        1.06E-06 1.24E-06 1.38E-06 1.49E-06 1.67E-06 1.76E-06
        Pancreas        8.92E-07 9.49E-07 1.04E-06 1.32E-06 1.42E-06 1.57E-06
        Prostate        3.28E-14 3.28E-14 3.28E-14 3.28E-14 3.28E-14 3.28E-14
        SI-wall         9.44E-07 1.04E-06 1.18E-06 1.38E-06 1.49E-06 1.66E-06
        Spleen          1.11E-06 1.22E-06 1.29E-06 1.43E-06 1.47E-06 1.64E-06
        Thymus          9.26E-07 9.08E-07 9.58E-07 1.21E-06 1.29E-06 1.41E-06
        Uterus          7.95E-07 8.70E-07 1.06E-06 1.27E-06 1.43E-06 1.68E-06
-----------------------------------------------------------------------------
Ca-47   R-marrow        1.81E-01 1.88E-01 2.01E-01 2.20E-01 2.18E-01 2.19E-01
        Colon           1.84E-01 1.95E-01 2.07E-01 2.24E-01 2.35E-01 2.56E-01
        Lungs           1.92E-01 1.89E-01 1.92E-01 2.13E-01 2.30E-01 2.47E-01
        ST-wall         1.80E-01 1.83E-01 1.94E-01 2.08E-01 2.14E-01 2.34E-01
        Breast          2.04E-01 2.07E-01 2.15E-01 2.21E-01 2.29E-01 2.48E-01
        Ovaries         1.78E-01 1.84E-01 2.06E-01 2.14E-01 2.34E-01 2.58E-01
        Testes          3.21E-10 3.21E-10 3.21E-10 3.21E-10 3.21E-10 3.21E-10
        UB-wall         1.87E-01 1.92E-01 2.06E-01 2.25E-01 2.41E-01 2.63E-01
        Oesophagus      1.72E-01 1.74E-01 1.84E-01 1.99E-01 2.26E-01 2.47E-01
        Liver           1.81E-01 1.79E-01 1.92E-01 2.07E-01 2.16E-01 2.42E-01
        Thyroid         1.88E-01 1.95E-01 2.01E-01 2.09E-01 2.26E-01 2.56E-01
        Endost-BS       2.11E-01 2.12E-01 2.16E-01 2.27E-01 2.21E-01 2.34E-01
        Brain           1.99E-01 2.01E-01 2.06E-01 2.15E-01 2.24E-01 2.48E-01
        S-glands        2.07E-01 2.14E-01 2.19E-01 2.28E-01 2.39E-01 2.59E-01
        Skin            1.79E-01 1.82E-01 1.87E-01 1.94E-01 1.97E-01 2.07E-01
        Adrenals        1.69E-01 1.78E-01 1.92E-01 2.08E-01 2.16E-01 2.42E-01
        ET              2.00E-01 2.10E-01 2.13E-01 2.24E-01 2.34E-01 2.48E-01
        GB-wall         1.68E-01 1.70E-01 1.96E-01 2.10E-01 2.16E-01 2.34E-01
[truncated: 2,530,477 more chars]
