# Supplementary material for: Dose-rate coefficients for external exposure to radionuclides uniformly distributed in soil to an infinite depth
Source: PLoS One. 2024 Sep 26;19(9):e0310552. doi: 10.1371/journal.pone.0310552 (PMC11426535; doi:10.1371/journal.pone.0310552)
Supplement: S3 Table — (TXT) [file pone.0310552.s003.txt]

S3 Table. Nuclide-specific organ equivalent dose rate coefficients of male. |
-----------------------------------------------------------------------------
Soil contamination.                                                17-03-2024
Uniform distribution to infinite depth.                                     |
Male.                                                                       |
-----------------------------------------------------------------------------
Nuclide-specific organ equivalent dose rate coefficient (nSv h-1 Bq-1 kg)   |
-----------------------------------------------------------------------------
Nuclide Tissue             Adult    15 yr    10 yr     5 yr     1 yr  Newborn
-----------------------------------------------------------------------------
Ac-223  R-marrow        1.90E-03 2.11E-03 2.37E-03 2.63E-03 2.82E-03 2.87E-03
        Colon           2.13E-03 2.38E-03 2.53E-03 2.81E-03 2.96E-03 3.15E-03
        Lungs           2.04E-03 2.21E-03 2.32E-03 2.62E-03 2.81E-03 2.98E-03
        ST-wall         1.99E-03 2.27E-03 2.33E-03 2.59E-03 2.64E-03 2.87E-03
        Breast          2.49E-03 2.50E-03 2.60E-03 2.69E-03 2.80E-03 3.12E-03
        Ovaries         1.39E-11 1.39E-11 1.39E-11 1.39E-11 1.39E-11 1.39E-11
        Testes          2.64E-03 2.60E-03 2.82E-03 2.99E-03 3.35E-03 3.58E-03
        UB-wall         2.01E-03 2.22E-03 2.52E-03 2.84E-03 3.01E-03 3.33E-03
        Oesophagus      1.81E-03 1.94E-03 2.10E-03 2.37E-03 2.64E-03 2.89E-03
        Liver           1.99E-03 2.19E-03 2.31E-03 2.55E-03 2.69E-03 2.93E-03
        Thyroid         2.25E-03 2.29E-03 2.46E-03 2.65E-03 2.79E-03 3.18E-03
        Endost-BS       2.70E-03 2.82E-03 2.94E-03 3.13E-03 3.04E-03 3.23E-03
        Brain           2.23E-03 2.34E-03 2.46E-03 2.53E-03 2.74E-03 3.03E-03
        S-glands        2.51E-03 2.51E-03 2.64E-03 2.78E-03 2.92E-03 3.16E-03
        Skin            2.91E-03 2.97E-03 3.05E-03 3.15E-03 3.20E-03 3.38E-03
        Adrenals        1.88E-03 2.07E-03 2.24E-03 2.48E-03 2.60E-03 2.87E-03
        ET              2.41E-03 2.45E-03 2.50E-03 2.63E-03 2.80E-03 3.05E-03
        GB-wall         1.88E-03 2.04E-03 2.27E-03 2.54E-03 2.60E-03 2.85E-03
        Ht-wall         1.91E-03 2.06E-03 2.18E-03 2.44E-03 2.65E-03 2.83E-03
        Kidneys         2.00E-03 2.19E-03 2.43E-03 2.65E-03 2.75E-03 3.08E-03
        Lymph           2.13E-03 2.32E-03 2.50E-03 2.80E-03 2.92E-03 3.10E-03
        Muscle          2.46E-03 2.65E-03 2.79E-03 2.96E-03 3.08E-03 3.24E-03
        O-mucosa        2.22E-03 2.57E-03 2.68E-03 2.87E-03 3.05E-03 3.30E-03
        Pancreas        1.81E-03 2.08E-03 2.26E-03 2.63E-03 2.79E-03 2.95E-03
        Prostate        1.92E-03 2.39E-03 2.59E-03 2.84E-03 3.17E-03 3.39E-03
        SI-wall         2.01E-03 2.21E-03 2.41E-03 2.70E-03 2.86E-03 3.09E-03
        Spleen          2.07E-03 2.37E-03 2.53E-03 2.68E-03 2.75E-03 2.95E-03
        Thymus          2.00E-03 2.01E-03 2.13E-03 2.50E-03 2.65E-03 2.93E-03
        Uterus          1.39E-11 1.39E-11 1.39E-11 1.39E-11 1.39E-11 1.39E-11
-----------------------------------------------------------------------------
Ac-224  R-marrow        2.07E-02 2.35E-02 2.67E-02 2.98E-02 3.35E-02 3.41E-02
        Colon           2.45E-02 2.74E-02 2.90E-02 3.26E-02 3.41E-02 3.62E-02
        Lungs           2.30E-02 2.55E-02 2.67E-02 3.01E-02 3.26E-02 3.39E-02
        ST-wall         2.27E-02 2.63E-02 2.68E-02 2.99E-02 3.05E-02 3.31E-02
        Breast          2.76E-02 2.80E-02 2.87E-02 2.99E-02 3.10E-02 3.45E-02
        Ovaries         2.22E-10 2.22E-10 2.22E-10 2.22E-10 2.22E-10 2.22E-10
        Testes          2.99E-02 2.94E-02 3.24E-02 3.45E-02 3.85E-02 4.11E-02
        UB-wall         2.26E-02 2.53E-02 2.90E-02 3.30E-02 3.50E-02 3.83E-02
        Oesophagus      2.03E-02 2.21E-02 2.38E-02 2.71E-02 3.03E-02 3.25E-02
        Liver           2.27E-02 2.52E-02 2.65E-02 2.94E-02 3.12E-02 3.35E-02
        Thyroid         2.63E-02 2.63E-02 2.90E-02 3.17E-02 3.30E-02 3.68E-02
        Endost-BS       3.21E-02 3.38E-02 3.53E-02 3.79E-02 3.72E-02 3.96E-02
        Brain           2.48E-02 2.61E-02 2.81E-02 2.86E-02 3.13E-02 3.47E-02
        S-glands        2.82E-02 2.84E-02 3.00E-02 3.16E-02 3.30E-02 3.55E-02
        Skin            3.34E-02 3.41E-02 3.49E-02 3.58E-02 3.64E-02 3.84E-02
        Adrenals        2.07E-02 2.34E-02 2.52E-02 2.81E-02 2.98E-02 3.22E-02
        ET              2.71E-02 2.73E-02 2.76E-02 2.94E-02 3.14E-02 3.41E-02
        GB-wall         2.13E-02 2.34E-02 2.58E-02 2.89E-02 2.97E-02 3.26E-02
        Ht-wall         2.16E-02 2.38E-02 2.51E-02 2.81E-02 3.06E-02 3.24E-02
        Kidneys         2.27E-02 2.53E-02 2.79E-02 3.04E-02 3.17E-02 3.55E-02
        Lymph           2.44E-02 2.63E-02 2.85E-02 3.20E-02 3.33E-02 3.50E-02
        Muscle          2.79E-02 3.02E-02 3.19E-02 3.38E-02 3.51E-02 3.68E-02
        O-mucosa        2.47E-02 2.89E-02 3.06E-02 3.26E-02 3.46E-02 3.76E-02
        Pancreas        2.03E-02 2.40E-02 2.60E-02 3.03E-02 3.22E-02 3.40E-02
        Prostate        2.10E-02 2.67E-02 2.88E-02 3.24E-02 3.63E-02 3.89E-02
        SI-wall         2.29E-02 2.53E-02 2.76E-02 3.11E-02 3.33E-02 3.59E-02
        Spleen          2.38E-02 2.77E-02 2.93E-02 3.10E-02 3.19E-02 3.41E-02
        Thymus          2.21E-02 2.26E-02 2.40E-02 2.86E-02 3.06E-02 3.38E-02
        Uterus          2.22E-10 2.22E-10 2.22E-10 2.22E-10 2.22E-10 2.22E-10
-----------------------------------------------------------------------------
Ac-225  R-marrow        1.20E-03 1.35E-03 1.53E-03 1.72E-03 1.95E-03 1.98E-03
        Colon           1.43E-03 1.60E-03 1.70E-03 1.91E-03 1.98E-03 2.13E-03
        Lungs           1.34E-03 1.48E-03 1.56E-03 1.76E-03 1.91E-03 1.99E-03
        ST-wall         1.32E-03 1.53E-03 1.57E-03 1.75E-03 1.79E-03 1.94E-03
        Breast          1.61E-03 1.63E-03 1.67E-03 1.73E-03 1.80E-03 2.02E-03
        Ovaries         1.46E-11 1.46E-11 1.46E-11 1.46E-11 1.46E-11 1.46E-11
        Testes          1.75E-03 1.71E-03 1.91E-03 2.03E-03 2.30E-03 2.46E-03
        UB-wall         1.31E-03 1.47E-03 1.69E-03 1.93E-03 2.06E-03 2.24E-03
        Oesophagus      1.18E-03 1.28E-03 1.38E-03 1.59E-03 1.77E-03 1.90E-03
        Liver           1.32E-03 1.47E-03 1.55E-03 1.72E-03 1.82E-03 1.97E-03
        Thyroid         1.56E-03 1.55E-03 1.70E-03 1.86E-03 1.95E-03 2.16E-03
        Endost-BS       1.88E-03 1.97E-03 2.06E-03 2.22E-03 2.17E-03 2.32E-03
        Brain           1.45E-03 1.53E-03 1.62E-03 1.67E-03 1.82E-03 2.02E-03
        S-glands        1.65E-03 1.66E-03 1.75E-03 1.83E-03 1.93E-03 2.07E-03
        Skin            1.98E-03 2.02E-03 2.07E-03 2.13E-03 2.17E-03 2.30E-03
        Adrenals        1.21E-03 1.37E-03 1.48E-03 1.65E-03 1.75E-03 1.89E-03
        ET              1.58E-03 1.58E-03 1.60E-03 1.72E-03 1.83E-03 1.99E-03
        GB-wall         1.25E-03 1.35E-03 1.52E-03 1.69E-03 1.74E-03 1.91E-03
        Ht-wall         1.26E-03 1.38E-03 1.46E-03 1.64E-03 1.79E-03 1.91E-03
        Kidneys         1.33E-03 1.48E-03 1.64E-03 1.79E-03 1.86E-03 2.08E-03
        Lymph           1.43E-03 1.54E-03 1.67E-03 1.87E-03 1.94E-03 2.05E-03
        Muscle          1.64E-03 1.77E-03 1.86E-03 1.98E-03 2.06E-03 2.15E-03
        O-mucosa        1.43E-03 1.69E-03 1.78E-03 1.92E-03 2.04E-03 2.21E-03
        Pancreas        1.18E-03 1.39E-03 1.52E-03 1.77E-03 1.88E-03 2.00E-03
        Prostate        1.22E-03 1.56E-03 1.67E-03 1.90E-03 2.12E-03 2.29E-03
        SI-wall         1.34E-03 1.48E-03 1.61E-03 1.83E-03 1.94E-03 2.10E-03
        Spleen          1.40E-03 1.63E-03 1.71E-03 1.83E-03 1.87E-03 2.01E-03
        Thymus          1.29E-03 1.33E-03 1.40E-03 1.67E-03 1.79E-03 1.95E-03
        Uterus          1.46E-11 1.46E-11 1.46E-11 1.46E-11 1.46E-11 1.46E-11
-----------------------------------------------------------------------------
Ac-226  R-marrow        1.37E-02 1.55E-02 1.76E-02 1.95E-02 2.15E-02 2.18E-02
        Colon           1.57E-02 1.75E-02 1.86E-02 2.09E-02 2.21E-02 2.32E-02
        Lungs           1.49E-02 1.64E-02 1.71E-02 1.92E-02 2.10E-02 2.19E-02
        ST-wall         1.47E-02 1.68E-02 1.72E-02 1.91E-02 1.95E-02 2.12E-02
        Breast          1.82E-02 1.83E-02 1.89E-02 1.96E-02 2.05E-02 2.26E-02
        Ovaries         1.14E-10 1.14E-10 1.14E-10 1.14E-10 1.14E-10 1.14E-10
        Testes          1.93E-02 1.91E-02 2.09E-02 2.21E-02 2.45E-02 2.63E-02
        UB-wall         1.47E-02 1.63E-02 1.86E-02 2.11E-02 2.23E-02 2.46E-02
        Oesophagus      1.33E-02 1.43E-02 1.53E-02 1.74E-02 1.95E-02 2.10E-02
        Liver           1.47E-02 1.62E-02 1.69E-02 1.88E-02 2.01E-02 2.15E-02
        Thyroid         1.65E-02 1.66E-02 1.83E-02 2.00E-02 2.08E-02 2.36E-02
        Endost-BS       2.04E-02 2.15E-02 2.24E-02 2.39E-02 2.34E-02 2.49E-02
        Brain           1.62E-02 1.70E-02 1.82E-02 1.85E-02 2.03E-02 2.24E-02
        S-glands        1.82E-02 1.83E-02 1.93E-02 2.06E-02 2.15E-02 2.31E-02
        Skin            2.32E-02 2.35E-02 2.41E-02 2.50E-02 2.60E-02 2.84E-02
        Adrenals        1.36E-02 1.51E-02 1.63E-02 1.81E-02 1.91E-02 2.09E-02
        ET              1.76E-02 1.79E-02 1.82E-02 1.90E-02 2.05E-02 2.23E-02
        GB-wall         1.37E-02 1.51E-02 1.66E-02 1.86E-02 1.90E-02 2.10E-02
        Ht-wall         1.40E-02 1.53E-02 1.61E-02 1.80E-02 1.96E-02 2.09E-02
        Kidneys         1.47E-02 1.62E-02 1.79E-02 1.94E-02 2.04E-02 2.28E-02
        Lymph           1.57E-02 1.70E-02 1.84E-02 2.07E-02 2.16E-02 2.28E-02
        Muscle          1.80E-02 1.96E-02 2.06E-02 2.18E-02 2.27E-02 2.38E-02
        O-mucosa        1.63E-02 1.89E-02 1.99E-02 2.11E-02 2.24E-02 2.43E-02
        Pancreas        1.33E-02 1.54E-02 1.67E-02 1.94E-02 2.07E-02 2.18E-02
        Prostate        1.38E-02 1.73E-02 1.89E-02 2.10E-02 2.35E-02 2.50E-02
        SI-wall         1.48E-02 1.63E-02 1.77E-02 1.99E-02 2.14E-02 2.30E-02
        Spleen          1.52E-02 1.76E-02 1.87E-02 1.97E-02 2.04E-02 2.18E-02
        Thymus          1.44E-02 1.45E-02 1.55E-02 1.84E-02 1.96E-02 2.21E-02
        Uterus          1.14E-10 1.14E-10 1.14E-10 1.14E-10 1.14E-10 1.14E-10
-----------------------------------------------------------------------------
Ac-227  R-marrow        5.31E-06 6.04E-06 6.95E-06 7.98E-06 9.43E-06 1.01E-05
        Colon           6.64E-06 7.88E-06 8.29E-06 9.61E-06 9.74E-06 1.13E-05
        Lungs           6.07E-06 6.82E-06 7.20E-06 8.40E-06 9.25E-06 9.65E-06
        ST-wall         6.05E-06 7.12E-06 7.27E-06 8.26E-06 8.42E-06 9.35E-06
        Breast          9.02E-06 9.35E-06 1.01E-05 1.02E-05 1.14E-05 1.47E-05
        Ovaries         2.00E-13 2.00E-13 2.00E-13 2.00E-13 2.00E-13 2.00E-13
        Testes          9.88E-06 9.24E-06 1.23E-05 1.28E-05 1.85E-05 2.35E-05
        UB-wall         5.90E-06 6.70E-06 7.85E-06 9.24E-06 9.97E-06 1.19E-05
        Oesophagus      5.24E-06 5.75E-06 6.25E-06 7.28E-06 8.21E-06 8.77E-06
        Liver           5.99E-06 6.76E-06 7.12E-06 8.09E-06 8.63E-06 9.51E-06
        Thyroid         7.61E-06 7.62E-06 8.51E-06 1.01E-05 9.43E-06 1.08E-05
        Endost-BS       8.41E-06 8.80E-06 9.22E-06 1.00E-05 9.82E-06 1.05E-05
        Brain           6.30E-06 6.64E-06 7.09E-06 7.29E-06 7.98E-06 8.88E-06
        S-glands        8.65E-06 7.83E-06 9.13E-06 8.86E-06 9.08E-06 1.04E-05
        Skin            1.87E-05 1.92E-05 1.99E-05 2.12E-05 2.25E-05 2.59E-05
        Adrenals        5.39E-06 6.22E-06 6.80E-06 7.78E-06 8.29E-06 9.44E-06
        ET              8.00E-06 7.70E-06 7.52E-06 8.40E-06 9.39E-06 1.12E-05
        GB-wall         5.62E-06 6.10E-06 6.96E-06 7.89E-06 8.11E-06 9.13E-06
        Ht-wall         5.67E-06 6.29E-06 6.69E-06 7.67E-06 8.46E-06 9.19E-06
        Kidneys         6.04E-06 6.88E-06 7.71E-06 8.55E-06 8.92E-06 1.04E-05
        Lymph           7.06E-06 7.46E-06 8.28E-06 9.72E-06 1.01E-05 1.09E-05
        Muscle          8.22E-06 9.28E-06 1.00E-05 1.10E-05 1.21E-05 1.34E-05
        O-mucosa        6.46E-06 9.68E-06 1.08E-05 1.29E-05 1.42E-05 1.61E-05
        Pancreas        5.24E-06 6.34E-06 6.95E-06 8.39E-06 8.94E-06 9.83E-06
        Prostate        5.36E-06 7.51E-06 7.90E-06 9.77E-06 1.13E-05 1.40E-05
        SI-wall         6.17E-06 6.85E-06 7.55E-06 8.72E-06 9.31E-06 1.05E-05
        Spleen          6.40E-06 7.76E-06 8.16E-06 8.90E-06 9.27E-06 1.01E-05
        Thymus          5.89E-06 5.98E-06 6.35E-06 7.88E-06 8.44E-06 9.38E-06
        Uterus          2.00E-13 2.00E-13 2.00E-13 2.00E-13 2.00E-13 2.00E-13
-----------------------------------------------------------------------------
Ac-228  R-marrow        1.34E-01 1.45E-01 1.57E-01 1.72E-01 1.72E-01 1.74E-01
        Colon           1.41E-01 1.54E-01 1.62E-01 1.75E-01 1.86E-01 2.01E-01
        Lungs           1.36E-01 1.45E-01 1.51E-01 1.67E-01 1.79E-01 1.94E-01
        ST-wall         1.31E-01 1.44E-01 1.51E-01 1.64E-01 1.67E-01 1.83E-01
        Breast          1.61E-01 1.64E-01 1.69E-01 1.73E-01 1.81E-01 2.01E-01
        Ovaries         3.29E-10 3.29E-10 3.29E-10 3.29E-10 3.29E-10 3.29E-10
        Testes          1.69E-01 1.65E-01 1.74E-01 1.85E-01 2.05E-01 2.20E-01
        UB-wall         1.37E-01 1.46E-01 1.60E-01 1.77E-01 1.86E-01 2.08E-01
        Oesophagus      1.27E-01 1.32E-01 1.42E-01 1.54E-01 1.73E-01 1.91E-01
        Liver           1.31E-01 1.41E-01 1.49E-01 1.62E-01 1.70E-01 1.90E-01
        Thyroid         1.45E-01 1.48E-01 1.56E-01 1.62E-01 1.73E-01 1.98E-01
        Endost-BS       1.65E-01 1.68E-01 1.73E-01 1.81E-01 1.76E-01 1.87E-01
        Brain           1.54E-01 1.57E-01 1.61E-01 1.67E-01 1.75E-01 1.95E-01
        S-glands        1.64E-01 1.64E-01 1.69E-01 1.78E-01 1.89E-01 2.03E-01
        Skin            1.52E-01 1.56E-01 1.61E-01 1.67E-01 1.71E-01 1.79E-01
        Adrenals        1.28E-01 1.38E-01 1.49E-01 1.62E-01 1.67E-01 1.89E-01
        ET              1.59E-01 1.64E-01 1.66E-01 1.74E-01 1.84E-01 1.96E-01
        GB-wall         1.27E-01 1.32E-01 1.50E-01 1.63E-01 1.67E-01 1.85E-01
        Ht-wall         1.29E-01 1.35E-01 1.41E-01 1.56E-01 1.68E-01 1.86E-01
        Kidneys         1.32E-01 1.40E-01 1.55E-01 1.68E-01 1.74E-01 1.93E-01
        Lymph           1.41E-01 1.53E-01 1.63E-01 1.79E-01 1.87E-01 1.99E-01
        Muscle          1.60E-01 1.71E-01 1.77E-01 1.88E-01 1.97E-01 2.08E-01
        O-mucosa        1.52E-01 1.64E-01 1.69E-01 1.81E-01 1.90E-01 2.05E-01
        Pancreas        1.25E-01 1.35E-01 1.47E-01 1.63E-01 1.75E-01 1.88E-01
        Prostate        1.32E-01 1.58E-01 1.71E-01 1.84E-01 2.02E-01 2.18E-01
        SI-wall         1.35E-01 1.46E-01 1.54E-01 1.71E-01 1.82E-01 1.93E-01
        Spleen          1.35E-01 1.48E-01 1.57E-01 1.68E-01 1.74E-01 1.89E-01
        Thymus          1.37E-01 1.38E-01 1.44E-01 1.60E-01 1.71E-01 1.84E-01
        Uterus          3.29E-10 3.29E-10 3.29E-10 3.29E-10 3.29E-10 3.29E-10
-----------------------------------------------------------------------------
Ac-230  R-marrow        9.13E-02 9.81E-02 1.06E-01 1.16E-01 1.14E-01 1.15E-01
        Colon           9.60E-02 1.04E-01 1.09E-01 1.17E-01 1.24E-01 1.34E-01
        Lungs           9.28E-02 9.77E-02 1.02E-01 1.12E-01 1.20E-01 1.30E-01
        ST-wall         8.90E-02 9.64E-02 1.02E-01 1.10E-01 1.13E-01 1.23E-01
        Breast          1.08E-01 1.09E-01 1.12E-01 1.14E-01 1.20E-01 1.33E-01
        Ovaries         1.74E-10 1.74E-10 1.74E-10 1.74E-10 1.74E-10 1.74E-10
        Testes          1.12E-01 1.09E-01 1.15E-01 1.22E-01 1.34E-01 1.45E-01
        UB-wall         9.37E-02 9.90E-02 1.07E-01 1.18E-01 1.24E-01 1.38E-01
        Oesophagus      8.65E-02 8.98E-02 9.64E-02 1.04E-01 1.17E-01 1.28E-01
        Liver           8.93E-02 9.49E-02 1.00E-01 1.08E-01 1.14E-01 1.26E-01
        Thyroid         9.76E-02 9.96E-02 1.04E-01 1.09E-01 1.17E-01 1.32E-01
        Endost-BS       1.10E-01 1.12E-01 1.15E-01 1.20E-01 1.16E-01 1.23E-01
        Brain           1.05E-01 1.06E-01 1.09E-01 1.13E-01 1.18E-01 1.30E-01
        S-glands        1.10E-01 1.11E-01 1.13E-01 1.18E-01 1.26E-01 1.35E-01
        Skin            9.55E-02 9.78E-02 1.01E-01 1.05E-01 1.07E-01 1.13E-01
        Adrenals        8.70E-02 9.24E-02 1.00E-01 1.09E-01 1.13E-01 1.27E-01
        ET              1.06E-01 1.10E-01 1.12E-01 1.17E-01 1.23E-01 1.30E-01
        GB-wall         8.71E-02 8.90E-02 1.02E-01 1.09E-01 1.12E-01 1.23E-01
        Ht-wall         8.83E-02 9.07E-02 9.55E-02 1.05E-01 1.13E-01 1.25E-01
        Kidneys         8.97E-02 9.43E-02 1.05E-01 1.13E-01 1.17E-01 1.28E-01
        Lymph           9.51E-02 1.03E-01 1.09E-01 1.20E-01 1.24E-01 1.32E-01
        Muscle          1.07E-01 1.14E-01 1.18E-01 1.25E-01 1.31E-01 1.37E-01
        O-mucosa        1.03E-01 1.09E-01 1.12E-01 1.19E-01 1.26E-01 1.35E-01
        Pancreas        8.59E-02 9.12E-02 9.89E-02 1.09E-01 1.17E-01 1.26E-01
        Prostate        8.86E-02 1.06E-01 1.15E-01 1.23E-01 1.35E-01 1.45E-01
        SI-wall         9.20E-02 9.83E-02 1.04E-01 1.15E-01 1.23E-01 1.28E-01
        Spleen          9.10E-02 9.91E-02 1.06E-01 1.12E-01 1.17E-01 1.27E-01
        Thymus          9.31E-02 9.39E-02 9.67E-02 1.08E-01 1.16E-01 1.23E-01
        Uterus          1.74E-10 1.74E-10 1.74E-10 1.74E-10 1.74E-10 1.74E-10
-----------------------------------------------------------------------------
Ac-231  R-marrow        4.90E-02 5.51E-02 6.19E-02 6.84E-02 7.31E-02 7.41E-02
        Colon           5.48E-02 6.11E-02 6.49E-02 7.24E-02 7.64E-02 8.07E-02
        Lungs           5.26E-02 5.71E-02 5.99E-02 6.73E-02 7.24E-02 7.65E-02
        ST-wall         5.12E-02 5.86E-02 5.99E-02 6.65E-02 6.79E-02 7.35E-02
        Breast          6.45E-02 6.47E-02 6.73E-02 7.00E-02 7.29E-02 8.09E-02
        Ovaries         3.11E-10 3.11E-10 3.11E-10 3.11E-10 3.11E-10 3.11E-10
        Testes          6.76E-02 6.74E-02 7.25E-02 7.67E-02 8.53E-02 9.19E-02
        UB-wall         5.20E-02 5.72E-02 6.49E-02 7.28E-02 7.69E-02 8.58E-02
        Oesophagus      4.68E-02 5.00E-02 5.41E-02 6.09E-02 6.79E-02 7.42E-02
        Liver           5.15E-02 5.64E-02 5.91E-02 6.55E-02 6.92E-02 7.49E-02
        Thyroid         5.70E-02 5.82E-02 6.31E-02 6.79E-02 7.11E-02 8.15E-02
        Endost-BS       6.91E-02 7.28E-02 7.55E-02 8.04E-02 7.83E-02 8.32E-02
        Brain           5.74E-02 6.01E-02 6.38E-02 6.51E-02 7.08E-02 7.81E-02
        S-glands        6.46E-02 6.47E-02 6.79E-02 7.20E-02 7.53E-02 8.15E-02
        Skin            7.81E-02 7.95E-02 8.17E-02 8.48E-02 8.69E-02 9.32E-02
        Adrenals        4.84E-02 5.33E-02 5.75E-02 6.37E-02 6.67E-02 7.35E-02
        ET              6.21E-02 6.35E-02 6.49E-02 6.77E-02 7.24E-02 7.89E-02
        GB-wall         4.82E-02 5.30E-02 5.82E-02 6.52E-02 6.67E-02 7.31E-02
        Ht-wall         4.91E-02 5.34E-02 5.61E-02 6.28E-02 6.82E-02 7.23E-02
        Kidneys         5.16E-02 5.66E-02 6.24E-02 6.79E-02 7.07E-02 7.92E-02
        Lymph           5.48E-02 5.97E-02 6.45E-02 7.20E-02 7.55E-02 7.99E-02
        Muscle          6.32E-02 6.83E-02 7.19E-02 7.62E-02 7.92E-02 8.35E-02
        O-mucosa        5.78E-02 6.64E-02 6.95E-02 7.39E-02 7.86E-02 8.54E-02
        Pancreas        4.66E-02 5.38E-02 5.84E-02 6.77E-02 7.17E-02 7.57E-02
        Prostate        4.96E-02 6.15E-02 6.71E-02 7.29E-02 8.18E-02 8.69E-02
        SI-wall         5.18E-02 5.69E-02 6.20E-02 6.91E-02 7.39E-02 7.96E-02
        Spleen          5.30E-02 6.08E-02 6.51E-02 6.84E-02 7.04E-02 7.54E-02
        Thymus          5.14E-02 5.15E-02 5.49E-02 6.44E-02 6.80E-02 7.63E-02
        Uterus          3.11E-10 3.11E-10 3.11E-10 3.11E-10 3.11E-10 3.11E-10
-----------------------------------------------------------------------------
Ac-232  R-marrow        2.00E-01 2.14E-01 2.30E-01 2.50E-01 2.45E-01 2.46E-01
        Colon           2.09E-01 2.25E-01 2.34E-01 2.53E-01 2.67E-01 2.89E-01
        Lungs           2.02E-01 2.12E-01 2.20E-01 2.42E-01 2.60E-01 2.81E-01
        ST-wall         1.94E-01 2.09E-01 2.20E-01 2.38E-01 2.44E-01 2.66E-01
        Breast          2.32E-01 2.34E-01 2.41E-01 2.46E-01 2.58E-01 2.84E-01
        Ovaries         3.32E-10 3.32E-10 3.32E-10 3.32E-10 3.32E-10 3.32E-10
        Testes          2.41E-01 2.35E-01 2.47E-01 2.63E-01 2.86E-01 3.08E-01
        UB-wall         2.05E-01 2.15E-01 2.32E-01 2.54E-01 2.68E-01 2.96E-01
        Oesophagus      1.89E-01 1.96E-01 2.10E-01 2.24E-01 2.53E-01 2.78E-01
        Liver           1.95E-01 2.06E-01 2.17E-01 2.34E-01 2.46E-01 2.73E-01
        Thyroid         2.12E-01 2.16E-01 2.25E-01 2.36E-01 2.53E-01 2.84E-01
        Endost-BS       2.36E-01 2.41E-01 2.46E-01 2.56E-01 2.48E-01 2.63E-01
        Brain           2.27E-01 2.29E-01 2.36E-01 2.44E-01 2.54E-01 2.80E-01
        S-glands        2.37E-01 2.39E-01 2.44E-01 2.55E-01 2.71E-01 2.91E-01
        Skin            1.94E-01 1.99E-01 2.05E-01 2.12E-01 2.16E-01 2.26E-01
        Adrenals        1.90E-01 2.01E-01 2.19E-01 2.36E-01 2.43E-01 2.75E-01
        ET              2.30E-01 2.38E-01 2.41E-01 2.52E-01 2.66E-01 2.80E-01
        GB-wall         1.91E-01 1.93E-01 2.21E-01 2.36E-01 2.43E-01 2.67E-01
        Ht-wall         1.93E-01 1.97E-01 2.08E-01 2.27E-01 2.45E-01 2.72E-01
        Kidneys         1.95E-01 2.05E-01 2.26E-01 2.43E-01 2.52E-01 2.76E-01
        Lymph           2.07E-01 2.24E-01 2.35E-01 2.59E-01 2.68E-01 2.85E-01
        Muscle          2.32E-01 2.46E-01 2.55E-01 2.69E-01 2.82E-01 2.96E-01
        O-mucosa        2.24E-01 2.34E-01 2.41E-01 2.57E-01 2.69E-01 2.88E-01
        Pancreas        1.88E-01 1.99E-01 2.14E-01 2.35E-01 2.52E-01 2.72E-01
        Prostate        1.93E-01 2.30E-01 2.48E-01 2.65E-01 2.91E-01 3.14E-01
        SI-wall         2.01E-01 2.14E-01 2.25E-01 2.48E-01 2.65E-01 2.75E-01
        Spleen          1.98E-01 2.15E-01 2.28E-01 2.42E-01 2.54E-01 2.75E-01
        Thymus          2.03E-01 2.05E-01 2.11E-01 2.32E-01 2.51E-01 2.66E-01
        Uterus          3.32E-10 3.32E-10 3.32E-10 3.32E-10 3.32E-10 3.32E-10
-----------------------------------------------------------------------------
Ac-233  R-marrow        7.34E-02 7.83E-02 8.59E-02 9.52E-02 9.62E-02 9.67E-02
        Colon           7.74E-02 8.54E-02 9.12E-02 9.92E-02 1.05E-01 1.13E-01
        Lungs           7.54E-02 7.94E-02 8.28E-02 9.44E-02 9.98E-02 1.09E-01
        ST-wall         7.27E-02 8.00E-02 8.36E-02 9.21E-02 9.40E-02 1.02E-01
        Breast          9.28E-02 9.28E-02 9.65E-02 9.99E-02 1.05E-01 1.17E-01
        Ovaries         2.38E-10 2.38E-10 2.38E-10 2.38E-10 2.38E-10 2.38E-10
        Testes          9.62E-02 9.40E-02 1.00E-01 1.06E-01 1.20E-01 1.29E-01
        UB-wall         7.53E-02 8.05E-02 8.98E-02 1.01E-01 1.07E-01 1.19E-01
        Oesophagus      6.81E-02 7.11E-02 7.68E-02 8.59E-02 9.55E-02 1.07E-01
        Liver           7.29E-02 7.87E-02 8.33E-02 9.11E-02 9.46E-02 1.06E-01
        Thyroid         8.00E-02 8.27E-02 8.58E-02 8.99E-02 9.62E-02 1.12E-01
        Endost-BS       9.40E-02 9.50E-02 9.84E-02 1.04E-01 9.93E-02 1.06E-01
        Brain           8.42E-02 8.73E-02 8.86E-02 9.28E-02 9.91E-02 1.10E-01
        S-glands        9.30E-02 9.27E-02 9.66E-02 1.02E-01 1.07E-01 1.16E-01
        Skin            1.04E-01 1.05E-01 1.09E-01 1.14E-01 1.17E-01 1.23E-01
        Adrenals        7.14E-02 7.65E-02 8.27E-02 9.08E-02 9.36E-02 1.06E-01
        ET              8.93E-02 9.16E-02 9.37E-02 9.81E-02 1.04E-01 1.12E-01
        GB-wall         7.02E-02 7.36E-02 8.29E-02 9.24E-02 9.38E-02 1.03E-01
        Ht-wall         7.05E-02 7.28E-02 7.76E-02 8.72E-02 9.46E-02 1.04E-01
        Kidneys         7.33E-02 7.78E-02 8.75E-02 9.50E-02 9.81E-02 1.10E-01
        Lymph           7.79E-02 8.48E-02 9.10E-02 1.01E-01 1.06E-01 1.14E-01
        Muscle          8.99E-02 9.61E-02 1.00E-01 1.07E-01 1.12E-01 1.18E-01
        O-mucosa        8.40E-02 9.48E-02 9.62E-02 1.04E-01 1.10E-01 1.20E-01
        Pancreas        6.79E-02 7.38E-02 8.16E-02 9.35E-02 9.86E-02 1.06E-01
        Prostate        7.36E-02 8.82E-02 9.63E-02 1.04E-01 1.13E-01 1.22E-01
        SI-wall         7.37E-02 7.98E-02 8.66E-02 9.63E-02 1.01E-01 1.10E-01
        Spleen          7.55E-02 8.37E-02 8.90E-02 9.56E-02 9.69E-02 1.06E-01
        Thymus          7.58E-02 7.48E-02 7.81E-02 8.98E-02 9.54E-02 1.03E-01
        Uterus          2.38E-10 2.38E-10 2.38E-10 2.38E-10 2.38E-10 2.38E-10
-----------------------------------------------------------------------------
Ag-100m R-marrow        4.52E-01 4.82E-01 5.23E-01 5.75E-01 5.73E-01 5.76E-01
        Colon           4.73E-01 5.16E-01 5.45E-01 5.90E-01 6.23E-01 6.73E-01
        Lungs           4.60E-01 4.84E-01 5.03E-01 5.62E-01 6.00E-01 6.51E-01
        ST-wall         4.42E-01 4.82E-01 5.06E-01 5.51E-01 5.63E-01 6.13E-01
        Breast          5.47E-01 5.51E-01 5.69E-01 5.86E-01 6.15E-01 6.79E-01
        Ovaries         1.08E-09 1.08E-09 1.08E-09 1.08E-09 1.08E-09 1.08E-09
        Testes          5.68E-01 5.55E-01 5.88E-01 6.22E-01 6.91E-01 7.43E-01
        UB-wall         4.62E-01 4.90E-01 5.37E-01 5.95E-01 6.29E-01 6.97E-01
        Oesophagus      4.22E-01 4.41E-01 4.74E-01 5.17E-01 5.79E-01 6.41E-01
        Liver           4.43E-01 4.74E-01 5.00E-01 5.44E-01 5.68E-01 6.35E-01
        Thyroid         4.86E-01 4.98E-01 5.18E-01 5.41E-01 5.81E-01 6.64E-01
        Endost-BS       5.54E-01 5.63E-01 5.80E-01 6.07E-01 5.86E-01 6.22E-01
        Brain           5.16E-01 5.27E-01 5.38E-01 5.60E-01 5.92E-01 6.52E-01
        S-glands        5.54E-01 5.54E-01 5.72E-01 5.99E-01 6.35E-01 6.86E-01
        Skin            5.23E-01 5.35E-01 5.53E-01 5.73E-01 5.84E-01 6.07E-01
        Adrenals        4.33E-01 4.62E-01 5.01E-01 5.45E-01 5.62E-01 6.36E-01
        ET              5.33E-01 5.50E-01 5.59E-01 5.86E-01 6.18E-01 6.61E-01
        GB-wall         4.31E-01 4.44E-01 5.03E-01 5.49E-01 5.62E-01 6.18E-01
        Ht-wall         4.34E-01 4.47E-01 4.73E-01 5.24E-01 5.66E-01 6.25E-01
        Kidneys         4.45E-01 4.70E-01 5.23E-01 5.66E-01 5.86E-01 6.49E-01
        Lymph           4.73E-01 5.13E-01 5.45E-01 6.03E-01 6.27E-01 6.71E-01
        Muscle          5.37E-01 5.73E-01 5.96E-01 6.31E-01 6.63E-01 6.97E-01
        O-mucosa        5.11E-01 5.55E-01 5.68E-01 6.10E-01 6.43E-01 6.92E-01
        Pancreas        4.20E-01 4.51E-01 4.93E-01 5.51E-01 5.87E-01 6.32E-01
        Prostate        4.44E-01 5.30E-01 5.75E-01 6.18E-01 6.77E-01 7.28E-01
        SI-wall         4.53E-01 4.87E-01 5.18E-01 5.75E-01 6.09E-01 6.47E-01
        Spleen          4.56E-01 4.98E-01 5.30E-01 5.66E-01 5.85E-01 6.34E-01
        Thymus          4.62E-01 4.61E-01 4.79E-01 5.37E-01 5.76E-01 6.16E-01
        Uterus          1.08E-09 1.08E-09 1.08E-09 1.08E-09 1.08E-09 1.08E-09
-----------------------------------------------------------------------------
Ag-101  R-marrow        2.36E-01 2.53E-01 2.77E-01 3.05E-01 3.07E-01 3.09E-01
        Colon           2.49E-01 2.74E-01 2.90E-01 3.15E-01 3.33E-01 3.58E-01
        Lungs           2.42E-01 2.56E-01 2.66E-01 3.00E-01 3.19E-01 3.45E-01
        ST-wall         2.33E-01 2.56E-01 2.68E-01 2.94E-01 3.00E-01 3.25E-01
        Breast          2.92E-01 2.93E-01 3.03E-01 3.13E-01 3.29E-01 3.63E-01
        Ovaries         7.05E-10 7.05E-10 7.05E-10 7.05E-10 7.05E-10 7.05E-10
        Testes          3.03E-01 2.97E-01 3.15E-01 3.33E-01 3.71E-01 3.99E-01
        UB-wall         2.42E-01 2.59E-01 2.86E-01 3.18E-01 3.36E-01 3.74E-01
        Oesophagus      2.20E-01 2.31E-01 2.49E-01 2.74E-01 3.06E-01 3.39E-01
        Liver           2.34E-01 2.52E-01 2.66E-01 2.90E-01 3.03E-01 3.37E-01
        Thyroid         2.57E-01 2.64E-01 2.75E-01 2.89E-01 3.08E-01 3.55E-01
        Endost-BS       2.97E-01 3.03E-01 3.12E-01 3.29E-01 3.17E-01 3.35E-01
        Brain           2.70E-01 2.78E-01 2.85E-01 2.96E-01 3.15E-01 3.47E-01
        S-glands        2.94E-01 2.94E-01 3.05E-01 3.20E-01 3.38E-01 3.65E-01
        Skin            2.98E-01 3.04E-01 3.14E-01 3.26E-01 3.32E-01 3.46E-01
        Adrenals        2.28E-01 2.44E-01 2.64E-01 2.89E-01 2.98E-01 3.37E-01
        ET              2.83E-01 2.91E-01 2.97E-01 3.11E-01 3.28E-01 3.53E-01
        GB-wall         2.25E-01 2.36E-01 2.66E-01 2.93E-01 2.99E-01 3.28E-01
        Ht-wall         2.28E-01 2.36E-01 2.50E-01 2.78E-01 3.01E-01 3.29E-01
        Kidneys         2.35E-01 2.50E-01 2.78E-01 3.02E-01 3.12E-01 3.47E-01
        Lymph           2.50E-01 2.71E-01 2.90E-01 3.21E-01 3.34E-01 3.58E-01
        Muscle          2.86E-01 3.05E-01 3.18E-01 3.37E-01 3.53E-01 3.71E-01
        O-mucosa        2.69E-01 2.97E-01 3.04E-01 3.26E-01 3.45E-01 3.71E-01
        Pancreas        2.19E-01 2.39E-01 2.61E-01 2.96E-01 3.13E-01 3.36E-01
        Prostate        2.34E-01 2.81E-01 3.06E-01 3.28E-01 3.60E-01 3.86E-01
        SI-wall         2.38E-01 2.57E-01 2.76E-01 3.06E-01 3.23E-01 3.46E-01
        Spleen          2.41E-01 2.66E-01 2.83E-01 3.02E-01 3.10E-01 3.36E-01
        Thymus          2.43E-01 2.41E-01 2.52E-01 2.86E-01 3.05E-01 3.29E-01
        Uterus          7.05E-10 7.05E-10 7.05E-10 7.05E-10 7.05E-10 7.05E-10
-----------------------------------------------------------------------------
Ag-102  R-marrow        5.51E-01 5.88E-01 6.38E-01 6.98E-01 6.93E-01 6.97E-01
        Colon           5.78E-01 6.29E-01 6.61E-01 7.15E-01 7.55E-01 8.16E-01
        Lungs           5.60E-01 5.90E-01 6.13E-01 6.83E-01 7.29E-01 7.90E-01
        ST-wall         5.39E-01 5.87E-01 6.15E-01 6.70E-01 6.85E-01 7.45E-01
        Breast          6.60E-01 6.66E-01 6.86E-01 7.05E-01 7.39E-01 8.13E-01
        Ovaries         1.23E-09 1.23E-09 1.23E-09 1.23E-09 1.23E-09 1.23E-09
        Testes          6.87E-01 6.70E-01 7.09E-01 7.51E-01 8.26E-01 8.86E-01
        UB-wall         5.64E-01 5.97E-01 6.52E-01 7.21E-01 7.61E-01 8.44E-01
        Oesophagus      5.17E-01 5.39E-01 5.79E-01 6.29E-01 7.04E-01 7.78E-01
        Liver           5.40E-01 5.77E-01 6.09E-01 6.61E-01 6.91E-01 7.70E-01
        Thyroid         5.91E-01 6.05E-01 6.30E-01 6.59E-01 7.06E-01 8.05E-01
        Endost-BS       6.72E-01 6.82E-01 7.02E-01 7.34E-01 7.08E-01 7.50E-01
        Brain           6.29E-01 6.41E-01 6.56E-01 6.81E-01 7.18E-01 7.90E-01
        S-glands        6.71E-01 6.73E-01 6.92E-01 7.25E-01 7.68E-01 8.29E-01
        Skin            6.12E-01 6.26E-01 6.47E-01 6.69E-01 6.82E-01 7.09E-01
        Adrenals        5.28E-01 5.63E-01 6.10E-01 6.63E-01 6.83E-01 7.72E-01
        ET              6.47E-01 6.69E-01 6.79E-01 7.10E-01 7.49E-01 7.99E-01
        GB-wall         5.25E-01 5.41E-01 6.13E-01 6.67E-01 6.84E-01 7.50E-01
        Ht-wall         5.30E-01 5.45E-01 5.76E-01 6.37E-01 6.88E-01 7.59E-01
        Kidneys         5.43E-01 5.72E-01 6.35E-01 6.87E-01 7.11E-01 7.87E-01
        Lymph           5.76E-01 6.24E-01 6.62E-01 7.30E-01 7.60E-01 8.11E-01
        Muscle          6.53E-01 6.94E-01 7.22E-01 7.64E-01 8.00E-01 8.41E-01
        O-mucosa        6.22E-01 6.70E-01 6.87E-01 7.33E-01 7.72E-01 8.29E-01
        Pancreas        5.15E-01 5.51E-01 6.00E-01 6.70E-01 7.12E-01 7.67E-01
        Prostate        5.39E-01 6.44E-01 6.98E-01 7.49E-01 8.21E-01 8.82E-01
        SI-wall         5.53E-01 5.93E-01 6.30E-01 6.99E-01 7.40E-01 7.83E-01
        Spleen          5.54E-01 6.06E-01 6.44E-01 6.87E-01 7.11E-01 7.70E-01
        Thymus          5.64E-01 5.63E-01 5.84E-01 6.53E-01 7.01E-01 7.48E-01
        Uterus          1.23E-09 1.23E-09 1.23E-09 1.23E-09 1.23E-09 1.23E-09
-----------------------------------------------------------------------------
Ag-102m R-marrow        3.44E-01 3.67E-01 3.96E-01 4.30E-01 4.21E-01 4.22E-01
        Colon           3.62E-01 3.89E-01 4.04E-01 4.37E-01 4.62E-01 4.99E-01
        Lungs           3.49E-01 3.67E-01 3.81E-01 4.18E-01 4.48E-01 4.85E-01
        ST-wall         3.35E-01 3.63E-01 3.81E-01 4.12E-01 4.23E-01 4.59E-01
        Breast          4.00E-01 4.03E-01 4.14E-01 4.24E-01 4.44E-01 4.85E-01
        Ovaries         6.08E-10 6.08E-10 6.08E-10 6.08E-10 6.08E-10 6.08E-10
        Testes          4.17E-01 4.05E-01 4.29E-01 4.55E-01 4.91E-01 5.27E-01
        UB-wall         3.54E-01 3.71E-01 4.02E-01 4.40E-01 4.64E-01 5.11E-01
        Oesophagus      3.25E-01 3.37E-01 3.62E-01 3.89E-01 4.35E-01 4.79E-01
        Liver           3.36E-01 3.57E-01 3.76E-01 4.07E-01 4.25E-01 4.71E-01
        Thyroid         3.66E-01 3.74E-01 3.89E-01 4.08E-01 4.37E-01 4.91E-01
        Endost-BS       4.10E-01 4.17E-01 4.28E-01 4.46E-01 4.27E-01 4.53E-01
        Brain           3.91E-01 3.96E-01 4.06E-01 4.21E-01 4.41E-01 4.82E-01
        S-glands        4.09E-01 4.14E-01 4.21E-01 4.42E-01 4.67E-01 5.04E-01
        Skin            3.35E-01 3.42E-01 3.54E-01 3.65E-01 3.72E-01 3.87E-01
        Adrenals        3.28E-01 3.48E-01 3.78E-01 4.09E-01 4.21E-01 4.75E-01
        ET              3.95E-01 4.10E-01 4.16E-01 4.34E-01 4.58E-01 4.85E-01
        GB-wall         3.29E-01 3.36E-01 3.81E-01 4.08E-01 4.21E-01 4.60E-01
        Ht-wall         3.31E-01 3.40E-01 3.59E-01 3.94E-01 4.23E-01 4.69E-01
        Kidneys         3.39E-01 3.56E-01 3.92E-01 4.22E-01 4.38E-01 4.79E-01
        Lymph           3.57E-01 3.85E-01 4.06E-01 4.47E-01 4.64E-01 4.93E-01
        Muscle          4.01E-01 4.25E-01 4.41E-01 4.65E-01 4.86E-01 5.09E-01
        O-mucosa        3.85E-01 4.04E-01 4.16E-01 4.41E-01 4.62E-01 4.95E-01
        Pancreas        3.25E-01 3.45E-01 3.70E-01 4.12E-01 4.36E-01 4.71E-01
        Prostate        3.32E-01 3.95E-01 4.29E-01 4.58E-01 5.04E-01 5.40E-01
        SI-wall         3.47E-01 3.69E-01 3.89E-01 4.30E-01 4.58E-01 4.77E-01
        Spleen          3.43E-01 3.74E-01 3.97E-01 4.21E-01 4.40E-01 4.74E-01
        Thymus          3.52E-01 3.53E-01 3.64E-01 4.02E-01 4.35E-01 4.61E-01
        Uterus          6.08E-10 6.08E-10 6.08E-10 6.08E-10 6.08E-10 6.08E-10
-----------------------------------------------------------------------------
Ag-103  R-marrow        1.21E-01 1.31E-01 1.43E-01 1.58E-01 1.60E-01 1.61E-01
        Colon           1.29E-01 1.42E-01 1.50E-01 1.63E-01 1.72E-01 1.86E-01
        Lungs           1.25E-01 1.33E-01 1.38E-01 1.55E-01 1.66E-01 1.78E-01
        ST-wall         1.21E-01 1.33E-01 1.39E-01 1.52E-01 1.55E-01 1.69E-01
        Breast          1.50E-01 1.51E-01 1.56E-01 1.61E-01 1.68E-01 1.86E-01
        Ovaries         4.06E-10 4.06E-10 4.06E-10 4.06E-10 4.06E-10 4.06E-10
        Testes          1.56E-01 1.53E-01 1.63E-01 1.72E-01 1.91E-01 2.05E-01
        UB-wall         1.25E-01 1.34E-01 1.48E-01 1.65E-01 1.74E-01 1.93E-01
        Oesophagus      1.15E-01 1.20E-01 1.29E-01 1.42E-01 1.59E-01 1.75E-01
        Liver           1.21E-01 1.30E-01 1.37E-01 1.50E-01 1.57E-01 1.74E-01
        Thyroid         1.33E-01 1.37E-01 1.43E-01 1.51E-01 1.61E-01 1.84E-01
        Endost-BS       1.55E-01 1.58E-01 1.63E-01 1.71E-01 1.66E-01 1.75E-01
        Brain           1.40E-01 1.44E-01 1.48E-01 1.53E-01 1.63E-01 1.79E-01
        S-glands        1.52E-01 1.52E-01 1.57E-01 1.65E-01 1.74E-01 1.88E-01
        Skin            1.50E-01 1.53E-01 1.58E-01 1.63E-01 1.67E-01 1.74E-01
        Adrenals        1.17E-01 1.26E-01 1.37E-01 1.49E-01 1.54E-01 1.74E-01
        ET              1.46E-01 1.50E-01 1.53E-01 1.60E-01 1.69E-01 1.81E-01
        GB-wall         1.16E-01 1.22E-01 1.38E-01 1.51E-01 1.54E-01 1.70E-01
        Ht-wall         1.18E-01 1.23E-01 1.30E-01 1.44E-01 1.56E-01 1.71E-01
        Kidneys         1.21E-01 1.29E-01 1.44E-01 1.56E-01 1.61E-01 1.79E-01
        Lymph           1.29E-01 1.40E-01 1.50E-01 1.66E-01 1.73E-01 1.84E-01
        Muscle          1.48E-01 1.58E-01 1.64E-01 1.74E-01 1.82E-01 1.92E-01
        O-mucosa        1.39E-01 1.53E-01 1.57E-01 1.68E-01 1.77E-01 1.91E-01
        Pancreas        1.14E-01 1.24E-01 1.36E-01 1.52E-01 1.62E-01 1.74E-01
        Prostate        1.20E-01 1.45E-01 1.57E-01 1.69E-01 1.86E-01 2.01E-01
        SI-wall         1.23E-01 1.33E-01 1.42E-01 1.59E-01 1.68E-01 1.79E-01
        Spleen          1.24E-01 1.38E-01 1.46E-01 1.56E-01 1.61E-01 1.74E-01
        Thymus          1.25E-01 1.25E-01 1.30E-01 1.48E-01 1.58E-01 1.70E-01
        Uterus          4.06E-10 4.06E-10 4.06E-10 4.06E-10 4.06E-10 4.06E-10
-----------------------------------------------------------------------------
Ag-104  R-marrow        4.24E-01 4.54E-01 4.93E-01 5.40E-01 5.39E-01 5.45E-01
        Colon           4.43E-01 4.86E-01 5.13E-01 5.54E-01 5.85E-01 6.34E-01
        Lungs           4.30E-01 4.55E-01 4.73E-01 5.29E-01 5.65E-01 6.14E-01
        ST-wall         4.15E-01 4.54E-01 4.76E-01 5.19E-01 5.29E-01 5.77E-01
        Breast          5.13E-01 5.20E-01 5.35E-01 5.51E-01 5.77E-01 6.36E-01
        Ovaries         1.01E-09 1.01E-09 1.01E-09 1.01E-09 1.01E-09 1.01E-09
        Testes          5.35E-01 5.23E-01 5.52E-01 5.85E-01 6.49E-01 6.94E-01
        UB-wall         4.33E-01 4.60E-01 5.04E-01 5.59E-01 5.90E-01 6.57E-01
        Oesophagus      3.98E-01 4.16E-01 4.47E-01 4.86E-01 5.46E-01 6.03E-01
        Liver           4.15E-01 4.45E-01 4.70E-01 5.12E-01 5.35E-01 6.00E-01
        Thyroid         4.57E-01 4.67E-01 4.89E-01 5.08E-01 5.46E-01 6.25E-01
        Endost-BS       5.21E-01 5.28E-01 5.44E-01 5.69E-01 5.53E-01 5.86E-01
        Brain           4.85E-01 4.95E-01 5.07E-01 5.27E-01 5.55E-01 6.15E-01
        S-glands        5.21E-01 5.21E-01 5.38E-01 5.63E-01 5.98E-01 6.45E-01
        Skin            4.87E-01 4.99E-01 5.17E-01 5.33E-01 5.42E-01 5.64E-01
        Adrenals        4.07E-01 4.35E-01 4.71E-01 5.13E-01 5.29E-01 5.99E-01
        ET              5.02E-01 5.19E-01 5.27E-01 5.52E-01 5.82E-01 6.23E-01
        GB-wall         4.03E-01 4.17E-01 4.72E-01 5.17E-01 5.29E-01 5.84E-01
        Ht-wall         4.07E-01 4.21E-01 4.44E-01 4.92E-01 5.32E-01 5.89E-01
        Kidneys         4.17E-01 4.41E-01 4.91E-01 5.33E-01 5.50E-01 6.12E-01
        Lymph           4.44E-01 4.83E-01 5.14E-01 5.67E-01 5.90E-01 6.32E-01
        Muscle          5.06E-01 5.39E-01 5.61E-01 5.94E-01 6.25E-01 6.58E-01
        O-mucosa        4.80E-01 5.22E-01 5.35E-01 5.73E-01 6.04E-01 6.49E-01
        Pancreas        3.94E-01 4.25E-01 4.64E-01 5.17E-01 5.52E-01 5.95E-01
        Prostate        4.17E-01 5.00E-01 5.41E-01 5.82E-01 6.37E-01 6.88E-01
        SI-wall         4.25E-01 4.58E-01 4.86E-01 5.40E-01 5.73E-01 6.09E-01
        Spleen          4.28E-01 4.67E-01 4.97E-01 5.32E-01 5.49E-01 5.97E-01
        Thymus          4.34E-01 4.33E-01 4.53E-01 5.05E-01 5.41E-01 5.78E-01
        Uterus          1.01E-09 1.01E-09 1.01E-09 1.01E-09 1.01E-09 1.01E-09
-----------------------------------------------------------------------------
Ag-104m R-marrow        2.87E-01 3.08E-01 3.34E-01 3.66E-01 3.64E-01 3.65E-01
        Colon           3.04E-01 3.30E-01 3.47E-01 3.77E-01 3.98E-01 4.29E-01
        Lungs           2.93E-01 3.09E-01 3.22E-01 3.59E-01 3.83E-01 4.14E-01
        ST-wall         2.82E-01 3.09E-01 3.23E-01 3.52E-01 3.61E-01 3.91E-01
        Breast          3.48E-01 3.50E-01 3.61E-01 3.71E-01 3.89E-01 4.28E-01
        Ovaries         6.99E-10 6.99E-10 6.99E-10 6.99E-10 6.99E-10 6.99E-10
        Testes          3.62E-01 3.53E-01 3.74E-01 3.95E-01 4.36E-01 4.68E-01
        UB-wall         2.95E-01 3.13E-01 3.44E-01 3.80E-01 4.01E-01 4.44E-01
        Oesophagus      2.69E-01 2.80E-01 3.02E-01 3.31E-01 3.69E-01 4.08E-01
        Liver           2.83E-01 3.04E-01 3.21E-01 3.48E-01 3.63E-01 4.04E-01
        Thyroid         3.10E-01 3.18E-01 3.31E-01 3.47E-01 3.71E-01 4.24E-01
        Endost-BS       3.55E-01 3.60E-01 3.70E-01 3.89E-01 3.72E-01 3.94E-01
        Brain           3.29E-01 3.37E-01 3.44E-01 3.58E-01 3.78E-01 4.15E-01
        S-glands        3.53E-01 3.54E-01 3.65E-01 3.82E-01 4.04E-01 4.36E-01
        Skin            3.32E-01 3.39E-01 3.50E-01 3.62E-01 3.70E-01 3.84E-01
        Adrenals        2.76E-01 2.96E-01 3.20E-01 3.49E-01 3.59E-01 4.06E-01
        ET              3.40E-01 3.51E-01 3.57E-01 3.73E-01 3.93E-01 4.20E-01
        GB-wall         2.75E-01 2.84E-01 3.22E-01 3.51E-01 3.60E-01 3.93E-01
        Ht-wall         2.76E-01 2.84E-01 3.03E-01 3.35E-01 3.62E-01 3.98E-01
        Kidneys         2.85E-01 3.01E-01 3.35E-01 3.62E-01 3.75E-01 4.14E-01
        Lymph           3.02E-01 3.27E-01 3.48E-01 3.84E-01 4.00E-01 4.27E-01
        Muscle          3.44E-01 3.65E-01 3.80E-01 4.02E-01 4.20E-01 4.41E-01
        O-mucosa        3.26E-01 3.53E-01 3.62E-01 3.86E-01 4.06E-01 4.37E-01
        Pancreas        2.69E-01 2.88E-01 3.15E-01 3.55E-01 3.75E-01 4.03E-01
        Prostate        2.82E-01 3.38E-01 3.68E-01 3.93E-01 4.32E-01 4.62E-01
        SI-wall         2.89E-01 3.11E-01 3.32E-01 3.68E-01 3.89E-01 4.12E-01
        Spleen          2.92E-01 3.20E-01 3.40E-01 3.63E-01 3.74E-01 4.04E-01
        Thymus          2.95E-01 2.94E-01 3.06E-01 3.44E-01 3.69E-01 3.94E-01
        Uterus          6.99E-10 6.99E-10 6.99E-10 6.99E-10 6.99E-10 6.99E-10
-----------------------------------------------------------------------------
Ag-105  R-marrow        6.82E-02 7.46E-02 8.25E-02 9.11E-02 9.38E-02 9.48E-02
        Colon           7.33E-02 8.13E-02 8.64E-02 9.49E-02 1.00E-01 1.07E-01
        Lungs           7.09E-02 7.59E-02 7.93E-02 8.94E-02 9.54E-02 1.03E-01
        ST-wall         6.87E-02 7.69E-02 7.95E-02 8.78E-02 8.95E-02 9.72E-02
        Breast          8.71E-02 8.74E-02 9.09E-02 9.41E-02 9.83E-02 1.09E-01
        Ovaries         2.79E-10 2.79E-10 2.79E-10 2.79E-10 2.79E-10 2.79E-10
        Testes          9.06E-02 8.95E-02 9.53E-02 1.01E-01 1.12E-01 1.20E-01
        UB-wall         7.07E-02 7.64E-02 8.55E-02 9.56E-02 1.01E-01 1.13E-01
        Oesophagus      6.41E-02 6.76E-02 7.30E-02 8.12E-02 9.06E-02 1.00E-01
        Liver           6.89E-02 7.48E-02 7.87E-02 8.65E-02 9.08E-02 1.00E-01
        Thyroid         7.57E-02 7.78E-02 8.25E-02 8.73E-02 9.25E-02 1.07E-01
        Endost-BS       8.95E-02 9.25E-02 9.57E-02 1.01E-01 9.80E-02 1.04E-01
        Brain           7.87E-02 8.17E-02 8.48E-02 8.76E-02 9.40E-02 1.04E-01
        S-glands        8.73E-02 8.71E-02 9.08E-02 9.59E-02 1.01E-01 1.09E-01
        Skin            9.43E-02 9.63E-02 9.92E-02 1.03E-01 1.04E-01 1.09E-01
        Adrenals        6.66E-02 7.19E-02 7.78E-02 8.55E-02 8.87E-02 9.95E-02
        ET              8.38E-02 8.62E-02 8.81E-02 9.18E-02 9.76E-02 1.06E-01
        GB-wall         6.56E-02 7.03E-02 7.82E-02 8.71E-02 8.89E-02 9.76E-02
        Ht-wall         6.65E-02 7.03E-02 7.43E-02 8.30E-02 9.00E-02 9.72E-02
        Kidneys         6.91E-02 7.45E-02 8.28E-02 9.00E-02 9.33E-02 1.05E-01
        Lymph           7.36E-02 8.02E-02 8.62E-02 9.58E-02 1.00E-01 1.07E-01
        Muscle          8.47E-02 9.11E-02 9.53E-02 1.01E-01 1.06E-01 1.11E-01
        O-mucosa        7.88E-02 8.89E-02 9.19E-02 9.82E-02 1.04E-01 1.12E-01
        Pancreas        6.36E-02 7.10E-02 7.76E-02 8.89E-02 9.42E-02 1.00E-01
        Prostate        6.85E-02 8.32E-02 9.07E-02 9.75E-02 1.08E-01 1.16E-01
        SI-wall         6.97E-02 7.59E-02 8.21E-02 9.14E-02 9.70E-02 1.04E-01
        Spleen          7.09E-02 7.96E-02 8.52E-02 9.03E-02 9.27E-02 1.00E-01
        Thymus          7.07E-02 7.02E-02 7.42E-02 8.54E-02 9.04E-02 9.95E-02
        Uterus          2.79E-10 2.79E-10 2.79E-10 2.79E-10 2.79E-10 2.79E-10
-----------------------------------------------------------------------------
Ag-105m R-marrow        1.35E-04 1.49E-04 1.65E-04 1.82E-04 1.88E-04 1.90E-04
        Colon           1.46E-04 1.62E-04 1.72E-04 1.89E-04 2.00E-04 2.13E-04
        Lungs           1.41E-04 1.51E-04 1.58E-04 1.78E-04 1.90E-04 2.04E-04
        ST-wall         1.37E-04 1.54E-04 1.58E-04 1.75E-04 1.78E-04 1.94E-04
        Breast          1.73E-04 1.74E-04 1.81E-04 1.87E-04 1.96E-04 2.17E-04
        Ovaries         5.69E-13 5.69E-13 5.69E-13 5.69E-13 5.69E-13 5.69E-13
        Testes          1.80E-04 1.78E-04 1.90E-04 2.01E-04 2.24E-04 2.40E-04
        UB-wall         1.40E-04 1.52E-04 1.70E-04 1.90E-04 2.01E-04 2.25E-04
        Oesophagus      1.27E-04 1.35E-04 1.45E-04 1.61E-04 1.80E-04 1.99E-04
        Liver           1.37E-04 1.49E-04 1.57E-04 1.72E-04 1.81E-04 1.99E-04
        Thyroid         1.50E-04 1.54E-04 1.65E-04 1.75E-04 1.84E-04 2.13E-04
        Endost-BS       1.78E-04 1.85E-04 1.92E-04 2.03E-04 1.97E-04 2.08E-04
        Brain           1.56E-04 1.62E-04 1.69E-04 1.74E-04 1.87E-04 2.07E-04
        S-glands        1.73E-04 1.73E-04 1.80E-04 1.91E-04 2.01E-04 2.17E-04
        Skin            1.88E-04 1.92E-04 1.98E-04 2.05E-04 2.08E-04 2.18E-04
        Adrenals        1.32E-04 1.43E-04 1.54E-04 1.70E-04 1.76E-04 1.98E-04
        ET              1.66E-04 1.71E-04 1.75E-04 1.82E-04 1.94E-04 2.11E-04
        GB-wall         1.30E-04 1.40E-04 1.56E-04 1.73E-04 1.77E-04 1.94E-04
        Ht-wall         1.32E-04 1.41E-04 1.48E-04 1.65E-04 1.79E-04 1.93E-04
        Kidneys         1.37E-04 1.49E-04 1.65E-04 1.79E-04 1.86E-04 2.08E-04
        Lymph           1.46E-04 1.60E-04 1.72E-04 1.91E-04 2.00E-04 2.13E-04
        Muscle          1.68E-04 1.81E-04 1.90E-04 2.01E-04 2.10E-04 2.22E-04
        O-mucosa        1.57E-04 1.77E-04 1.83E-04 1.96E-04 2.07E-04 2.24E-04
        Pancreas        1.26E-04 1.42E-04 1.54E-04 1.77E-04 1.88E-04 2.00E-04
        Prostate        1.36E-04 1.65E-04 1.80E-04 1.94E-04 2.16E-04 2.31E-04
        SI-wall         1.39E-04 1.51E-04 1.63E-04 1.82E-04 1.94E-04 2.08E-04
        Spleen          1.41E-04 1.59E-04 1.70E-04 1.79E-04 1.85E-04 1.99E-04
        Thymus          1.40E-04 1.39E-04 1.48E-04 1.70E-04 1.80E-04 1.99E-04
        Uterus          5.69E-13 5.69E-13 5.69E-13 5.69E-13 5.69E-13 5.69E-13
-----------------------------------------------------------------------------
Ag-106  R-marrow        1.01E-01 1.08E-01 1.19E-01 1.32E-01 1.33E-01 1.34E-01
        Colon           1.07E-01 1.18E-01 1.26E-01 1.37E-01 1.45E-01 1.56E-01
        Lungs           1.04E-01 1.10E-01 1.14E-01 1.30E-01 1.38E-01 1.49E-01
        ST-wall         1.00E-01 1.11E-01 1.15E-01 1.27E-01 1.30E-01 1.41E-01
        Breast          1.28E-01 1.28E-01 1.33E-01 1.38E-01 1.44E-01 1.60E-01
        Ovaries         3.36E-10 3.36E-10 3.36E-10 3.36E-10 3.36E-10 3.36E-10
        Testes          1.33E-01 1.30E-01 1.38E-01 1.46E-01 1.64E-01 1.77E-01
        UB-wall         1.04E-01 1.11E-01 1.24E-01 1.39E-01 1.47E-01 1.63E-01
        Oesophagus      9.39E-02 9.82E-02 1.06E-01 1.18E-01 1.32E-01 1.47E-01
        Liver           1.01E-01 1.09E-01 1.15E-01 1.26E-01 1.31E-01 1.46E-01
        Thyroid         1.10E-01 1.14E-01 1.18E-01 1.24E-01 1.33E-01 1.55E-01
        Endost-BS       1.30E-01 1.32E-01 1.36E-01 1.44E-01 1.38E-01 1.46E-01
        Brain           1.16E-01 1.20E-01 1.22E-01 1.28E-01 1.37E-01 1.51E-01
        S-glands        1.28E-01 1.28E-01 1.33E-01 1.40E-01 1.47E-01 1.60E-01
        Skin            1.41E-01 1.43E-01 1.48E-01 1.54E-01 1.57E-01 1.64E-01
        Adrenals        9.84E-02 1.06E-01 1.14E-01 1.25E-01 1.29E-01 1.46E-01
        ET              1.23E-01 1.26E-01 1.29E-01 1.35E-01 1.43E-01 1.54E-01
        GB-wall         9.68E-02 1.02E-01 1.14E-01 1.27E-01 1.29E-01 1.42E-01
        Ht-wall         9.74E-02 1.01E-01 1.07E-01 1.20E-01 1.31E-01 1.42E-01
        Kidneys         1.01E-01 1.08E-01 1.21E-01 1.31E-01 1.35E-01 1.52E-01
        Lymph           1.07E-01 1.17E-01 1.26E-01 1.39E-01 1.46E-01 1.57E-01
        Muscle          1.24E-01 1.33E-01 1.38E-01 1.47E-01 1.54E-01 1.63E-01
        O-mucosa        1.16E-01 1.31E-01 1.33E-01 1.43E-01 1.52E-01 1.64E-01
        Pancreas        9.36E-02 1.02E-01 1.13E-01 1.29E-01 1.36E-01 1.45E-01
        Prostate        1.01E-01 1.22E-01 1.33E-01 1.42E-01 1.56E-01 1.67E-01
        SI-wall         1.02E-01 1.10E-01 1.20E-01 1.33E-01 1.39E-01 1.51E-01
        Spleen          1.04E-01 1.16E-01 1.23E-01 1.32E-01 1.34E-01 1.45E-01
        Thymus          1.04E-01 1.03E-01 1.08E-01 1.24E-01 1.32E-01 1.42E-01
        Uterus          3.36E-10 3.36E-10 3.36E-10 3.36E-10 3.36E-10 3.36E-10
-----------------------------------------------------------------------------
Ag-106m R-marrow        4.36E-01 4.68E-01 5.08E-01 5.58E-01 5.58E-01 5.62E-01
        Colon           4.57E-01 5.01E-01 5.29E-01 5.72E-01 6.04E-01 6.53E-01
        Lungs           4.43E-01 4.69E-01 4.88E-01 5.45E-01 5.82E-01 6.31E-01
        ST-wall         4.27E-01 4.68E-01 4.90E-01 5.35E-01 5.45E-01 5.94E-01
        Breast          5.29E-01 5.36E-01 5.52E-01 5.68E-01 5.95E-01 6.56E-01
        Ovaries         1.08E-09 1.08E-09 1.08E-09 1.08E-09 1.08E-09 1.08E-09
        Testes          5.52E-01 5.39E-01 5.69E-01 6.04E-01 6.69E-01 7.16E-01
        UB-wall         4.45E-01 4.74E-01 5.20E-01 5.77E-01 6.09E-01 6.78E-01
        Oesophagus      4.09E-01 4.28E-01 4.59E-01 5.00E-01 5.62E-01 6.21E-01
        Liver           4.28E-01 4.59E-01 4.84E-01 5.27E-01 5.52E-01 6.17E-01
        Thyroid         4.71E-01 4.81E-01 5.04E-01 5.25E-01 5.63E-01 6.45E-01
        Endost-BS       5.38E-01 5.46E-01 5.63E-01 5.89E-01 5.72E-01 6.06E-01
        Brain           4.99E-01 5.10E-01 5.23E-01 5.43E-01 5.73E-01 6.33E-01
        S-glands        5.37E-01 5.37E-01 5.54E-01 5.80E-01 6.16E-01 6.65E-01
        Skin            5.05E-01 5.16E-01 5.35E-01 5.52E-01 5.62E-01 5.84E-01
        Adrenals        4.19E-01 4.48E-01 4.85E-01 5.28E-01 5.45E-01 6.16E-01
        ET              5.17E-01 5.34E-01 5.43E-01 5.68E-01 6.00E-01 6.42E-01
        GB-wall         4.14E-01 4.30E-01 4.87E-01 5.33E-01 5.45E-01 6.01E-01
        Ht-wall         4.20E-01 4.34E-01 4.58E-01 5.07E-01 5.49E-01 6.06E-01
        Kidneys         4.29E-01 4.55E-01 5.06E-01 5.49E-01 5.67E-01 6.31E-01
        Lymph           4.57E-01 4.98E-01 5.29E-01 5.85E-01 6.09E-01 6.51E-01
        Muscle          5.21E-01 5.56E-01 5.79E-01 6.13E-01 6.43E-01 6.77E-01
        O-mucosa        4.95E-01 5.38E-01 5.52E-01 5.91E-01 6.23E-01 6.70E-01
        Pancreas        4.05E-01 4.37E-01 4.78E-01 5.33E-01 5.69E-01 6.13E-01
        Prostate        4.30E-01 5.15E-01 5.57E-01 5.99E-01 6.57E-01 7.08E-01
        SI-wall         4.38E-01 4.72E-01 5.01E-01 5.57E-01 5.91E-01 6.28E-01
        Spleen          4.40E-01 4.82E-01 5.13E-01 5.49E-01 5.67E-01 6.15E-01
        Thymus          4.46E-01 4.46E-01 4.65E-01 5.21E-01 5.58E-01 5.97E-01
        Uterus          1.08E-09 1.08E-09 1.08E-09 1.08E-09 1.08E-09 1.08E-09
-----------------------------------------------------------------------------
Ag-108  R-marrow        2.89E-03 3.08E-03 3.37E-03 3.74E-03 3.78E-03 3.82E-03
        Colon           3.05E-03 3.36E-03 3.59E-03 3.90E-03 4.11E-03 4.44E-03
        Lungs           2.96E-03 3.13E-03 3.26E-03 3.71E-03 3.93E-03 4.26E-03
        ST-wall         2.86E-03 3.15E-03 3.30E-03 3.62E-03 3.69E-03 4.01E-03
        Breast          3.65E-03 3.65E-03 3.78E-03 3.91E-03 4.17E-03 4.96E-03
        Ovaries         1.01E-11 1.01E-11 1.01E-11 1.01E-11 1.01E-11 1.01E-11
        Testes          3.83E-03 3.69E-03 3.99E-03 4.19E-03 4.98E-03 5.94E-03
        UB-wall         2.96E-03 3.17E-03 3.53E-03 3.95E-03 4.18E-03 4.64E-03
        Oesophagus      2.68E-03 2.81E-03 3.03E-03 3.37E-03 3.76E-03 4.18E-03
        Liver           2.86E-03 3.09E-03 3.28E-03 3.58E-03 3.72E-03 4.18E-03
        Thyroid         3.16E-03 3.25E-03 3.38E-03 3.54E-03 3.80E-03 4.39E-03
        Endost-BS       3.70E-03 3.73E-03 3.86E-03 4.07E-03 3.92E-03 4.16E-03
        Brain           3.32E-03 3.43E-03 3.48E-03 3.64E-03 3.89E-03 4.28E-03
        S-glands        3.65E-03 3.65E-03 3.79E-03 3.96E-03 4.19E-03 4.56E-03
        Skin            7.29E-03 7.30E-03 7.58E-03 8.39E-03 9.21E-03 1.12E-02
        Adrenals        2.80E-03 3.01E-03 3.26E-03 3.56E-03 3.68E-03 4.17E-03
        ET              3.52E-03 3.60E-03 3.67E-03 3.86E-03 4.10E-03 4.52E-03
        GB-wall         2.76E-03 2.89E-03 3.26E-03 3.63E-03 3.68E-03 4.05E-03
        Ht-wall         2.77E-03 2.87E-03 3.05E-03 3.43E-03 3.72E-03 4.07E-03
        Kidneys         2.87E-03 3.05E-03 3.43E-03 3.73E-03 3.85E-03 4.31E-03
        Lymph           3.07E-03 3.34E-03 3.57E-03 3.97E-03 4.15E-03 4.45E-03
        Muscle          3.54E-03 3.81E-03 3.98E-03 4.24E-03 4.51E-03 4.76E-03
        O-mucosa        3.31E-03 3.77E-03 3.77E-03 4.20E-03 4.52E-03 5.20E-03
        Pancreas        2.67E-03 2.91E-03 3.21E-03 3.66E-03 3.87E-03 4.15E-03
        Prostate        2.88E-03 3.46E-03 3.77E-03 4.07E-03 4.44E-03 4.79E-03
        SI-wall         2.91E-03 3.15E-03 3.40E-03 3.78E-03 3.96E-03 4.28E-03
        Spleen          2.97E-03 3.28E-03 3.49E-03 3.75E-03 3.82E-03 4.15E-03
        Thymus          2.98E-03 2.94E-03 3.09E-03 3.52E-03 3.75E-03 4.02E-03
        Uterus          1.01E-11 1.01E-11 1.01E-11 1.01E-11 1.01E-11 1.01E-11
-----------------------------------------------------------------------------
Ag-108m R-marrow        2.40E-01 2.55E-01 2.79E-01 3.08E-01 3.11E-01 3.14E-01
        Colon           2.51E-01 2.77E-01 2.96E-01 3.20E-01 3.38E-01 3.65E-01
        Lungs           2.44E-01 2.58E-01 2.69E-01 3.05E-01 3.23E-01 3.52E-01
        ST-wall         2.36E-01 2.60E-01 2.72E-01 2.99E-01 3.04E-01 3.31E-01
        Breast          2.99E-01 3.01E-01 3.11E-01 3.22E-01 3.37E-01 3.71E-01
        Ovaries         7.18E-10 7.18E-10 7.18E-10 7.18E-10 7.18E-10 7.18E-10
        Testes          3.10E-01 3.04E-01 3.23E-01 3.40E-01 3.82E-01 4.08E-01
        UB-wall         2.45E-01 2.61E-01 2.90E-01 3.24E-01 3.43E-01 3.81E-01
        Oesophagus      2.22E-01 2.34E-01 2.51E-01 2.78E-01 3.11E-01 3.45E-01
        Liver           2.36E-01 2.55E-01 2.69E-01 2.95E-01 3.07E-01 3.45E-01
        Thyroid         2.60E-01 2.67E-01 2.79E-01 2.90E-01 3.12E-01 3.61E-01
        Endost-BS       3.03E-01 3.05E-01 3.17E-01 3.32E-01 3.21E-01 3.41E-01
        Brain           2.74E-01 2.83E-01 2.88E-01 3.01E-01 3.20E-01 3.54E-01
        S-glands        3.00E-01 3.00E-01 3.12E-01 3.26E-01 3.46E-01 3.74E-01
        Skin            3.11E-01 3.17E-01 3.28E-01 3.39E-01 3.45E-01 3.58E-01
        Adrenals        2.32E-01 2.49E-01 2.69E-01 2.94E-01 3.04E-01 3.44E-01
        ET              2.89E-01 2.98E-01 3.03E-01 3.18E-01 3.35E-01 3.62E-01
        GB-wall         2.28E-01 2.39E-01 2.69E-01 2.99E-01 3.04E-01 3.35E-01
        Ht-wall         2.29E-01 2.37E-01 2.52E-01 2.82E-01 3.06E-01 3.36E-01
        Kidneys         2.37E-01 2.52E-01 2.82E-01 3.08E-01 3.17E-01 3.55E-01
        Lymph           2.53E-01 2.75E-01 2.95E-01 3.26E-01 3.41E-01 3.67E-01
        Muscle          2.91E-01 3.10E-01 3.24E-01 3.44E-01 3.61E-01 3.81E-01
        O-mucosa        2.73E-01 3.04E-01 3.11E-01 3.35E-01 3.53E-01 3.81E-01
        Pancreas        2.21E-01 2.41E-01 2.65E-01 3.00E-01 3.19E-01 3.42E-01
        Prostate        2.38E-01 2.86E-01 3.11E-01 3.35E-01 3.67E-01 3.94E-01
        SI-wall         2.39E-01 2.60E-01 2.79E-01 3.11E-01 3.27E-01 3.53E-01
        Spleen          2.45E-01 2.69E-01 2.87E-01 3.08E-01 3.14E-01 3.41E-01
        Thymus          2.47E-01 2.43E-01 2.56E-01 2.90E-01 3.09E-01 3.32E-01
        Uterus          7.18E-10 7.18E-10 7.18E-10 7.18E-10 7.18E-10 7.18E-10
-----------------------------------------------------------------------------
Ag-109m R-marrow        1.88E-04 2.17E-04 2.57E-04 2.96E-04 3.67E-04 3.96E-04
        Colon           2.58E-04 3.08E-04 3.24E-04 3.78E-04 3.79E-04 4.50E-04
        Lungs           2.26E-04 2.59E-04 2.79E-04 3.30E-04 3.62E-04 3.85E-04
        ST-wall         2.28E-04 2.79E-04 2.81E-04 3.28E-04 3.32E-04 3.80E-04
        Breast          3.24E-04 3.40E-04 3.57E-04 3.57E-04 3.77E-04 4.67E-04
        Ovaries         6.98E-12 6.98E-12 6.98E-12 6.98E-12 6.98E-12 6.98E-12
        Testes          3.74E-04 3.47E-04 4.42E-04 4.76E-04 6.20E-04 7.14E-04
        UB-wall         2.11E-04 2.47E-04 2.99E-04 3.75E-04 4.19E-04 4.78E-04
        Oesophagus      1.87E-04 2.12E-04 2.32E-04 2.70E-04 3.04E-04 3.24E-04
        Liver           2.19E-04 2.54E-04 2.68E-04 3.18E-04 3.43E-04 3.89E-04
        Thyroid         3.11E-04 3.03E-04 3.47E-04 4.10E-04 3.96E-04 4.38E-04
        Endost-BS       3.32E-04 3.51E-04 3.74E-04 4.10E-04 3.99E-04 4.32E-04
        Brain           2.38E-04 2.51E-04 2.67E-04 2.80E-04 3.06E-04 3.44E-04
        S-glands        3.34E-04 3.20E-04 3.50E-04 3.68E-04 3.73E-04 4.33E-04
        Skin            5.85E-04 5.57E-04 5.74E-04 5.96E-04 6.31E-04 7.19E-04
        Adrenals        1.93E-04 2.35E-04 2.59E-04 2.96E-04 3.24E-04 3.68E-04
        ET              3.00E-04 2.80E-04 2.72E-04 3.13E-04 3.47E-04 4.02E-04
        GB-wall         2.14E-04 2.28E-04 2.68E-04 3.02E-04 3.14E-04 3.59E-04
        Ht-wall         2.12E-04 2.38E-04 2.57E-04 2.94E-04 3.25E-04 3.58E-04
        Kidneys         2.26E-04 2.64E-04 2.98E-04 3.37E-04 3.51E-04 4.09E-04
        Lymph           2.69E-04 2.86E-04 3.20E-04 3.75E-04 3.87E-04 4.17E-04
        Muscle          3.16E-04 3.52E-04 3.82E-04 4.18E-04 4.52E-04 4.89E-04
        O-mucosa        2.27E-04 3.46E-04 3.96E-04 4.42E-04 4.85E-04 5.21E-04
        Pancreas        1.89E-04 2.40E-04 2.63E-04 3.24E-04 3.49E-04 3.90E-04
        Prostate        1.94E-04 2.88E-04 2.94E-04 3.72E-04 4.36E-04 5.39E-04
        SI-wall         2.33E-04 2.62E-04 2.89E-04 3.44E-04 3.63E-04 4.14E-04
        Spleen          2.45E-04 3.06E-04 3.21E-04 3.57E-04 3.67E-04 4.08E-04
        Thymus          2.19E-04 2.29E-04 2.45E-04 3.06E-04 3.26E-04 3.52E-04
        Uterus          6.98E-12 6.98E-12 6.98E-12 6.98E-12 6.98E-12 6.98E-12
-----------------------------------------------------------------------------
Ag-110  R-marrow        5.48E-03 5.83E-03 6.38E-03 7.06E-03 7.17E-03 7.36E-03
        Colon           5.75E-03 6.36E-03 6.77E-03 7.32E-03 7.72E-03 8.36E-03
        Lungs           5.59E-03 5.92E-03 6.15E-03 6.98E-03 7.40E-03 8.05E-03
        ST-wall         5.40E-03 5.95E-03 6.23E-03 6.82E-03 6.94E-03 7.57E-03
        Breast          7.02E-03 6.96E-03 7.44E-03 7.73E-03 8.91E-03 1.12E-02
        Ovaries         1.84E-11 1.84E-11 1.84E-11 1.84E-11 1.84E-11 1.84E-11
        Testes          7.34E-03 6.99E-03 7.92E-03 8.29E-03 1.09E-02 1.41E-02
        UB-wall         5.59E-03 5.97E-03 6.62E-03 7.41E-03 7.84E-03 8.72E-03
        Oesophagus      5.08E-03 5.35E-03 5.76E-03 6.37E-03 7.11E-03 7.87E-03
        Liver           5.40E-03 5.83E-03 6.17E-03 6.75E-03 7.02E-03 7.88E-03
        Thyroid         5.98E-03 6.13E-03 6.42E-03 6.67E-03 7.16E-03 8.25E-03
        Endost-BS       6.96E-03 7.00E-03 7.26E-03 7.65E-03 7.44E-03 8.00E-03
        Brain           6.28E-03 6.48E-03 6.58E-03 6.88E-03 7.32E-03 8.09E-03
        S-glands        6.90E-03 6.87E-03 7.18E-03 7.47E-03 7.91E-03 8.70E-03
        Skin            1.27E-02 1.30E-02 1.35E-02 1.47E-02 1.56E-02 1.80E-02
        Adrenals        5.30E-03 5.69E-03 6.15E-03 6.72E-03 6.94E-03 7.86E-03
        ET              6.69E-03 6.85E-03 6.93E-03 7.36E-03 7.87E-03 8.82E-03
        GB-wall         5.24E-03 5.44E-03 6.16E-03 6.83E-03 6.95E-03 7.65E-03
        Ht-wall         5.25E-03 5.43E-03 5.77E-03 6.45E-03 7.00E-03 7.70E-03
        Kidneys         5.43E-03 5.76E-03 6.45E-03 7.03E-03 7.25E-03 8.11E-03
        Lymph           5.82E-03 6.31E-03 6.75E-03 7.50E-03 7.81E-03 8.44E-03
        Muscle          6.68E-03 7.25E-03 7.58E-03 8.09E-03 8.71E-03 9.39E-03
        O-mucosa        6.24E-03 7.33E-03 7.16E-03 8.68E-03 9.31E-03 1.08E-02
        Pancreas        5.06E-03 5.51E-03 6.06E-03 6.85E-03 7.28E-03 7.81E-03
        Prostate        5.43E-03 6.54E-03 7.10E-03 7.67E-03 8.39E-03 9.08E-03
        SI-wall         5.49E-03 5.95E-03 6.38E-03 7.11E-03 7.47E-03 8.06E-03
        Spleen          5.62E-03 6.18E-03 6.57E-03 7.05E-03 7.20E-03 7.81E-03
        Thymus          5.64E-03 5.57E-03 5.86E-03 6.64E-03 7.08E-03 7.57E-03
        Uterus          1.84E-11 1.84E-11 1.84E-11 1.84E-11 1.84E-11 1.84E-11
-----------------------------------------------------------------------------
Ag-110m R-marrow        4.37E-01 4.67E-01 5.06E-01 5.55E-01 5.53E-01 5.59E-01
        Colon           4.55E-01 4.99E-01 5.28E-01 5.68E-01 6.00E-01 6.51E-01
        Lungs           4.42E-01 4.68E-01 4.86E-01 5.43E-01 5.80E-01 6.31E-01
        ST-wall         4.26E-01 4.66E-01 4.89E-01 5.33E-01 5.42E-01 5.92E-01
        Breast          5.27E-01 5.35E-01 5.49E-01 5.65E-01 5.92E-01 6.53E-01
        Ovaries         9.91E-10 9.91E-10 9.91E-10 9.91E-10 9.91E-10 9.91E-10
        Testes          5.49E-01 5.36E-01 5.66E-01 6.00E-01 6.66E-01 7.12E-01
        UB-wall         4.44E-01 4.72E-01 5.17E-01 5.73E-01 6.05E-01 6.74E-01
        Oesophagus      4.09E-01 4.29E-01 4.60E-01 4.99E-01 5.61E-01 6.19E-01
        Liver           4.26E-01 4.57E-01 4.82E-01 5.25E-01 5.50E-01 6.17E-01
        Thyroid         4.70E-01 4.79E-01 5.02E-01 5.21E-01 5.60E-01 6.41E-01
        Endost-BS       5.35E-01 5.40E-01 5.57E-01 5.81E-01 5.67E-01 6.01E-01
        Brain           4.99E-01 5.09E-01 5.21E-01 5.42E-01 5.70E-01 6.31E-01
        S-glands        5.35E-01 5.36E-01 5.52E-01 5.77E-01 6.14E-01 6.62E-01
        Skin            4.94E-01 5.06E-01 5.25E-01 5.41E-01 5.51E-01 5.73E-01
        Adrenals        4.19E-01 4.47E-01 4.84E-01 5.26E-01 5.43E-01 6.15E-01
        ET              5.16E-01 5.34E-01 5.41E-01 5.67E-01 5.98E-01 6.40E-01
        GB-wall         4.14E-01 4.28E-01 4.85E-01 5.31E-01 5.44E-01 6.00E-01
        Ht-wall         4.19E-01 4.33E-01 4.56E-01 5.05E-01 5.46E-01 6.06E-01
        Kidneys         4.28E-01 4.52E-01 5.03E-01 5.47E-01 5.64E-01 6.28E-01
        Lymph           4.56E-01 4.97E-01 5.28E-01 5.82E-01 6.06E-01 6.49E-01
        Muscle          5.19E-01 5.53E-01 5.76E-01 6.10E-01 6.42E-01 6.76E-01
        O-mucosa        4.94E-01 5.35E-01 5.48E-01 5.88E-01 6.19E-01 6.66E-01
        Pancreas        4.05E-01 4.36E-01 4.77E-01 5.29E-01 5.66E-01 6.11E-01
        Prostate        4.29E-01 5.14E-01 5.55E-01 5.98E-01 6.54E-01 7.07E-01
        SI-wall         4.36E-01 4.71E-01 4.98E-01 5.54E-01 5.88E-01 6.25E-01
        Spleen          4.39E-01 4.79E-01 5.10E-01 5.46E-01 5.64E-01 6.13E-01
        Thymus          4.47E-01 4.46E-01 4.66E-01 5.19E-01 5.56E-01 5.92E-01
        Uterus          9.91E-10 9.91E-10 9.91E-10 9.91E-10 9.91E-10 9.91E-10
-----------------------------------------------------------------------------
Ag-111  R-marrow        3.49E-03 3.90E-03 4.36E-03 4.81E-03 5.03E-03 5.09E-03
        Colon           3.82E-03 4.26E-03 4.52E-03 5.04E-03 5.33E-03 5.63E-03
        Lungs           3.70E-03 3.98E-03 4.18E-03 4.70E-03 5.03E-03 5.35E-03
        ST-wall         3.59E-03 4.07E-03 4.17E-03 4.63E-03 4.73E-03 5.12E-03
        Breast          4.57E-03 4.56E-03 4.77E-03 4.95E-03 5.16E-03 5.74E-03
        Ovaries         1.73E-11 1.73E-11 1.73E-11 1.73E-11 1.73E-11 1.73E-11
        Testes          4.76E-03 4.73E-03 5.04E-03 5.34E-03 5.95E-03 6.45E-03
        UB-wall         3.67E-03 4.00E-03 4.52E-03 5.05E-03 5.34E-03 5.99E-03
        Oesophagus      3.30E-03 3.50E-03 3.80E-03 4.26E-03 4.73E-03 5.23E-03
        Liver           3.61E-03 3.93E-03 4.13E-03 4.56E-03 4.81E-03 5.23E-03
        Thyroid         3.93E-03 4.06E-03 4.35E-03 4.66E-03 4.89E-03 5.66E-03
        Endost-BS       4.75E-03 4.98E-03 5.17E-03 5.48E-03 5.32E-03 5.64E-03
        Brain           4.05E-03 4.24E-03 4.47E-03 4.57E-03 4.96E-03 5.46E-03
        S-glands        4.55E-03 4.54E-03 4.75E-03 5.05E-03 5.29E-03 5.73E-03
        Skin            7.38E-03 7.35E-03 7.58E-03 8.20E-03 8.96E-03 1.08E-02
        Adrenals        3.44E-03 3.74E-03 4.04E-03 4.46E-03 4.65E-03 5.17E-03
        ET              4.37E-03 4.49E-03 4.60E-03 4.77E-03 5.10E-03 5.59E-03
        GB-wall         3.39E-03 3.71E-03 4.07E-03 4.57E-03 4.66E-03 5.10E-03
        Ht-wall         3.45E-03 3.71E-03 3.91E-03 4.37E-03 4.75E-03 5.04E-03
        Kidneys         3.61E-03 3.93E-03 4.35E-03 4.74E-03 4.92E-03 5.52E-03
        Lymph           3.83E-03 4.18E-03 4.52E-03 5.03E-03 5.29E-03 5.62E-03
        Muscle          4.43E-03 4.80E-03 5.03E-03 5.35E-03 5.58E-03 5.88E-03
        O-mucosa        4.09E-03 4.68E-03 4.87E-03 5.18E-03 5.53E-03 6.06E-03
        Pancreas        3.29E-03 3.74E-03 4.06E-03 4.71E-03 4.99E-03 5.27E-03
        Prostate        3.54E-03 4.34E-03 4.74E-03 5.10E-03 5.72E-03 6.06E-03
        SI-wall         3.63E-03 3.96E-03 4.33E-03 4.81E-03 5.13E-03 5.54E-03
        Spleen          3.69E-03 4.21E-03 4.52E-03 4.75E-03 4.89E-03 5.25E-03
        Thymus          3.64E-03 3.62E-03 3.86E-03 4.50E-03 4.73E-03 5.31E-03
        Uterus          1.73E-11 1.73E-11 1.73E-11 1.73E-11 1.73E-11 1.73E-11
-----------------------------------------------------------------------------
Ag-111m R-marrow        4.29E-04 4.71E-04 5.26E-04 5.83E-04 6.16E-04 6.35E-04
        Colon           4.73E-04 5.33E-04 5.66E-04 6.32E-04 6.62E-04 7.25E-04
        Lungs           4.51E-04 4.87E-04 5.09E-04 5.83E-04 6.27E-04 6.76E-04
        ST-wall         4.39E-04 4.98E-04 5.12E-04 5.74E-04 5.81E-04 6.43E-04
        Breast          5.88E-04 5.94E-04 6.20E-04 6.40E-04 6.72E-04 7.63E-04
        Ovaries         3.93E-12 3.93E-12 3.93E-12 3.93E-12 3.93E-12 3.93E-12
        Testes          6.15E-04 6.02E-04 6.72E-04 7.10E-04 8.32E-04 9.26E-04
        UB-wall         4.45E-04 4.84E-04 5.49E-04 6.31E-04 6.74E-04 7.69E-04
        Oesophagus      4.01E-04 4.27E-04 4.60E-04 5.17E-04 5.76E-04 6.34E-04
        Liver           4.36E-04 4.77E-04 5.00E-04 5.64E-04 5.96E-04 6.65E-04
        Thyroid         4.97E-04 5.09E-04 5.53E-04 5.99E-04 6.14E-04 7.13E-04
        Endost-BS       5.76E-04 5.95E-04 6.18E-04 6.56E-04 6.38E-04 6.79E-04
        Brain           4.94E-04 5.15E-04 5.37E-04 5.54E-04 5.98E-04 6.62E-04
        S-glands        5.84E-04 5.73E-04 6.08E-04 6.43E-04 6.65E-04 7.38E-04
        Skin            7.17E-04 7.31E-04 7.54E-04 7.84E-04 8.07E-04 8.67E-04
        Adrenals        4.20E-04 4.57E-04 4.97E-04 5.53E-04 5.76E-04 6.57E-04
        ET              5.49E-04 5.57E-04 5.64E-04 5.95E-04 6.41E-04 7.10E-04
        GB-wall         4.15E-04 4.45E-04 4.99E-04 5.60E-04 5.74E-04 6.35E-04
        Ht-wall         4.21E-04 4.49E-04 4.75E-04 5.36E-04 5.84E-04 6.36E-04
        Kidneys         4.40E-04 4.80E-04 5.36E-04 5.88E-04 6.10E-04 6.93E-04
        Lymph           4.81E-04 5.22E-04 5.68E-04 6.40E-04 6.72E-04 7.20E-04
        Muscle          5.59E-04 6.08E-04 6.42E-04 6.88E-04 7.28E-04 7.77E-04
        O-mucosa        5.00E-04 5.97E-04 6.39E-04 6.88E-04 7.39E-04 7.96E-04
        Pancreas        4.00E-04 4.53E-04 4.96E-04 5.77E-04 6.13E-04 6.63E-04
        Prostate        4.28E-04 5.40E-04 5.86E-04 6.47E-04 7.31E-04 8.15E-04
        SI-wall         4.45E-04 4.86E-04 5.29E-04 5.95E-04 6.34E-04 6.94E-04
        Spleen          4.54E-04 5.20E-04 5.56E-04 5.94E-04 6.13E-04 6.69E-04
        Thymus          4.48E-04 4.42E-04 4.69E-04 5.51E-04 5.83E-04 6.49E-04
        Uterus          3.93E-12 3.93E-12 3.93E-12 3.93E-12 3.93E-12 3.93E-12
-----------------------------------------------------------------------------
Ag-112  R-marrow        1.15E-01 1.22E-01 1.33E-01 1.45E-01 1.44E-01 1.44E-01
        Colon           1.20E-01 1.31E-01 1.38E-01 1.48E-01 1.57E-01 1.69E-01
        Lungs           1.16E-01 1.22E-01 1.28E-01 1.42E-01 1.52E-01 1.64E-01
        ST-wall         1.12E-01 1.21E-01 1.28E-01 1.39E-01 1.42E-01 1.55E-01
        Breast          1.37E-01 1.38E-01 1.42E-01 1.47E-01 1.55E-01 1.72E-01
        Ovaries         2.42E-10 2.42E-10 2.42E-10 2.42E-10 2.42E-10 2.42E-10
        Testes          1.43E-01 1.39E-01 1.48E-01 1.56E-01 1.73E-01 1.88E-01
        UB-wall         1.17E-01 1.24E-01 1.36E-01 1.50E-01 1.58E-01 1.75E-01
        Oesophagus      1.08E-01 1.12E-01 1.20E-01 1.31E-01 1.47E-01 1.62E-01
        Liver           1.12E-01 1.19E-01 1.27E-01 1.38E-01 1.44E-01 1.60E-01
        Thyroid         1.23E-01 1.25E-01 1.31E-01 1.37E-01 1.47E-01 1.67E-01
        Endost-BS       1.40E-01 1.41E-01 1.45E-01 1.52E-01 1.46E-01 1.55E-01
        Brain           1.32E-01 1.34E-01 1.37E-01 1.42E-01 1.49E-01 1.64E-01
        S-glands        1.40E-01 1.40E-01 1.44E-01 1.50E-01 1.59E-01 1.72E-01
        Skin            1.29E-01 1.32E-01 1.36E-01 1.41E-01 1.45E-01 1.51E-01
        Adrenals        1.10E-01 1.17E-01 1.27E-01 1.38E-01 1.42E-01 1.61E-01
        ET              1.35E-01 1.39E-01 1.41E-01 1.48E-01 1.56E-01 1.66E-01
        GB-wall         1.10E-01 1.12E-01 1.28E-01 1.39E-01 1.42E-01 1.56E-01
        Ht-wall         1.10E-01 1.13E-01 1.19E-01 1.33E-01 1.43E-01 1.58E-01
        Kidneys         1.13E-01 1.18E-01 1.32E-01 1.43E-01 1.48E-01 1.63E-01
        Lymph           1.19E-01 1.30E-01 1.38E-01 1.52E-01 1.58E-01 1.68E-01
        Muscle          1.36E-01 1.44E-01 1.50E-01 1.59E-01 1.67E-01 1.75E-01
        O-mucosa        1.30E-01 1.39E-01 1.42E-01 1.53E-01 1.61E-01 1.74E-01
        Pancreas        1.07E-01 1.14E-01 1.24E-01 1.39E-01 1.48E-01 1.59E-01
        Prostate        1.12E-01 1.34E-01 1.45E-01 1.56E-01 1.70E-01 1.83E-01
        SI-wall         1.15E-01 1.23E-01 1.31E-01 1.45E-01 1.54E-01 1.62E-01
        Spleen          1.15E-01 1.26E-01 1.34E-01 1.43E-01 1.48E-01 1.60E-01
        Thymus          1.17E-01 1.17E-01 1.21E-01 1.36E-01 1.46E-01 1.55E-01
        Uterus          2.42E-10 2.42E-10 2.42E-10 2.42E-10 2.42E-10 2.42E-10
-----------------------------------------------------------------------------
Ag-113  R-marrow        1.03E-02 1.12E-02 1.25E-02 1.37E-02 1.42E-02 1.44E-02
        Colon           1.10E-02 1.23E-02 1.30E-02 1.42E-02 1.51E-02 1.61E-02
        Lungs           1.06E-02 1.15E-02 1.20E-02 1.34E-02 1.43E-02 1.54E-02
        ST-wall         1.03E-02 1.16E-02 1.20E-02 1.32E-02 1.34E-02 1.47E-02
        Breast          1.30E-02 1.31E-02 1.37E-02 1.41E-02 1.49E-02 1.71E-02
        Ovaries         4.19E-11 4.19E-11 4.19E-11 4.19E-11 4.19E-11 4.19E-11
        Testes          1.36E-02 1.34E-02 1.44E-02 1.52E-02 1.74E-02 1.98E-02
        UB-wall         1.06E-02 1.16E-02 1.29E-02 1.43E-02 1.52E-02 1.69E-02
        Oesophagus      9.68E-03 1.02E-02 1.10E-02 1.22E-02 1.36E-02 1.51E-02
        Liver           1.04E-02 1.12E-02 1.19E-02 1.30E-02 1.37E-02 1.51E-02
        Thyroid         1.14E-02 1.17E-02 1.25E-02 1.32E-02 1.39E-02 1.61E-02
        Endost-BS       1.34E-02 1.39E-02 1.45E-02 1.52E-02 1.48E-02 1.57E-02
        Brain           1.19E-02 1.23E-02 1.28E-02 1.32E-02 1.41E-02 1.56E-02
        S-glands        1.31E-02 1.31E-02 1.36E-02 1.43E-02 1.52E-02 1.63E-02
        Skin            1.80E-02 1.83E-02 1.89E-02 2.02E-02 2.12E-02 2.38E-02
        Adrenals        9.99E-03 1.08E-02 1.17E-02 1.28E-02 1.33E-02 1.50E-02
        ET              1.26E-02 1.29E-02 1.32E-02 1.37E-02 1.47E-02 1.61E-02
        GB-wall         9.86E-03 1.06E-02 1.18E-02 1.31E-02 1.33E-02 1.46E-02
        Ht-wall         1.00E-02 1.06E-02 1.12E-02 1.25E-02 1.35E-02 1.46E-02
        Kidneys         1.04E-02 1.12E-02 1.24E-02 1.35E-02 1.40E-02 1.57E-02
        Lymph           1.10E-02 1.21E-02 1.30E-02 1.43E-02 1.51E-02 1.60E-02
        Muscle          1.27E-02 1.37E-02 1.44E-02 1.53E-02 1.60E-02 1.70E-02
        O-mucosa        1.19E-02 1.34E-02 1.37E-02 1.50E-02 1.60E-02 1.78E-02
        Pancreas        9.60E-03 1.07E-02 1.17E-02 1.33E-02 1.41E-02 1.51E-02
        Prostate        1.03E-02 1.25E-02 1.36E-02 1.47E-02 1.63E-02 1.73E-02
        SI-wall         1.05E-02 1.15E-02 1.23E-02 1.37E-02 1.47E-02 1.57E-02
        Spleen          1.06E-02 1.20E-02 1.28E-02 1.35E-02 1.39E-02 1.51E-02
        Thymus          1.06E-02 1.06E-02 1.12E-02 1.28E-02 1.36E-02 1.50E-02
        Uterus          4.19E-11 4.19E-11 4.19E-11 4.19E-11 4.19E-11 4.19E-11
-----------------------------------------------------------------------------
Ag-113m R-marrow        2.91E-02 3.18E-02 3.53E-02 3.89E-02 4.02E-02 4.06E-02
        Colon           3.13E-02 3.47E-02 3.69E-02 4.06E-02 4.29E-02 4.58E-02
        Lungs           3.03E-02 3.24E-02 3.39E-02 3.82E-02 4.08E-02 4.38E-02
        ST-wall         2.93E-02 3.29E-02 3.40E-02 3.76E-02 3.83E-02 4.16E-02
        Breast          3.73E-02 3.74E-02 3.88E-02 4.03E-02 4.21E-02 4.65E-02
        Ovaries         1.20E-10 1.20E-10 1.20E-10 1.20E-10 1.20E-10 1.20E-10
        Testes          3.87E-02 3.83E-02 4.08E-02 4.31E-02 4.81E-02 5.16E-02
        UB-wall         3.02E-02 3.26E-02 3.66E-02 4.09E-02 4.32E-02 4.83E-02
        Oesophagus      2.72E-02 2.89E-02 3.12E-02 3.47E-02 3.87E-02 4.28E-02
        Liver           2.95E-02 3.20E-02 3.37E-02 3.70E-02 3.89E-02 4.28E-02
        Thyroid         3.23E-02 3.32E-02 3.53E-02 3.73E-02 3.95E-02 4.57E-02
        Endost-BS       3.84E-02 3.96E-02 4.11E-02 4.34E-02 4.21E-02 4.46E-02
        Brain           3.36E-02 3.49E-02 3.62E-02 3.74E-02 4.03E-02 4.44E-02
        S-glands        3.73E-02 3.72E-02 3.89E-02 4.10E-02 4.31E-02 4.67E-02
        Skin            4.20E-02 4.28E-02 4.41E-02 4.58E-02 4.68E-02 4.95E-02
        Adrenals        2.84E-02 3.07E-02 3.32E-02 3.65E-02 3.79E-02 4.25E-02
        ET              3.58E-02 3.69E-02 3.76E-02 3.92E-02 4.17E-02 4.53E-02
        GB-wall         2.80E-02 3.01E-02 3.34E-02 3.73E-02 3.80E-02 4.17E-02
        Ht-wall         2.84E-02 3.00E-02 3.18E-02 3.55E-02 3.85E-02 4.15E-02
        Kidneys         2.95E-02 3.18E-02 3.54E-02 3.85E-02 3.99E-02 4.47E-02
        Lymph           3.14E-02 3.42E-02 3.68E-02 4.09E-02 4.29E-02 4.58E-02
        Muscle          3.62E-02 3.89E-02 4.07E-02 4.32E-02 4.52E-02 4.76E-02
        O-mucosa        3.37E-02 3.81E-02 3.93E-02 4.20E-02 4.45E-02 4.82E-02
        Pancreas        2.71E-02 3.04E-02 3.32E-02 3.81E-02 4.03E-02 4.29E-02
        Prostate        2.93E-02 3.55E-02 3.87E-02 4.17E-02 4.63E-02 4.93E-02
        SI-wall         2.97E-02 3.24E-02 3.51E-02 3.91E-02 4.14E-02 4.47E-02
        Spleen          3.04E-02 3.41E-02 3.65E-02 3.86E-02 3.96E-02 4.27E-02
        Thymus          3.02E-02 2.99E-02 3.17E-02 3.65E-02 3.86E-02 4.26E-02
        Uterus          1.20E-10 1.20E-10 1.20E-10 1.20E-10 1.20E-10 1.20E-10
-----------------------------------------------------------------------------
Ag-114  R-marrow        4.53E-02 4.83E-02 5.23E-02 5.75E-02 5.74E-02 5.83E-02
        Colon           4.75E-02 5.17E-02 5.44E-02 5.89E-02 6.21E-02 6.74E-02
        Lungs           4.61E-02 4.84E-02 5.04E-02 5.61E-02 6.00E-02 6.49E-02
        ST-wall         4.43E-02 4.82E-02 5.06E-02 5.50E-02 5.63E-02 6.12E-02
        Breast          5.54E-02 5.55E-02 5.81E-02 5.99E-02 6.48E-02 7.30E-02
        Ovaries         1.08E-10 1.08E-10 1.08E-10 1.08E-10 1.08E-10 1.08E-10
        Testes          5.72E-02 5.54E-02 6.02E-02 6.36E-02 7.33E-02 8.30E-02
        UB-wall         4.64E-02 4.91E-02 5.36E-02 5.94E-02 6.26E-02 6.94E-02
        Oesophagus      4.25E-02 4.42E-02 4.75E-02 5.16E-02 5.79E-02 6.40E-02
        Liver           4.44E-02 4.75E-02 5.01E-02 5.44E-02 5.68E-02 6.33E-02
        Thyroid         4.86E-02 4.98E-02 5.19E-02 5.44E-02 5.82E-02 6.63E-02
        Endost-BS       5.54E-02 5.62E-02 5.79E-02 6.07E-02 5.86E-02 6.28E-02
        Brain           5.17E-02 5.27E-02 5.39E-02 5.60E-02 5.90E-02 6.50E-02
        S-glands        5.54E-02 5.54E-02 5.73E-02 5.97E-02 6.32E-02 6.93E-02
        Skin            5.78E-02 5.92E-02 6.12E-02 6.41E-02 6.61E-02 7.04E-02
        Adrenals        4.34E-02 4.62E-02 5.01E-02 5.45E-02 5.62E-02 6.35E-02
        ET              5.34E-02 5.51E-02 5.59E-02 5.87E-02 6.23E-02 6.72E-02
        GB-wall         4.32E-02 4.44E-02 5.04E-02 5.48E-02 5.62E-02 6.15E-02
        Ht-wall         4.35E-02 4.48E-02 4.73E-02 5.24E-02 5.66E-02 6.24E-02
        Kidneys         4.46E-02 4.70E-02 5.23E-02 5.65E-02 5.84E-02 6.46E-02
        Lymph           4.75E-02 5.13E-02 5.44E-02 6.03E-02 6.27E-02 6.72E-02
        Muscle          5.39E-02 5.75E-02 5.99E-02 6.36E-02 6.70E-02 7.12E-02
        O-mucosa        5.12E-02 5.61E-02 5.73E-02 6.31E-02 6.68E-02 7.24E-02
        Pancreas        4.23E-02 4.52E-02 4.93E-02 5.51E-02 5.85E-02 6.30E-02
        Prostate        4.42E-02 5.29E-02 5.74E-02 6.17E-02 6.76E-02 7.33E-02
        SI-wall         4.56E-02 4.87E-02 5.19E-02 5.75E-02 6.08E-02 6.43E-02
        Spleen          4.56E-02 4.99E-02 5.30E-02 5.65E-02 5.85E-02 6.33E-02
        Thymus          4.63E-02 4.63E-02 4.79E-02 5.37E-02 5.77E-02 6.16E-02
        Uterus          1.08E-10 1.08E-10 1.08E-10 1.08E-10 1.08E-10 1.08E-10
-----------------------------------------------------------------------------
Ag-115  R-marrow        8.00E-02 8.60E-02 9.31E-02 1.01E-01 1.01E-01 1.01E-01
        Colon           8.45E-02 9.15E-02 9.54E-02 1.03E-01 1.09E-01 1.18E-01
        Lungs           8.16E-02 8.62E-02 8.95E-02 9.85E-02 1.06E-01 1.14E-01
        ST-wall         7.84E-02 8.54E-02 8.95E-02 9.70E-02 9.94E-02 1.08E-01
        Breast          9.46E-02 9.54E-02 9.84E-02 1.01E-01 1.06E-01 1.18E-01
        Ovaries         1.81E-10 1.81E-10 1.81E-10 1.81E-10 1.81E-10 1.81E-10
        Testes          9.86E-02 9.62E-02 1.02E-01 1.09E-01 1.19E-01 1.30E-01
        UB-wall         8.24E-02 8.72E-02 9.46E-02 1.04E-01 1.10E-01 1.21E-01
        Oesophagus      7.57E-02 7.90E-02 8.46E-02 9.11E-02 1.02E-01 1.12E-01
        Liver           7.87E-02 8.38E-02 8.82E-02 9.56E-02 1.01E-01 1.11E-01
        Thyroid         8.60E-02 8.77E-02 9.19E-02 9.66E-02 1.03E-01 1.16E-01
        Endost-BS       9.71E-02 9.94E-02 1.02E-01 1.06E-01 1.03E-01 1.09E-01
        Brain           9.13E-02 9.25E-02 9.57E-02 9.87E-02 1.04E-01 1.14E-01
        S-glands        9.63E-02 9.70E-02 9.94E-02 1.04E-01 1.10E-01 1.19E-01
        Skin            8.70E-02 8.91E-02 9.22E-02 9.55E-02 9.80E-02 1.04E-01
        Adrenals        7.63E-02 8.13E-02 8.84E-02 9.60E-02 9.89E-02 1.11E-01
        ET              9.31E-02 9.64E-02 9.79E-02 1.02E-01 1.08E-01 1.15E-01
        GB-wall         7.66E-02 7.86E-02 8.92E-02 9.59E-02 9.89E-02 1.08E-01
        Ht-wall         7.76E-02 8.01E-02 8.42E-02 9.25E-02 9.97E-02 1.10E-01
        Kidneys         7.91E-02 8.34E-02 9.19E-02 9.92E-02 1.03E-01 1.13E-01
        Lymph           8.37E-02 9.05E-02 9.57E-02 1.05E-01 1.10E-01 1.16E-01
        Muscle          9.43E-02 1.00E-01 1.04E-01 1.10E-01 1.16E-01 1.21E-01
        O-mucosa        9.02E-02 9.60E-02 9.88E-02 1.06E-01 1.11E-01 1.20E-01
        Pancreas        7.54E-02 8.07E-02 8.71E-02 9.65E-02 1.03E-01 1.11E-01
        Prostate        7.76E-02 9.29E-02 1.01E-01 1.08E-01 1.19E-01 1.27E-01
        SI-wall         8.10E-02 8.65E-02 9.14E-02 1.01E-01 1.08E-01 1.13E-01
        Spleen          8.03E-02 8.78E-02 9.35E-02 9.90E-02 1.03E-01 1.12E-01
        Thymus          8.17E-02 8.23E-02 8.49E-02 9.46E-02 1.02E-01 1.09E-01
        Uterus          1.81E-10 1.81E-10 1.81E-10 1.81E-10 1.81E-10 1.81E-10
-----------------------------------------------------------------------------
Ag-116  R-marrow        3.75E-01 4.00E-01 4.32E-01 4.69E-01 4.59E-01 4.61E-01
        Colon           3.94E-01 4.24E-01 4.41E-01 4.76E-01 5.03E-01 5.45E-01
        Lungs           3.80E-01 4.00E-01 4.16E-01 4.55E-01 4.88E-01 5.28E-01
        ST-wall         3.65E-01 3.96E-01 4.15E-01 4.49E-01 4.60E-01 5.00E-01
        Breast          4.36E-01 4.39E-01 4.52E-01 4.61E-01 4.85E-01 5.32E-01
        Ovaries         6.44E-10 6.44E-10 6.44E-10 6.44E-10 6.44E-10 6.44E-10
        Testes          4.54E-01 4.41E-01 4.66E-01 4.96E-01 5.38E-01 5.79E-01
        UB-wall         3.85E-01 4.05E-01 4.38E-01 4.79E-01 5.05E-01 5.57E-01
        Oesophagus      3.55E-01 3.68E-01 3.95E-01 4.24E-01 4.74E-01 5.22E-01
        Liver           3.66E-01 3.89E-01 4.10E-01 4.43E-01 4.64E-01 5.13E-01
        Thyroid         4.00E-01 4.08E-01 4.24E-01 4.44E-01 4.76E-01 5.36E-01
        Endost-BS       4.46E-01 4.54E-01 4.65E-01 4.84E-01 4.65E-01 4.93E-01
        Brain           4.27E-01 4.32E-01 4.43E-01 4.58E-01 4.80E-01 5.25E-01
        S-glands        4.46E-01 4.50E-01 4.58E-01 4.80E-01 5.09E-01 5.48E-01
        Skin            3.65E-01 3.74E-01 3.87E-01 3.99E-01 4.07E-01 4.24E-01
        Adrenals        3.57E-01 3.79E-01 4.13E-01 4.46E-01 4.59E-01 5.17E-01
        ET              4.31E-01 4.47E-01 4.54E-01 4.73E-01 5.00E-01 5.28E-01
        GB-wall         3.59E-01 3.65E-01 4.16E-01 4.44E-01 4.59E-01 5.01E-01
        Ht-wall         3.61E-01 3.71E-01 3.91E-01 4.29E-01 4.61E-01 5.11E-01
        Kidneys         3.69E-01 3.87E-01 4.27E-01 4.59E-01 4.76E-01 5.21E-01
        Lymph           3.90E-01 4.21E-01 4.43E-01 4.86E-01 5.05E-01 5.37E-01
        Muscle          4.37E-01 4.63E-01 4.81E-01 5.07E-01 5.29E-01 5.55E-01
        O-mucosa        4.20E-01 4.41E-01 4.54E-01 4.80E-01 5.05E-01 5.41E-01
        Pancreas        3.54E-01 3.76E-01 4.04E-01 4.48E-01 4.74E-01 5.13E-01
        Prostate        3.62E-01 4.31E-01 4.67E-01 4.99E-01 5.50E-01 5.88E-01
        SI-wall         3.79E-01 4.02E-01 4.24E-01 4.68E-01 4.99E-01 5.19E-01
        Spleen          3.73E-01 4.07E-01 4.32E-01 4.58E-01 4.79E-01 5.16E-01
        Thymus          3.83E-01 3.85E-01 3.96E-01 4.38E-01 4.74E-01 5.02E-01
        Uterus          6.44E-10 6.44E-10 6.44E-10 6.44E-10 6.44E-10 6.44E-10
-----------------------------------------------------------------------------
Ag-117  R-marrow        2.28E-01 2.44E-01 2.62E-01 2.85E-01 2.80E-01 2.81E-01
        Colon           2.40E-01 2.57E-01 2.66E-01 2.89E-01 3.05E-01 3.29E-01
        Lungs           2.31E-01 2.43E-01 2.52E-01 2.76E-01 2.97E-01 3.20E-01
        ST-wall         2.22E-01 2.40E-01 2.52E-01 2.71E-01 2.80E-01 3.04E-01
        Breast          2.63E-01 2.65E-01 2.72E-01 2.78E-01 2.91E-01 3.20E-01
        Ovaries         4.05E-10 4.05E-10 4.05E-10 4.05E-10 4.05E-10 4.05E-10
        Testes          2.74E-01 2.67E-01 2.81E-01 2.99E-01 3.24E-01 3.48E-01
        UB-wall         2.34E-01 2.46E-01 2.65E-01 2.90E-01 3.06E-01 3.37E-01
        Oesophagus      2.16E-01 2.24E-01 2.40E-01 2.56E-01 2.88E-01 3.16E-01
        Liver           2.22E-01 2.35E-01 2.48E-01 2.68E-01 2.82E-01 3.11E-01
        Thyroid         2.42E-01 2.47E-01 2.57E-01 2.71E-01 2.90E-01 3.24E-01
        Endost-BS       2.71E-01 2.77E-01 2.83E-01 2.94E-01 2.84E-01 3.00E-01
        Brain           2.59E-01 2.61E-01 2.69E-01 2.77E-01 2.91E-01 3.18E-01
        S-glands        2.70E-01 2.72E-01 2.77E-01 2.91E-01 3.08E-01 3.30E-01
        Skin            2.15E-01 2.20E-01 2.28E-01 2.35E-01 2.41E-01 2.52E-01
        Adrenals        2.16E-01 2.29E-01 2.49E-01 2.69E-01 2.77E-01 3.13E-01
        ET              2.61E-01 2.71E-01 2.75E-01 2.86E-01 3.02E-01 3.18E-01
        GB-wall         2.18E-01 2.21E-01 2.52E-01 2.68E-01 2.77E-01 3.04E-01
        Ht-wall         2.20E-01 2.26E-01 2.38E-01 2.60E-01 2.80E-01 3.10E-01
        Kidneys         2.24E-01 2.35E-01 2.58E-01 2.78E-01 2.89E-01 3.15E-01
        Lymph           2.36E-01 2.54E-01 2.67E-01 2.95E-01 3.06E-01 3.24E-01
        Muscle          2.64E-01 2.80E-01 2.91E-01 3.07E-01 3.20E-01 3.36E-01
        O-mucosa        2.54E-01 2.65E-01 2.74E-01 2.90E-01 3.04E-01 3.26E-01
        Pancreas        2.16E-01 2.28E-01 2.44E-01 2.70E-01 2.88E-01 3.11E-01
        Prostate        2.19E-01 2.60E-01 2.82E-01 3.02E-01 3.33E-01 3.56E-01
        SI-wall         2.30E-01 2.44E-01 2.56E-01 2.84E-01 3.04E-01 3.15E-01
        Spleen          2.26E-01 2.46E-01 2.61E-01 2.77E-01 2.91E-01 3.14E-01
        Thymus          2.32E-01 2.34E-01 2.40E-01 2.65E-01 2.88E-01 3.06E-01
        Uterus          4.05E-10 4.05E-10 4.05E-10 4.05E-10 4.05E-10 4.05E-10
-----------------------------------------------------------------------------
Ag-99   R-marrow        3.61E-01 3.87E-01 4.23E-01 4.63E-01 4.64E-01 4.67E-01
        Colon           3.80E-01 4.16E-01 4.39E-01 4.76E-01 5.03E-01 5.42E-01
        Lungs           3.69E-01 3.90E-01 4.05E-01 4.53E-01 4.84E-01 5.23E-01
        ST-wall         3.55E-01 3.89E-01 4.07E-01 4.45E-01 4.55E-01 4.94E-01
        Breast          4.39E-01 4.43E-01 4.56E-01 4.70E-01 4.94E-01 5.44E-01
        Ovaries         9.42E-10 9.42E-10 9.42E-10 9.42E-10 9.42E-10 9.42E-10
        Testes          4.57E-01 4.47E-01 4.74E-01 5.02E-01 5.55E-01 5.97E-01
        UB-wall         3.71E-01 3.94E-01 4.33E-01 4.80E-01 5.06E-01 5.62E-01
        Oesophagus      3.39E-01 3.54E-01 3.81E-01 4.15E-01 4.66E-01 5.15E-01
        Liver           3.56E-01 3.82E-01 4.02E-01 4.39E-01 4.59E-01 5.11E-01
        Thyroid         3.90E-01 3.99E-01 4.19E-01 4.39E-01 4.69E-01 5.36E-01
        Endost-BS       4.48E-01 4.56E-01 4.70E-01 4.93E-01 4.76E-01 5.04E-01
        Brain           4.13E-01 4.22E-01 4.35E-01 4.51E-01 4.77E-01 5.25E-01
        S-glands        4.45E-01 4.46E-01 4.60E-01 4.82E-01 5.10E-01 5.51E-01
        Skin            4.24E-01 4.35E-01 4.49E-01 4.64E-01 4.73E-01 4.94E-01
        Adrenals        3.47E-01 3.71E-01 4.02E-01 4.39E-01 4.53E-01 5.11E-01
        ET              4.29E-01 4.43E-01 4.50E-01 4.70E-01 4.97E-01 5.33E-01
        GB-wall         3.45E-01 3.58E-01 4.04E-01 4.43E-01 4.53E-01 4.98E-01
        Ht-wall         3.48E-01 3.61E-01 3.81E-01 4.23E-01 4.57E-01 5.02E-01
        Kidneys         3.58E-01 3.79E-01 4.22E-01 4.57E-01 4.72E-01 5.24E-01
        Lymph           3.80E-01 4.12E-01 4.39E-01 4.85E-01 5.05E-01 5.39E-01
        Muscle          4.33E-01 4.61E-01 4.80E-01 5.08E-01 5.33E-01 5.60E-01
        O-mucosa        4.09E-01 4.46E-01 4.58E-01 4.90E-01 5.17E-01 5.57E-01
        Pancreas        3.37E-01 3.64E-01 3.97E-01 4.46E-01 4.74E-01 5.09E-01
        Prostate        3.55E-01 4.26E-01 4.63E-01 4.96E-01 5.46E-01 5.86E-01
        SI-wall         3.64E-01 3.91E-01 4.18E-01 4.64E-01 4.92E-01 5.22E-01
        Spleen          3.66E-01 4.02E-01 4.29E-01 4.57E-01 4.72E-01 5.10E-01
        Thymus          3.70E-01 3.69E-01 3.85E-01 4.34E-01 4.64E-01 4.98E-01
        Uterus          9.42E-10 9.42E-10 9.42E-10 9.42E-10 9.42E-10 9.42E-10
-----------------------------------------------------------------------------
Al-26   R-marrow        4.52E-01 4.83E-01 5.21E-01 5.69E-01 5.61E-01 5.63E-01
        Colon           4.75E-01 5.12E-01 5.35E-01 5.79E-01 6.12E-01 6.61E-01
        Lungs           4.60E-01 4.82E-01 5.01E-01 5.52E-01 5.93E-01 6.41E-01
        ST-wall         4.40E-01 4.76E-01 5.01E-01 5.43E-01 5.57E-01 6.06E-01
        Breast          5.32E-01 5.36E-01 5.52E-01 5.65E-01 5.92E-01 6.49E-01
        Ovaries         8.64E-10 8.64E-10 8.64E-10 8.64E-10 8.64E-10 8.64E-10
        Testes          5.53E-01 5.39E-01 5.69E-01 6.04E-01 6.56E-01 7.04E-01
        UB-wall         4.65E-01 4.89E-01 5.30E-01 5.82E-01 6.15E-01 6.80E-01
        Oesophagus      4.26E-01 4.42E-01 4.75E-01 5.11E-01 5.74E-01 6.33E-01
        Liver           4.42E-01 4.69E-01 4.95E-01 5.35E-01 5.61E-01 6.23E-01
        Thyroid         4.82E-01 4.93E-01 5.12E-01 5.38E-01 5.76E-01 6.51E-01
        Endost-BS       5.41E-01 5.52E-01 5.66E-01 5.91E-01 5.69E-01 6.04E-01
        Brain           5.15E-01 5.21E-01 5.36E-01 5.54E-01 5.81E-01 6.39E-01
        S-glands        5.42E-01 5.45E-01 5.58E-01 5.85E-01 6.20E-01 6.68E-01
        Skin            4.58E-01 4.68E-01 4.84E-01 4.98E-01 5.10E-01 5.31E-01
        Adrenals        4.30E-01 4.57E-01 4.97E-01 5.39E-01 5.55E-01 6.26E-01
        ET              5.24E-01 5.42E-01 5.51E-01 5.75E-01 6.07E-01 6.42E-01
        GB-wall         4.32E-01 4.40E-01 5.01E-01 5.38E-01 5.54E-01 6.07E-01
        Ht-wall         4.36E-01 4.47E-01 4.71E-01 5.18E-01 5.59E-01 6.18E-01
        Kidneys         4.44E-01 4.66E-01 5.16E-01 5.56E-01 5.76E-01 6.33E-01
        Lymph           4.69E-01 5.08E-01 5.37E-01 5.92E-01 6.15E-01 6.53E-01
        Muscle          5.29E-01 5.62E-01 5.84E-01 6.17E-01 6.45E-01 6.76E-01
        O-mucosa        5.08E-01 5.37E-01 5.53E-01 5.87E-01 6.17E-01 6.62E-01
        Pancreas        4.25E-01 4.50E-01 4.88E-01 5.40E-01 5.76E-01 6.22E-01
        Prostate        4.38E-01 5.23E-01 5.66E-01 6.05E-01 6.66E-01 7.15E-01
        SI-wall         4.55E-01 4.85E-01 5.13E-01 5.67E-01 6.04E-01 6.31E-01
        Spleen          4.51E-01 4.90E-01 5.22E-01 5.55E-01 5.79E-01 6.26E-01
        Thymus          4.61E-01 4.64E-01 4.76E-01 5.30E-01 5.72E-01 6.08E-01
        Uterus          8.64E-10 8.64E-10 8.64E-10 8.64E-10 8.64E-10 8.64E-10
-----------------------------------------------------------------------------
Al-28   R-marrow        3.19E-01 3.42E-01 3.66E-01 3.97E-01 3.88E-01 3.89E-01
        Colon           3.35E-01 3.59E-01 3.71E-01 4.01E-01 4.23E-01 4.58E-01
        Lungs           3.24E-01 3.38E-01 3.51E-01 3.83E-01 4.13E-01 4.46E-01
        ST-wall         3.09E-01 3.32E-01 3.50E-01 3.77E-01 3.87E-01 4.22E-01
        Breast          3.66E-01 3.70E-01 3.80E-01 3.88E-01 4.07E-01 4.46E-01
        Ovaries         4.54E-10 4.54E-10 4.54E-10 4.54E-10 4.54E-10 4.54E-10
        Testes          3.80E-01 3.70E-01 3.90E-01 4.16E-01 4.48E-01 4.83E-01
        UB-wall         3.29E-01 3.44E-01 3.68E-01 4.02E-01 4.24E-01 4.68E-01
        Oesophagus      3.03E-01 3.14E-01 3.36E-01 3.56E-01 4.02E-01 4.42E-01
        Liver           3.11E-01 3.27E-01 3.45E-01 3.71E-01 3.91E-01 4.33E-01
        Thyroid         3.38E-01 3.44E-01 3.58E-01 3.76E-01 4.03E-01 4.50E-01
        Endost-BS       3.73E-01 3.81E-01 3.90E-01 4.04E-01 3.91E-01 4.16E-01
        Brain           3.63E-01 3.64E-01 3.76E-01 3.87E-01 4.03E-01 4.42E-01
        S-glands        3.75E-01 3.79E-01 3.85E-01 4.03E-01 4.28E-01 4.61E-01
        Skin            2.87E-01 2.94E-01 3.05E-01 3.14E-01 3.21E-01 3.35E-01
        Adrenals        3.02E-01 3.19E-01 3.48E-01 3.76E-01 3.86E-01 4.36E-01
        ET              3.64E-01 3.78E-01 3.83E-01 3.99E-01 4.22E-01 4.43E-01
        GB-wall         3.06E-01 3.07E-01 3.52E-01 3.73E-01 3.85E-01 4.22E-01
        Ht-wall         3.09E-01 3.15E-01 3.31E-01 3.62E-01 3.88E-01 4.32E-01
        Kidneys         3.12E-01 3.26E-01 3.58E-01 3.85E-01 4.00E-01 4.36E-01
        Lymph           3.29E-01 3.56E-01 3.73E-01 4.10E-01 4.25E-01 4.49E-01
        Muscle          3.68E-01 3.89E-01 4.04E-01 4.27E-01 4.46E-01 4.67E-01
        O-mucosa        3.57E-01 3.69E-01 3.80E-01 4.03E-01 4.23E-01 4.54E-01
        Pancreas        3.03E-01 3.17E-01 3.41E-01 3.72E-01 3.98E-01 4.32E-01
        Prostate        3.06E-01 3.64E-01 3.93E-01 4.20E-01 4.62E-01 4.98E-01
        SI-wall         3.22E-01 3.41E-01 3.57E-01 3.94E-01 4.23E-01 4.35E-01
        Spleen          3.16E-01 3.40E-01 3.62E-01 3.83E-01 4.04E-01 4.37E-01
        Thymus          3.24E-01 3.29E-01 3.35E-01 3.68E-01 4.00E-01 4.23E-01
        Uterus          4.54E-10 4.54E-10 4.54E-10 4.54E-10 4.54E-10 4.54E-10
-----------------------------------------------------------------------------
Al-29   R-marrow        2.34E-01 2.52E-01 2.71E-01 2.95E-01 2.90E-01 2.91E-01
        Colon           2.46E-01 2.66E-01 2.76E-01 2.98E-01 3.15E-01 3.41E-01
        Lungs           2.38E-01 2.50E-01 2.60E-01 2.85E-01 3.06E-01 3.30E-01
        ST-wall         2.28E-01 2.46E-01 2.59E-01 2.80E-01 2.87E-01 3.12E-01
        Breast          2.73E-01 2.77E-01 2.84E-01 2.90E-01 3.04E-01 3.37E-01
        Ovaries         3.98E-10 3.98E-10 3.98E-10 3.98E-10 3.98E-10 3.98E-10
        Testes          2.85E-01 2.77E-01 2.91E-01 3.11E-01 3.39E-01 3.65E-01
        UB-wall         2.40E-01 2.54E-01 2.73E-01 3.00E-01 3.15E-01 3.50E-01
        Oesophagus      2.22E-01 2.31E-01 2.47E-01 2.63E-01 2.98E-01 3.27E-01
        Liver           2.29E-01 2.43E-01 2.56E-01 2.75E-01 2.90E-01 3.22E-01
        Thyroid         2.50E-01 2.55E-01 2.66E-01 2.78E-01 2.97E-01 3.35E-01
        Endost-BS       2.78E-01 2.84E-01 2.90E-01 3.02E-01 2.94E-01 3.11E-01
        Brain           2.67E-01 2.70E-01 2.78E-01 2.88E-01 2.99E-01 3.30E-01
        S-glands        2.80E-01 2.81E-01 2.87E-01 3.01E-01 3.19E-01 3.43E-01
        Skin            2.29E-01 2.35E-01 2.44E-01 2.52E-01 2.57E-01 2.69E-01
        Adrenals        2.23E-01 2.36E-01 2.57E-01 2.78E-01 2.86E-01 3.23E-01
        ET              2.71E-01 2.80E-01 2.85E-01 2.97E-01 3.13E-01 3.30E-01
        GB-wall         2.23E-01 2.28E-01 2.60E-01 2.77E-01 2.86E-01 3.14E-01
        Ht-wall         2.27E-01 2.33E-01 2.45E-01 2.67E-01 2.88E-01 3.20E-01
        Kidneys         2.29E-01 2.41E-01 2.66E-01 2.86E-01 2.96E-01 3.25E-01
        Lymph           2.43E-01 2.64E-01 2.78E-01 3.06E-01 3.16E-01 3.36E-01
        Muscle          2.73E-01 2.90E-01 3.01E-01 3.18E-01 3.33E-01 3.49E-01
        O-mucosa        2.64E-01 2.76E-01 2.85E-01 3.02E-01 3.18E-01 3.41E-01
        Pancreas        2.19E-01 2.33E-01 2.53E-01 2.76E-01 2.97E-01 3.21E-01
        Prostate        2.27E-01 2.71E-01 2.92E-01 3.12E-01 3.43E-01 3.71E-01
        SI-wall         2.36E-01 2.52E-01 2.64E-01 2.92E-01 3.13E-01 3.25E-01
        Spleen          2.32E-01 2.53E-01 2.68E-01 2.85E-01 2.99E-01 3.24E-01
        Thymus          2.38E-01 2.42E-01 2.48E-01 2.74E-01 2.95E-01 3.13E-01
        Uterus          3.98E-10 3.98E-10 3.98E-10 3.98E-10 3.98E-10 3.98E-10
-----------------------------------------------------------------------------
Am-237  R-marrow        4.23E-02 4.69E-02 5.23E-02 5.80E-02 6.17E-02 6.25E-02
        Colon           4.71E-02 5.24E-02 5.57E-02 6.17E-02 6.47E-02 6.93E-02
        Lungs           4.51E-02 4.88E-02 5.11E-02 5.77E-02 6.19E-02 6.56E-02
        ST-wall         4.39E-02 4.99E-02 5.13E-02 5.68E-02 5.80E-02 6.28E-02
        Breast          5.49E-02 5.53E-02 5.72E-02 5.95E-02 6.19E-02 6.86E-02
        Ovaries         2.68E-10 2.68E-10 2.68E-10 2.68E-10 2.68E-10 2.68E-10
        Testes          5.79E-02 5.71E-02 6.16E-02 6.52E-02 7.28E-02 7.79E-02
        UB-wall         4.47E-02 4.90E-02 5.53E-02 6.21E-02 6.57E-02 7.28E-02
        Oesophagus      4.04E-02 4.31E-02 4.66E-02 5.22E-02 5.82E-02 6.37E-02
        Liver           4.40E-02 4.82E-02 5.07E-02 5.60E-02 5.90E-02 6.43E-02
        Thyroid         4.95E-02 5.03E-02 5.40E-02 5.78E-02 6.09E-02 6.93E-02
        Endost-BS       5.90E-02 6.15E-02 6.39E-02 6.79E-02 6.59E-02 7.01E-02
        Brain           4.95E-02 5.17E-02 5.43E-02 5.58E-02 6.03E-02 6.66E-02
        S-glands        5.54E-02 5.56E-02 5.81E-02 6.12E-02 6.43E-02 6.95E-02
        Skin            6.22E-02 6.34E-02 6.51E-02 6.72E-02 6.84E-02 7.18E-02
        Adrenals        4.16E-02 4.59E-02 4.95E-02 5.48E-02 5.72E-02 6.31E-02
        ET              5.32E-02 5.44E-02 5.54E-02 5.82E-02 6.20E-02 6.70E-02
        GB-wall         4.16E-02 4.53E-02 5.01E-02 5.59E-02 5.70E-02 6.28E-02
        Ht-wall         4.22E-02 4.55E-02 4.79E-02 5.36E-02 5.82E-02 6.23E-02
        Kidneys         4.42E-02 4.82E-02 5.35E-02 5.81E-02 6.03E-02 6.76E-02
        Lymph           4.71E-02 5.12E-02 5.52E-02 6.15E-02 6.42E-02 6.83E-02
        Muscle          5.42E-02 5.83E-02 6.12E-02 6.49E-02 6.77E-02 7.11E-02
        O-mucosa        4.95E-02 5.66E-02 5.89E-02 6.30E-02 6.67E-02 7.21E-02
        Pancreas        4.01E-02 4.59E-02 5.00E-02 5.76E-02 6.11E-02 6.48E-02
        Prostate        4.27E-02 5.27E-02 5.72E-02 6.26E-02 6.96E-02 7.44E-02
        SI-wall         4.45E-02 4.88E-02 5.30E-02 5.92E-02 6.28E-02 6.78E-02
        Spleen          4.57E-02 5.20E-02 5.53E-02 5.87E-02 6.02E-02 6.48E-02
        Thymus          4.43E-02 4.46E-02 4.72E-02 5.49E-02 5.83E-02 6.43E-02
        Uterus          2.68E-10 2.68E-10 2.68E-10 2.68E-10 2.68E-10 2.68E-10
-----------------------------------------------------------------------------
Am-238  R-marrow        1.34E-01 1.45E-01 1.57E-01 1.72E-01 1.73E-01 1.75E-01
        Colon           1.42E-01 1.55E-01 1.64E-01 1.77E-01 1.86E-01 2.02E-01
        Lungs           1.37E-01 1.46E-01 1.51E-01 1.69E-01 1.80E-01 1.95E-01
        ST-wall         1.32E-01 1.45E-01 1.52E-01 1.65E-01 1.69E-01 1.84E-01
        Breast          1.62E-01 1.65E-01 1.69E-01 1.74E-01 1.82E-01 2.02E-01
        Ovaries         3.79E-10 3.79E-10 3.79E-10 3.79E-10 3.79E-10 3.79E-10
        Testes          1.70E-01 1.65E-01 1.75E-01 1.86E-01 2.07E-01 2.21E-01
        UB-wall         1.37E-01 1.47E-01 1.61E-01 1.78E-01 1.88E-01 2.09E-01
        Oesophagus      1.27E-01 1.33E-01 1.43E-01 1.54E-01 1.74E-01 1.92E-01
        Liver           1.32E-01 1.42E-01 1.50E-01 1.63E-01 1.71E-01 1.91E-01
        Thyroid         1.47E-01 1.49E-01 1.57E-01 1.64E-01 1.75E-01 1.99E-01
        Endost-BS       1.67E-01 1.70E-01 1.74E-01 1.83E-01 1.78E-01 1.89E-01
        Brain           1.54E-01 1.57E-01 1.62E-01 1.68E-01 1.76E-01 1.96E-01
        S-glands        1.65E-01 1.65E-01 1.70E-01 1.78E-01 1.89E-01 2.04E-01
        Skin            1.52E-01 1.55E-01 1.61E-01 1.66E-01 1.69E-01 1.76E-01
        Adrenals        1.29E-01 1.38E-01 1.50E-01 1.63E-01 1.69E-01 1.90E-01
        ET              1.59E-01 1.64E-01 1.67E-01 1.75E-01 1.85E-01 1.97E-01
        GB-wall         1.28E-01 1.33E-01 1.51E-01 1.64E-01 1.68E-01 1.86E-01
        Ht-wall         1.30E-01 1.35E-01 1.42E-01 1.57E-01 1.70E-01 1.88E-01
        Kidneys         1.32E-01 1.41E-01 1.56E-01 1.70E-01 1.75E-01 1.95E-01
        Lymph           1.42E-01 1.54E-01 1.64E-01 1.81E-01 1.87E-01 2.00E-01
        Muscle          1.61E-01 1.72E-01 1.79E-01 1.89E-01 1.98E-01 2.09E-01
        O-mucosa        1.52E-01 1.65E-01 1.70E-01 1.82E-01 1.92E-01 2.06E-01
        Pancreas        1.25E-01 1.36E-01 1.48E-01 1.64E-01 1.76E-01 1.90E-01
        Prostate        1.32E-01 1.59E-01 1.71E-01 1.85E-01 2.03E-01 2.19E-01
        SI-wall         1.36E-01 1.47E-01 1.55E-01 1.72E-01 1.83E-01 1.94E-01
        Spleen          1.36E-01 1.49E-01 1.58E-01 1.70E-01 1.76E-01 1.91E-01
        Thymus          1.38E-01 1.38E-01 1.44E-01 1.61E-01 1.73E-01 1.84E-01
        Uterus          3.79E-10 3.79E-10 3.79E-10 3.79E-10 3.79E-10 3.79E-10
-----------------------------------------------------------------------------
Am-239  R-marrow        2.02E-02 2.29E-02 2.61E-02 2.91E-02 3.29E-02 3.34E-02
        Colon           2.42E-02 2.71E-02 2.87E-02 3.23E-02 3.34E-02 3.60E-02
        Lungs           2.27E-02 2.51E-02 2.63E-02 2.98E-02 3.23E-02 3.34E-02
        ST-wall         2.23E-02 2.60E-02 2.64E-02 2.94E-02 3.02E-02 3.25E-02
        Breast          2.71E-02 2.75E-02 2.81E-02 2.96E-02 3.05E-02 3.40E-02
        Ovaries         2.29E-10 2.29E-10 2.29E-10 2.29E-10 2.29E-10 2.29E-10
        Testes          2.95E-02 2.88E-02 3.20E-02 3.39E-02 3.81E-02 4.08E-02
        UB-wall         2.23E-02 2.50E-02 2.87E-02 3.25E-02 3.45E-02 3.75E-02
        Oesophagus      2.00E-02 2.18E-02 2.35E-02 2.67E-02 2.99E-02 3.20E-02
        Liver           2.24E-02 2.48E-02 2.62E-02 2.91E-02 3.08E-02 3.30E-02
        Thyroid         2.63E-02 2.62E-02 2.86E-02 3.13E-02 3.26E-02 3.61E-02
        Endost-BS       3.16E-02 3.34E-02 3.49E-02 3.75E-02 3.65E-02 3.90E-02
        Brain           2.44E-02 2.58E-02 2.76E-02 2.81E-02 3.08E-02 3.40E-02
        S-glands        2.78E-02 2.81E-02 2.96E-02 3.10E-02 3.24E-02 3.50E-02
        Skin            3.34E-02 3.41E-02 3.47E-02 3.58E-02 3.64E-02 3.88E-02
        Adrenals        2.03E-02 2.32E-02 2.49E-02 2.80E-02 2.95E-02 3.16E-02
        ET              2.67E-02 2.68E-02 2.72E-02 2.91E-02 3.10E-02 3.34E-02
        GB-wall         2.08E-02 2.32E-02 2.56E-02 2.85E-02 2.91E-02 3.22E-02
        Ht-wall         2.12E-02 2.36E-02 2.46E-02 2.78E-02 3.02E-02 3.19E-02
        Kidneys         2.25E-02 2.51E-02 2.77E-02 3.01E-02 3.12E-02 3.51E-02
        Lymph           2.41E-02 2.60E-02 2.81E-02 3.16E-02 3.27E-02 3.45E-02
        Muscle          2.75E-02 2.98E-02 3.14E-02 3.33E-02 3.46E-02 3.61E-02
        O-mucosa        2.43E-02 2.85E-02 3.01E-02 3.23E-02 3.42E-02 3.70E-02
        Pancreas        1.99E-02 2.37E-02 2.58E-02 2.99E-02 3.17E-02 3.36E-02
        Prostate        2.06E-02 2.63E-02 2.83E-02 3.20E-02 3.57E-02 3.83E-02
        SI-wall         2.26E-02 2.51E-02 2.73E-02 3.08E-02 3.26E-02 3.54E-02
        Spleen          2.36E-02 2.75E-02 2.88E-02 3.08E-02 3.14E-02 3.37E-02
        Thymus          2.17E-02 2.25E-02 2.37E-02 2.81E-02 3.01E-02 3.31E-02
        Uterus          2.29E-10 2.29E-10 2.29E-10 2.29E-10 2.29E-10 2.29E-10
-----------------------------------------------------------------------------
Am-240  R-marrow        1.54E-01 1.67E-01 1.81E-01 1.98E-01 1.99E-01 2.01E-01
        Colon           1.62E-01 1.79E-01 1.88E-01 2.03E-01 2.14E-01 2.32E-01
        Lungs           1.56E-01 1.68E-01 1.74E-01 1.94E-01 2.07E-01 2.24E-01
        ST-wall         1.52E-01 1.67E-01 1.75E-01 1.90E-01 1.93E-01 2.11E-01
        Breast          1.86E-01 1.90E-01 1.95E-01 2.00E-01 2.09E-01 2.33E-01
        Ovaries         4.08E-10 4.08E-10 4.08E-10 4.08E-10 4.08E-10 4.08E-10
        Testes          1.96E-01 1.90E-01 2.01E-01 2.14E-01 2.38E-01 2.54E-01
        UB-wall         1.57E-01 1.69E-01 1.84E-01 2.04E-01 2.15E-01 2.40E-01
        Oesophagus      1.47E-01 1.53E-01 1.64E-01 1.77E-01 2.01E-01 2.20E-01
        Liver           1.52E-01 1.64E-01 1.72E-01 1.87E-01 1.96E-01 2.20E-01
        Thyroid         1.69E-01 1.71E-01 1.80E-01 1.87E-01 2.00E-01 2.29E-01
        Endost-BS       1.91E-01 1.95E-01 1.99E-01 2.09E-01 2.04E-01 2.17E-01
        Brain           1.78E-01 1.81E-01 1.87E-01 1.93E-01 2.02E-01 2.25E-01
        S-glands        1.90E-01 1.90E-01 1.96E-01 2.05E-01 2.18E-01 2.34E-01
        Skin            1.73E-01 1.77E-01 1.83E-01 1.89E-01 1.92E-01 2.01E-01
        Adrenals        1.48E-01 1.59E-01 1.72E-01 1.87E-01 1.94E-01 2.19E-01
        ET              1.83E-01 1.89E-01 1.92E-01 2.01E-01 2.13E-01 2.26E-01
        GB-wall         1.46E-01 1.53E-01 1.73E-01 1.89E-01 1.94E-01 2.14E-01
        Ht-wall         1.50E-01 1.56E-01 1.63E-01 1.80E-01 1.94E-01 2.16E-01
        Kidneys         1.52E-01 1.62E-01 1.79E-01 1.95E-01 2.00E-01 2.24E-01
        Lymph           1.63E-01 1.78E-01 1.88E-01 2.08E-01 2.15E-01 2.30E-01
        Muscle          1.85E-01 1.97E-01 2.05E-01 2.17E-01 2.28E-01 2.40E-01
        O-mucosa        1.75E-01 1.90E-01 1.95E-01 2.09E-01 2.20E-01 2.36E-01
        Pancreas        1.43E-01 1.56E-01 1.70E-01 1.88E-01 2.02E-01 2.18E-01
        Prostate        1.52E-01 1.83E-01 1.97E-01 2.13E-01 2.33E-01 2.53E-01
        SI-wall         1.56E-01 1.69E-01 1.77E-01 1.98E-01 2.11E-01 2.23E-01
        Spleen          1.55E-01 1.71E-01 1.81E-01 1.95E-01 2.01E-01 2.19E-01
        Thymus          1.58E-01 1.59E-01 1.66E-01 1.85E-01 1.98E-01 2.11E-01
        Uterus          4.08E-10 4.08E-10 4.08E-10 4.08E-10 4.08E-10 4.08E-10
-----------------------------------------------------------------------------
Am-241  R-marrow        6.05E-04 7.28E-04 8.91E-04 1.06E-03 1.38E-03 1.53E-03
        Colon           9.55E-04 1.13E-03 1.25E-03 1.41E-03 1.51E-03 1.67E-03
        Lungs           8.09E-04 9.59E-04 1.04E-03 1.30E-03 1.43E-03 1.56E-03
        ST-wall         8.27E-04 1.03E-03 1.07E-03 1.29E-03 1.30E-03 1.54E-03
        Breast          1.08E-03 1.08E-03 1.10E-03 1.10E-03 1.22E-03 1.52E-03
        Ovaries         2.82E-11 2.82E-11 2.82E-11 2.82E-11 2.82E-11 2.82E-11
        Testes          1.32E-03 1.27E-03 1.49E-03 1.63E-03 2.12E-03 2.18E-03
        UB-wall         7.53E-04 9.41E-04 1.17E-03 1.39E-03 1.61E-03 1.82E-03
        Oesophagus      6.11E-04 7.58E-04 8.22E-04 1.07E-03 1.17E-03 1.35E-03
        Liver           8.12E-04 9.70E-04 1.03E-03 1.24E-03 1.35E-03 1.63E-03
        Thyroid         1.09E-03 1.11E-03 1.34E-03 1.49E-03 1.53E-03 1.72E-03
        Endost-BS       1.21E-03 1.30E-03 1.42E-03 1.63E-03 1.67E-03 1.90E-03
        Brain           8.15E-04 9.43E-04 9.98E-04 1.06E-03 1.23E-03 1.48E-03
        S-glands        1.13E-03 1.03E-03 1.18E-03 1.26E-03 1.28E-03 1.46E-03
        Skin            1.61E-03 1.64E-03 1.69E-03 1.75E-03 1.80E-03 1.97E-03
        Adrenals        7.22E-04 8.54E-04 9.86E-04 1.12E-03 1.21E-03 1.46E-03
        ET              9.51E-04 9.06E-04 9.59E-04 1.09E-03 1.25E-03 1.41E-03
        GB-wall         7.04E-04 7.87E-04 1.04E-03 1.21E-03 1.27E-03 1.42E-03
        Ht-wall         7.31E-04 8.50E-04 9.48E-04 1.16E-03 1.31E-03 1.50E-03
        Kidneys         8.39E-04 9.97E-04 1.15E-03 1.31E-03 1.41E-03 1.62E-03
        Lymph           9.26E-04 1.03E-03 1.19E-03 1.37E-03 1.43E-03 1.51E-03
        Muscle          1.16E-03 1.28E-03 1.38E-03 1.52E-03 1.60E-03 1.72E-03
        O-mucosa        8.27E-04 1.08E-03 1.25E-03 1.42E-03 1.59E-03 1.66E-03
        Pancreas        6.38E-04 8.75E-04 9.69E-04 1.26E-03 1.37E-03 1.57E-03
        Prostate        6.07E-04 1.08E-03 1.12E-03 1.29E-03 1.62E-03 1.87E-03
        SI-wall         8.56E-04 9.76E-04 1.14E-03 1.31E-03 1.45E-03 1.58E-03
        Spleen          8.85E-04 1.16E-03 1.22E-03 1.37E-03 1.46E-03 1.63E-03
        Thymus          7.37E-04 7.73E-04 8.65E-04 1.14E-03 1.19E-03 1.25E-03
        Uterus          2.82E-11 2.82E-11 2.82E-11 2.82E-11 2.82E-11 2.82E-11
-----------------------------------------------------------------------------
Am-242  R-marrow        9.40E-04 1.07E-03 1.22E-03 1.37E-03 1.65E-03 1.68E-03
        Colon           1.19E-03 1.34E-03 1.43E-03 1.62E-03 1.64E-03 1.82E-03
        Lungs           1.10E-03 1.23E-03 1.29E-03 1.49E-03 1.62E-03 1.65E-03
        ST-wall         1.09E-03 1.29E-03 1.31E-03 1.47E-03 1.51E-03 1.62E-03
        Breast          1.29E-03 1.33E-03 1.34E-03 1.42E-03 1.47E-03 1.66E-03
        Ovaries         1.68E-11 1.68E-11 1.68E-11 1.68E-11 1.68E-11 1.68E-11
        Testes          1.47E-03 1.39E-03 1.62E-03 1.72E-03 1.99E-03 2.15E-03
        UB-wall         1.07E-03 1.23E-03 1.42E-03 1.63E-03 1.74E-03 1.86E-03
        Oesophagus      9.59E-04 1.06E-03 1.15E-03 1.31E-03 1.47E-03 1.56E-03
        Liver           1.09E-03 1.22E-03 1.30E-03 1.45E-03 1.54E-03 1.64E-03
        Thyroid         1.37E-03 1.33E-03 1.45E-03 1.63E-03 1.68E-03 1.80E-03
        Endost-BS       1.62E-03 1.71E-03 1.79E-03 1.94E-03 1.88E-03 2.02E-03
        Brain           1.17E-03 1.24E-03 1.33E-03 1.36E-03 1.50E-03 1.66E-03
        S-glands        1.36E-03 1.38E-03 1.46E-03 1.51E-03 1.58E-03 1.71E-03
        Skin            2.65E-03 2.58E-03 2.63E-03 2.85E-03 3.23E-03 4.20E-03
        Adrenals        9.54E-04 1.14E-03 1.22E-03 1.38E-03 1.47E-03 1.55E-03
        ET              1.29E-03 1.28E-03 1.28E-03 1.42E-03 1.51E-03 1.61E-03
        GB-wall         1.01E-03 1.14E-03 1.26E-03 1.40E-03 1.42E-03 1.61E-03
        Ht-wall         1.02E-03 1.16E-03 1.21E-03 1.37E-03 1.50E-03 1.59E-03
        Kidneys         1.10E-03 1.24E-03 1.37E-03 1.50E-03 1.55E-03 1.75E-03
        Lymph           1.19E-03 1.27E-03 1.38E-03 1.57E-03 1.60E-03 1.70E-03
        Muscle          1.35E-03 1.47E-03 1.56E-03 1.65E-03 1.73E-03 1.79E-03
        O-mucosa        1.15E-03 1.39E-03 1.49E-03 1.63E-03 1.72E-03 1.87E-03
        Pancreas        9.51E-04 1.16E-03 1.27E-03 1.49E-03 1.58E-03 1.69E-03
        Prostate        9.63E-04 1.27E-03 1.34E-03 1.60E-03 1.76E-03 1.93E-03
        SI-wall         1.10E-03 1.24E-03 1.35E-03 1.55E-03 1.61E-03 1.77E-03
        Spleen          1.18E-03 1.39E-03 1.43E-03 1.57E-03 1.58E-03 1.70E-03
        Thymus          1.04E-03 1.11E-03 1.15E-03 1.38E-03 1.50E-03 1.61E-03
        Uterus          1.68E-11 1.68E-11 1.68E-11 1.68E-11 1.68E-11 1.68E-11
-----------------------------------------------------------------------------
Am-242m R-marrow        1.75E-05 2.00E-05 2.35E-05 2.82E-05 3.56E-05 4.19E-05
        Colon           2.30E-05 3.13E-05 3.20E-05 4.04E-05 3.83E-05 5.17E-05
        Lungs           2.03E-05 2.31E-05 2.46E-05 3.09E-05 3.52E-05 3.73E-05
        ST-wall         2.04E-05 2.47E-05 2.47E-05 2.91E-05 2.93E-05 3.40E-05
        Breast          4.59E-05 4.91E-05 5.52E-05 5.51E-05 6.30E-05 8.69E-05
        Ovaries         1.49E-12 1.49E-12 1.49E-12 1.49E-12 1.49E-12 1.49E-12
        Testes          4.85E-05 4.35E-05 6.91E-05 7.22E-05 1.18E-04 1.61E-04
        UB-wall         1.93E-05 2.22E-05 2.64E-05 3.42E-05 3.69E-05 5.50E-05
        Oesophagus      1.71E-05 1.90E-05 2.05E-05 2.40E-05 2.70E-05 2.89E-05
        Liver           1.97E-05 2.25E-05 2.35E-05 2.84E-05 3.08E-05 3.51E-05
        Thyroid         2.97E-05 2.95E-05 3.51E-05 4.77E-05 3.40E-05 4.42E-05
        Endost-BS       2.88E-05 3.03E-05 3.20E-05 3.50E-05 3.46E-05 3.75E-05
        Brain           2.09E-05 2.22E-05 2.39E-05 2.45E-05 2.72E-05 3.09E-05
        S-glands        4.05E-05 2.92E-05 4.19E-05 3.44E-05 3.40E-05 4.92E-05
        Skin            1.17E-04 1.19E-04 1.24E-04 1.33E-04 1.44E-04 1.68E-04
        Adrenals        1.78E-05 2.08E-05 2.34E-05 2.84E-05 3.02E-05 3.93E-05
        ET              3.39E-05 3.09E-05 2.83E-05 3.34E-05 4.07E-05 5.48E-05
        GB-wall         1.86E-05 2.03E-05 2.34E-05 2.72E-05 2.78E-05 3.34E-05
        Ht-wall         1.88E-05 2.12E-05 2.24E-05 2.68E-05 3.00E-05 3.40E-05
        Kidneys         2.02E-05 2.40E-05 2.76E-05 3.18E-05 3.32E-05 4.16E-05
        Lymph           2.86E-05 2.91E-05 3.40E-05 4.29E-05 4.51E-05 5.09E-05
        Muscle          3.43E-05 4.15E-05 4.65E-05 5.36E-05 6.31E-05 7.32E-05
        O-mucosa        2.27E-05 4.78E-05 6.02E-05 7.45E-05 8.43E-05 9.43E-05
        Pancreas        1.71E-05 2.13E-05 2.34E-05 3.04E-05 3.22E-05 3.88E-05
        Prostate        1.73E-05 2.92E-05 2.96E-05 4.19E-05 5.19E-05 7.97E-05
        SI-wall         2.12E-05 2.38E-05 2.65E-05 3.19E-05 3.42E-05 4.17E-05
        Spleen          2.16E-05 2.83E-05 2.99E-05 3.41E-05 3.66E-05 4.19E-05
        Thymus          2.05E-05 1.98E-05 2.11E-05 2.79E-05 2.92E-05 3.52E-05
        Uterus          1.49E-12 1.49E-12 1.49E-12 1.49E-12 1.49E-12 1.49E-12
-----------------------------------------------------------------------------
Am-243  R-marrow        2.41E-03 2.82E-03 3.34E-03 3.90E-03 4.84E-03 5.10E-03
        Colon           3.39E-03 3.91E-03 4.20E-03 4.70E-03 4.95E-03 5.40E-03
        Lungs           2.99E-03 3.46E-03 3.74E-03 4.34E-03 4.69E-03 5.03E-03
        ST-wall         3.04E-03 3.68E-03 3.83E-03 4.37E-03 4.45E-03 5.01E-03
        Breast          3.57E-03 3.67E-03 3.78E-03 3.70E-03 3.96E-03 4.70E-03
        Ovaries         6.98E-11 6.98E-11 6.98E-11 6.98E-11 6.98E-11 6.98E-11
        Testes          4.32E-03 4.15E-03 4.75E-03 5.24E-03 6.33E-03 6.43E-03
        UB-wall         2.83E-03 3.38E-03 4.09E-03 4.79E-03 5.39E-03 5.81E-03
        Oesophagus      2.43E-03 2.88E-03 3.14E-03 3.80E-03 4.21E-03 4.61E-03
        Liver           3.00E-03 3.48E-03 3.73E-03 4.23E-03 4.53E-03 5.14E-03
        Thyroid         3.93E-03 3.87E-03 4.43E-03 5.00E-03 5.25E-03 5.71E-03
        Endost-BS       4.56E-03 4.83E-03 5.16E-03 5.80E-03 5.75E-03 6.31E-03
        Brain           3.15E-03 3.40E-03 3.58E-03 3.84E-03 4.22E-03 4.84E-03
        S-glands        3.87E-03 3.78E-03 4.07E-03 4.30E-03 4.56E-03 4.94E-03
        Skin            4.88E-03 4.97E-03 5.08E-03 5.21E-03 5.31E-03 5.68E-03
        Adrenals        2.62E-03 3.15E-03 3.50E-03 3.82E-03 4.24E-03 4.71E-03
        ET              3.58E-03 3.39E-03 3.41E-03 3.88E-03 4.23E-03 4.71E-03
        GB-wall         2.85E-03 2.98E-03 3.71E-03 4.13E-03 4.33E-03 4.77E-03
        Ht-wall         2.83E-03 3.14E-03 3.51E-03 3.96E-03 4.41E-03 4.82E-03
        Kidneys         3.04E-03 3.52E-03 3.96E-03 4.45E-03 4.71E-03 5.26E-03
        Lymph           3.34E-03 3.62E-03 4.02E-03 4.56E-03 4.68E-03 4.91E-03
        Muscle          3.93E-03 4.26E-03 4.55E-03 4.89E-03 5.10E-03 5.38E-03
        O-mucosa        2.93E-03 3.87E-03 4.14E-03 4.61E-03 4.98E-03 5.34E-03
        Pancreas        2.53E-03 3.21E-03 3.51E-03 4.29E-03 4.69E-03 5.06E-03
        Prostate        2.54E-03 3.70E-03 3.80E-03 4.49E-03 5.23E-03 5.85E-03
        SI-wall         3.12E-03 3.50E-03 3.90E-03 4.55E-03 4.88E-03 5.26E-03
        Spleen          3.27E-03 4.03E-03 4.26E-03 4.64E-03 4.81E-03 5.20E-03
        Thymus          2.82E-03 3.03E-03 3.30E-03 4.08E-03 4.34E-03 4.42E-03
        Uterus          6.98E-11 6.98E-11 6.98E-11 6.98E-11 6.98E-11 6.98E-11
-----------------------------------------------------------------------------
Am-244  R-marrow        1.19E-01 1.27E-01 1.39E-01 1.52E-01 1.53E-01 1.56E-01
        Colon           1.24E-01 1.37E-01 1.46E-01 1.57E-01 1.66E-01 1.80E-01
        Lungs           1.21E-01 1.29E-01 1.33E-01 1.50E-01 1.60E-01 1.74E-01
        ST-wall         1.17E-01 1.29E-01 1.35E-01 1.47E-01 1.49E-01 1.63E-01
        Breast          1.45E-01 1.48E-01 1.52E-01 1.57E-01 1.64E-01 1.81E-01
        Ovaries         3.27E-10 3.27E-10 3.27E-10 3.27E-10 3.27E-10 3.27E-10
        Testes          1.52E-01 1.49E-01 1.57E-01 1.66E-01 1.87E-01 1.99E-01
        UB-wall         1.21E-01 1.29E-01 1.42E-01 1.59E-01 1.68E-01 1.87E-01
        Oesophagus      1.11E-01 1.18E-01 1.26E-01 1.37E-01 1.54E-01 1.70E-01
        Liver           1.16E-01 1.26E-01 1.33E-01 1.45E-01 1.52E-01 1.71E-01
        Thyroid         1.29E-01 1.31E-01 1.39E-01 1.43E-01 1.54E-01 1.77E-01
        Endost-BS       1.48E-01 1.50E-01 1.55E-01 1.62E-01 1.59E-01 1.68E-01
        Brain           1.36E-01 1.40E-01 1.43E-01 1.49E-01 1.57E-01 1.75E-01
        S-glands        1.47E-01 1.48E-01 1.53E-01 1.59E-01 1.70E-01 1.83E-01
        Skin            1.44E-01 1.48E-01 1.53E-01 1.58E-01 1.60E-01 1.68E-01
        Adrenals        1.15E-01 1.23E-01 1.33E-01 1.45E-01 1.50E-01 1.69E-01
        ET              1.42E-01 1.47E-01 1.49E-01 1.56E-01 1.65E-01 1.78E-01
        GB-wall         1.13E-01 1.18E-01 1.33E-01 1.47E-01 1.50E-01 1.66E-01
        Ht-wall         1.14E-01 1.19E-01 1.25E-01 1.39E-01 1.50E-01 1.67E-01
        Kidneys         1.17E-01 1.24E-01 1.38E-01 1.51E-01 1.56E-01 1.74E-01
        Lymph           1.25E-01 1.37E-01 1.45E-01 1.61E-01 1.67E-01 1.80E-01
        Muscle          1.43E-01 1.53E-01 1.59E-01 1.69E-01 1.78E-01 1.88E-01
        O-mucosa        1.35E-01 1.48E-01 1.52E-01 1.64E-01 1.73E-01 1.86E-01
        Pancreas        1.10E-01 1.20E-01 1.31E-01 1.46E-01 1.56E-01 1.69E-01
        Prostate        1.18E-01 1.41E-01 1.52E-01 1.66E-01 1.81E-01 1.95E-01
        SI-wall         1.19E-01 1.29E-01 1.37E-01 1.52E-01 1.62E-01 1.73E-01
        Spleen          1.21E-01 1.32E-01 1.41E-01 1.51E-01 1.55E-01 1.69E-01
        Thymus          1.22E-01 1.21E-01 1.28E-01 1.43E-01 1.53E-01 1.63E-01
        Uterus          3.27E-10 3.27E-10 3.27E-10 3.27E-10 3.27E-10 3.27E-10
-----------------------------------------------------------------------------
Am-244m R-marrow        2.33E-03 2.53E-03 2.74E-03 3.01E-03 3.03E-03 3.06E-03
        Colon           2.47E-03 2.72E-03 2.86E-03 3.09E-03 3.26E-03 3.54E-03
        Lungs           2.37E-03 2.54E-03 2.65E-03 2.94E-03 3.15E-03 3.39E-03
        ST-wall         2.31E-03 2.53E-03 2.65E-03 2.88E-03 2.94E-03 3.20E-03
        Breast          2.83E-03 2.88E-03 2.96E-03 3.04E-03 3.22E-03 3.79E-03
        Ovaries         7.57E-12 7.57E-12 7.57E-12 7.57E-12 7.57E-12 7.57E-12
        Testes          3.02E-03 2.89E-03 3.09E-03 3.29E-03 3.82E-03 4.46E-03
        UB-wall         2.38E-03 2.56E-03 2.80E-03 3.11E-03 3.27E-03 3.66E-03
        Oesophagus      2.23E-03 2.32E-03 2.49E-03 2.68E-03 3.04E-03 3.34E-03
        Liver           2.30E-03 2.48E-03 2.61E-03 2.84E-03 2.98E-03 3.33E-03
        Thyroid         2.56E-03 2.60E-03 2.74E-03 2.87E-03 3.05E-03 3.48E-03
        Endost-BS       2.90E-03 2.96E-03 3.03E-03 3.19E-03 3.12E-03 3.30E-03
        Brain           2.68E-03 2.74E-03 2.83E-03 2.93E-03 3.07E-03 3.41E-03
        S-glands        2.88E-03 2.88E-03 2.97E-03 3.11E-03 3.30E-03 3.56E-03
        Skin            5.62E-03 5.58E-03 5.80E-03 6.47E-03 7.25E-03 9.14E-03
        Adrenals        2.24E-03 2.41E-03 2.61E-03 2.84E-03 2.94E-03 3.32E-03
        ET              2.79E-03 2.87E-03 2.91E-03 3.05E-03 3.24E-03 3.52E-03
        GB-wall         2.21E-03 2.32E-03 2.63E-03 2.86E-03 2.93E-03 3.24E-03
        Ht-wall         2.27E-03 2.37E-03 2.48E-03 2.73E-03 2.95E-03 3.27E-03
        Kidneys         2.30E-03 2.46E-03 2.73E-03 2.95E-03 3.04E-03 3.39E-03
        Lymph           2.48E-03 2.69E-03 2.85E-03 3.15E-03 3.27E-03 3.49E-03
        Muscle          2.81E-03 3.03E-03 3.16E-03 3.35E-03 3.56E-03 3.74E-03
        O-mucosa        2.66E-03 2.92E-03 2.98E-03 3.26E-03 3.50E-03 3.97E-03
        Pancreas        2.18E-03 2.37E-03 2.59E-03 2.85E-03 3.06E-03 3.31E-03
        Prostate        2.30E-03 2.78E-03 2.99E-03 3.22E-03 3.54E-03 3.86E-03
        SI-wall         2.37E-03 2.56E-03 2.69E-03 3.01E-03 3.21E-03 3.38E-03
        Spleen          2.36E-03 2.61E-03 2.76E-03 2.96E-03 3.06E-03 3.33E-03
        Thymus          2.40E-03 2.42E-03 2.52E-03 2.81E-03 3.01E-03 3.22E-03
        Uterus          7.57E-12 7.57E-12 7.57E-12 7.57E-12 7.57E-12 7.57E-12
-----------------------------------------------------------------------------
Am-245  R-marrow        3.08E-03 3.49E-03 3.94E-03 4.38E-03 4.86E-03 4.94E-03
        Colon           3.59E-03 4.01E-03 4.26E-03 4.77E-03 4.97E-03 5.31E-03
        Lungs           3.40E-03 3.73E-03 3.91E-03 4.42E-03 4.77E-03 4.96E-03
        ST-wall         3.33E-03 3.85E-03 3.92E-03 4.36E-03 4.46E-03 4.82E-03
        Breast          4.11E-03 4.14E-03 4.26E-03 4.47E-03 4.62E-03 5.13E-03
        Ovaries         2.88E-11 2.88E-11 2.88E-11 2.88E-11 2.88E-11 2.88E-11
        Testes          4.39E-03 4.33E-03 4.75E-03 5.03E-03 5.61E-03 6.05E-03
        UB-wall         3.34E-03 3.72E-03 4.26E-03 4.80E-03 5.09E-03 5.59E-03
        Oesophagus      3.01E-03 3.25E-03 3.51E-03 3.97E-03 4.44E-03 4.78E-03
        Liver           3.34E-03 3.69E-03 3.87E-03 4.31E-03 4.56E-03 4.88E-03
        Thyroid         3.83E-03 3.85E-03 4.20E-03 4.58E-03 4.76E-03 5.34E-03
        Endost-BS       4.64E-03 4.90E-03 5.10E-03 5.47E-03 5.34E-03 5.68E-03
        Brain           3.67E-03 3.86E-03 4.13E-03 4.20E-03 4.59E-03 5.07E-03
        S-glands        4.16E-03 4.19E-03 4.41E-03 4.65E-03 4.85E-03 5.24E-03
        Skin            6.62E-03 6.57E-03 6.73E-03 7.18E-03 7.83E-03 9.50E-03
        Adrenals        3.07E-03 3.45E-03 3.71E-03 4.16E-03 4.37E-03 4.73E-03
        ET              3.99E-03 4.04E-03 4.11E-03 4.36E-03 4.65E-03 5.04E-03
        GB-wall         3.11E-03 3.46E-03 3.79E-03 4.24E-03 4.33E-03 4.77E-03
        Ht-wall         3.17E-03 3.50E-03 3.66E-03 4.12E-03 4.48E-03 4.73E-03
        Kidneys         3.35E-03 3.71E-03 4.10E-03 4.45E-03 4.62E-03 5.20E-03
        Lymph           3.58E-03 3.87E-03 4.19E-03 4.70E-03 4.88E-03 5.17E-03
        Muscle          4.11E-03 4.45E-03 4.69E-03 4.97E-03 5.17E-03 5.40E-03
        O-mucosa        3.68E-03 4.27E-03 4.50E-03 4.81E-03 5.11E-03 5.56E-03
        Pancreas        2.99E-03 3.52E-03 3.82E-03 4.44E-03 4.70E-03 4.97E-03
        Prostate        3.13E-03 3.94E-03 4.27E-03 4.76E-03 5.33E-03 5.68E-03
        SI-wall         3.37E-03 3.72E-03 4.06E-03 4.55E-03 4.84E-03 5.24E-03
        Spleen          3.48E-03 4.05E-03 4.28E-03 4.52E-03 4.64E-03 4.97E-03
        Thymus          3.27E-03 3.34E-03 3.53E-03 4.19E-03 4.46E-03 4.96E-03
        Uterus          2.88E-11 2.88E-11 2.88E-11 2.88E-11 2.88E-11 2.88E-11
-----------------------------------------------------------------------------
Am-246  R-marrow        1.04E-01 1.11E-01 1.22E-01 1.34E-01 1.37E-01 1.39E-01
        Colon           1.09E-01 1.21E-01 1.29E-01 1.39E-01 1.47E-01 1.59E-01
        Lungs           1.06E-01 1.13E-01 1.17E-01 1.32E-01 1.41E-01 1.53E-01
        ST-wall         1.03E-01 1.13E-01 1.19E-01 1.30E-01 1.32E-01 1.44E-01
        Breast          1.29E-01 1.30E-01 1.34E-01 1.39E-01 1.45E-01 1.60E-01
        Ovaries         3.69E-10 3.69E-10 3.69E-10 3.69E-10 3.69E-10 3.69E-10
        Testes          1.34E-01 1.32E-01 1.40E-01 1.48E-01 1.66E-01 1.78E-01
        UB-wall         1.06E-01 1.14E-01 1.26E-01 1.41E-01 1.49E-01 1.66E-01
        Oesophagus      9.68E-02 1.02E-01 1.10E-01 1.21E-01 1.36E-01 1.49E-01
        Liver           1.03E-01 1.11E-01 1.17E-01 1.28E-01 1.34E-01 1.50E-01
        Thyroid         1.14E-01 1.16E-01 1.23E-01 1.28E-01 1.37E-01 1.57E-01
        Endost-BS       1.33E-01 1.34E-01 1.39E-01 1.46E-01 1.42E-01 1.51E-01
        Brain           1.19E-01 1.22E-01 1.25E-01 1.31E-01 1.39E-01 1.54E-01
        S-glands        1.30E-01 1.30E-01 1.35E-01 1.41E-01 1.50E-01 1.62E-01
        Skin            1.37E-01 1.39E-01 1.44E-01 1.49E-01 1.52E-01 1.60E-01
        Adrenals        1.00E-01 1.08E-01 1.17E-01 1.28E-01 1.32E-01 1.49E-01
        ET              1.25E-01 1.29E-01 1.31E-01 1.37E-01 1.45E-01 1.57E-01
        GB-wall         9.93E-02 1.04E-01 1.17E-01 1.30E-01 1.32E-01 1.46E-01
        Ht-wall         9.97E-02 1.04E-01 1.10E-01 1.23E-01 1.33E-01 1.47E-01
        Kidneys         1.03E-01 1.10E-01 1.23E-01 1.34E-01 1.38E-01 1.54E-01
        Lymph           1.10E-01 1.20E-01 1.28E-01 1.42E-01 1.48E-01 1.59E-01
        Muscle          1.26E-01 1.35E-01 1.41E-01 1.49E-01 1.57E-01 1.66E-01
        O-mucosa        1.18E-01 1.31E-01 1.35E-01 1.45E-01 1.53E-01 1.65E-01
        Pancreas        9.62E-02 1.05E-01 1.15E-01 1.30E-01 1.39E-01 1.49E-01
        Prostate        1.03E-01 1.24E-01 1.34E-01 1.46E-01 1.60E-01 1.72E-01
        SI-wall         1.04E-01 1.13E-01 1.21E-01 1.35E-01 1.43E-01 1.54E-01
        Spleen          1.07E-01 1.17E-01 1.25E-01 1.34E-01 1.37E-01 1.49E-01
        Thymus          1.07E-01 1.06E-01 1.12E-01 1.26E-01 1.35E-01 1.45E-01
        Uterus          3.69E-10 3.69E-10 3.69E-10 3.69E-10 3.69E-10 3.69E-10
-----------------------------------------------------------------------------
Am-246m R-marrow        1.54E-01 1.66E-01 1.80E-01 1.97E-01 1.96E-01 1.97E-01
        Colon           1.61E-01 1.77E-01 1.86E-01 2.00E-01 2.12E-01 2.29E-01
        Lungs           1.56E-01 1.66E-01 1.72E-01 1.91E-01 2.05E-01 2.22E-01
        ST-wall         1.51E-01 1.64E-01 1.73E-01 1.88E-01 1.91E-01 2.08E-01
        Breast          1.84E-01 1.88E-01 1.93E-01 1.98E-01 2.07E-01 2.30E-01
        Ovaries         3.37E-10 3.37E-10 3.37E-10 3.37E-10 3.37E-10 3.37E-10
        Testes          1.94E-01 1.88E-01 1.98E-01 2.11E-01 2.33E-01 2.51E-01
        UB-wall         1.57E-01 1.67E-01 1.82E-01 2.02E-01 2.12E-01 2.37E-01
        Oesophagus      1.46E-01 1.52E-01 1.63E-01 1.75E-01 1.99E-01 2.18E-01
        Liver           1.50E-01 1.62E-01 1.70E-01 1.85E-01 1.94E-01 2.17E-01
        Thyroid         1.66E-01 1.69E-01 1.78E-01 1.85E-01 1.97E-01 2.26E-01
        Endost-BS       1.88E-01 1.91E-01 1.96E-01 2.05E-01 2.00E-01 2.12E-01
        Brain           1.77E-01 1.80E-01 1.85E-01 1.92E-01 2.00E-01 2.22E-01
        S-glands        1.88E-01 1.88E-01 1.93E-01 2.03E-01 2.16E-01 2.32E-01
        Skin            1.71E-01 1.75E-01 1.81E-01 1.88E-01 1.91E-01 2.01E-01
        Adrenals        1.47E-01 1.58E-01 1.71E-01 1.85E-01 1.91E-01 2.17E-01
        ET              1.82E-01 1.88E-01 1.91E-01 1.99E-01 2.11E-01 2.24E-01
        GB-wall         1.45E-01 1.52E-01 1.72E-01 1.87E-01 1.91E-01 2.12E-01
        Ht-wall         1.49E-01 1.54E-01 1.62E-01 1.78E-01 1.92E-01 2.14E-01
        Kidneys         1.51E-01 1.60E-01 1.77E-01 1.92E-01 1.98E-01 2.20E-01
        Lymph           1.61E-01 1.76E-01 1.86E-01 2.05E-01 2.13E-01 2.28E-01
        Muscle          1.83E-01 1.95E-01 2.03E-01 2.14E-01 2.25E-01 2.37E-01
        O-mucosa        1.75E-01 1.88E-01 1.93E-01 2.06E-01 2.17E-01 2.34E-01
        Pancreas        1.43E-01 1.55E-01 1.69E-01 1.86E-01 1.99E-01 2.15E-01
        Prostate        1.51E-01 1.81E-01 1.96E-01 2.10E-01 2.30E-01 2.50E-01
        SI-wall         1.55E-01 1.67E-01 1.75E-01 1.95E-01 2.09E-01 2.20E-01
        Spleen          1.54E-01 1.69E-01 1.79E-01 1.92E-01 1.99E-01 2.17E-01
        Thymus          1.58E-01 1.58E-01 1.65E-01 1.83E-01 1.96E-01 2.09E-01
        Uterus          3.37E-10 3.37E-10 3.37E-10 3.37E-10 3.37E-10 3.37E-10
-----------------------------------------------------------------------------
Am-247  R-marrow        1.36E-02 1.53E-02 1.73E-02 1.92E-02 2.11E-02 2.15E-02
        Colon           1.56E-02 1.74E-02 1.85E-02 2.08E-02 2.18E-02 2.32E-02
        Lungs           1.49E-02 1.63E-02 1.70E-02 1.92E-02 2.08E-02 2.17E-02
        ST-wall         1.45E-02 1.67E-02 1.71E-02 1.90E-02 1.94E-02 2.10E-02
        Breast          1.80E-02 1.81E-02 1.87E-02 1.96E-02 2.04E-02 2.26E-02
        Ovaries         1.15E-10 1.15E-10 1.15E-10 1.15E-10 1.15E-10 1.15E-10
        Testes          1.92E-02 1.89E-02 2.07E-02 2.19E-02 2.45E-02 2.66E-02
        UB-wall         1.47E-02 1.63E-02 1.85E-02 2.10E-02 2.21E-02 2.44E-02
        Oesophagus      1.32E-02 1.42E-02 1.53E-02 1.73E-02 1.93E-02 2.10E-02
        Liver           1.46E-02 1.61E-02 1.69E-02 1.87E-02 1.98E-02 2.14E-02
        Thyroid         1.66E-02 1.67E-02 1.82E-02 1.98E-02 2.07E-02 2.33E-02
        Endost-BS       2.02E-02 2.13E-02 2.21E-02 2.36E-02 2.30E-02 2.45E-02
        Brain           1.61E-02 1.69E-02 1.81E-02 1.83E-02 2.00E-02 2.22E-02
        S-glands        1.82E-02 1.83E-02 1.92E-02 2.04E-02 2.13E-02 2.30E-02
        Skin            2.45E-02 2.48E-02 2.54E-02 2.67E-02 2.78E-02 3.11E-02
        Adrenals        1.35E-02 1.51E-02 1.62E-02 1.81E-02 1.90E-02 2.08E-02
        ET              1.75E-02 1.78E-02 1.81E-02 1.91E-02 2.04E-02 2.21E-02
        GB-wall         1.36E-02 1.51E-02 1.65E-02 1.85E-02 1.89E-02 2.09E-02
        Ht-wall         1.39E-02 1.53E-02 1.60E-02 1.79E-02 1.95E-02 2.07E-02
        Kidneys         1.46E-02 1.62E-02 1.78E-02 1.94E-02 2.02E-02 2.27E-02
        Lymph           1.56E-02 1.69E-02 1.83E-02 2.05E-02 2.14E-02 2.26E-02
        Muscle          1.79E-02 1.94E-02 2.05E-02 2.17E-02 2.25E-02 2.36E-02
        O-mucosa        1.61E-02 1.88E-02 1.96E-02 2.10E-02 2.24E-02 2.44E-02
        Pancreas        1.31E-02 1.53E-02 1.67E-02 1.93E-02 2.05E-02 2.17E-02
        Prostate        1.38E-02 1.73E-02 1.87E-02 2.08E-02 2.33E-02 2.48E-02
        SI-wall         1.47E-02 1.62E-02 1.77E-02 1.98E-02 2.11E-02 2.28E-02
        Spleen          1.52E-02 1.75E-02 1.86E-02 1.96E-02 2.03E-02 2.17E-02
        Thymus          1.44E-02 1.46E-02 1.55E-02 1.83E-02 1.94E-02 2.17E-02
        Uterus          1.15E-10 1.15E-10 1.15E-10 1.15E-10 1.15E-10 1.15E-10
-----------------------------------------------------------------------------
Ar-37   R-marrow        0.00E+00 0.00E+00 0.00E+00 0.00E+00 0.00E+00 0.00E+00
        Colon           0.00E+00 0.00E+00 0.00E+00 0.00E+00 0.00E+00 0.00E+00
        Lungs           0.00E+00 0.00E+00 0.00E+00 0.00E+00 0.00E+00 0.00E+00
        ST-wall         0.00E+00 0.00E+00 0.00E+00 0.00E+00 0.00E+00 0.00E+00
        Breast          0.00E+00 0.00E+00 0.00E+00 0.00E+00 0.00E+00 0.00E+00
        Ovaries         0.00E+00 0.00E+00 0.00E+00 0.00E+00 0.00E+00 0.00E+00
        Testes          0.00E+00 0.00E+00 0.00E+00 0.00E+00 0.00E+00 0.00E+00
        UB-wall         0.00E+00 0.00E+00 0.00E+00 0.00E+00 0.00E+00 0.00E+00
        Oesophagus      0.00E+00 0.00E+00 0.00E+00 0.00E+00 0.00E+00 0.00E+00
        Liver           0.00E+00 0.00E+00 0.00E+00 0.00E+00 0.00E+00 0.00E+00
        Thyroid         0.00E+00 0.00E+00 0.00E+00 0.00E+00 0.00E+00 0.00E+00
        Endost-BS       0.00E+00 0.00E+00 0.00E+00 0.00E+00 0.00E+00 0.00E+00
        Brain           0.00E+00 0.00E+00 0.00E+00 0.00E+00 0.00E+00 0.00E+00
        S-glands        0.00E+00 0.00E+00 0.00E+00 0.00E+00 0.00E+00 0.00E+00
        Skin            0.00E+00 0.00E+00 0.00E+00 0.00E+00 0.00E+00 0.00E+00
        Adrenals        0.00E+00 0.00E+00 0.00E+00 0.00E+00 0.00E+00 0.00E+00
        ET              0.00E+00 0.00E+00 0.00E+00 0.00E+00 0.00E+00 0.00E+00
        GB-wall         0.00E+00 0.00E+00 0.00E+00 0.00E+00 0.00E+00 0.00E+00
        Ht-wall         0.00E+00 0.00E+00 0.00E+00 0.00E+00 0.00E+00 0.00E+00
        Kidneys         0.00E+00 0.00E+00 0.00E+00 0.00E+00 0.00E+00 0.00E+00
        Lymph           0.00E+00 0.00E+00 0.00E+00 0.00E+00 0.00E+00 0.00E+00
        Muscle          0.00E+00 0.00E+00 0.00E+00 0.00E+00 0.00E+00 0.00E+00
        O-mucosa        0.00E+00 0.00E+00 0.00E+00 0.00E+00 0.00E+00 0.00E+00
        Pancreas        0.00E+00 0.00E+00 0.00E+00 0.00E+00 0.00E+00 0.00E+00
        Prostate        0.00E+00 0.00E+00 0.00E+00 0.00E+00 0.00E+00 0.00E+00
        SI-wall         0.00E+00 0.00E+00 0.00E+00 0.00E+00 0.00E+00 0.00E+00
        Spleen          0.00E+00 0.00E+00 0.00E+00 0.00E+00 0.00E+00 0.00E+00
        Thymus          0.00E+00 0.00E+00 0.00E+00 0.00E+00 0.00E+00 0.00E+00
        Uterus          0.00E+00 0.00E+00 0.00E+00 0.00E+00 0.00E+00 0.00E+00
-----------------------------------------------------------------------------
Ar-39   R-marrow        1.38E-05 1.57E-05 1.81E-05 2.05E-05 2.40E-05 2.48E-05
        Colon           1.73E-05 1.96E-05 2.09E-05 2.36E-05 2.45E-05 2.64E-05
        Lungs           1.59E-05 1.78E-05 1.88E-05 2.16E-05 2.35E-05 2.45E-05
        ST-wall         1.57E-05 1.85E-05 1.89E-05 2.14E-05 2.17E-05 2.40E-05
        Breast          1.96E-05 1.98E-05 2.02E-05 2.09E-05 2.17E-05 2.50E-05
        Ovaries         2.89E-13 2.89E-13 2.89E-13 2.89E-13 2.89E-13 2.89E-13
        Testes          2.27E-05 2.11E-05 2.38E-05 2.53E-05 3.01E-05 3.36E-05
        UB-wall         1.54E-05 1.76E-05 2.05E-05 2.37E-05 2.56E-05 2.82E-05
        Oesophagus      1.36E-05 1.50E-05 1.62E-05 1.90E-05 2.11E-05 2.29E-05
        Liver           1.57E-05 1.77E-05 1.86E-05 2.10E-05 2.22E-05 2.44E-05
        Thyroid         1.90E-05 1.89E-05 2.11E-05 2.32E-05 2.41E-05 2.65E-05
        Endost-BS       2.25E-05 2.34E-05 2.47E-05 2.72E-05 2.69E-05 2.90E-05
        Brain           1.67E-05 1.77E-05 1.89E-05 1.95E-05 2.14E-05 2.40E-05
        S-glands        2.01E-05 1.98E-05 2.11E-05 2.24E-05 2.32E-05 2.53E-05
        Skin            1.41E-03 1.26E-03 1.28E-03 1.54E-03 2.06E-03 3.30E-03
        Adrenals        1.41E-05 1.62E-05 1.77E-05 1.99E-05 2.09E-05 2.31E-05
        ET              1.89E-05 1.87E-05 1.89E-05 2.06E-05 2.25E-05 2.65E-05
        GB-wall         1.46E-05 1.59E-05 1.82E-05 2.05E-05 2.10E-05 2.32E-05
        Ht-wall         1.47E-05 1.64E-05 1.75E-05 1.99E-05 2.17E-05 2.34E-05
        Kidneys         1.58E-05 1.78E-05 1.99E-05 2.17E-05 2.27E-05 2.56E-05
        Lymph           1.72E-05 1.85E-05 2.03E-05 2.30E-05 2.38E-05 2.51E-05
        Muscle          2.06E-05 2.82E-05 2.89E-05 3.25E-05 4.19E-05 3.05E-05
        O-mucosa        1.68E-05 2.04E-05 2.19E-05 2.40E-05 2.75E-05 3.77E-05
        Pancreas        1.37E-05 1.66E-05 1.81E-05 2.15E-05 2.29E-05 2.46E-05
        Prostate        1.38E-05 1.89E-05 2.01E-05 2.29E-05 2.63E-05 2.86E-05
        SI-wall         1.60E-05 1.77E-05 1.95E-05 2.23E-05 2.38E-05 2.59E-05
        Spleen          1.67E-05 1.99E-05 2.09E-05 2.25E-05 2.32E-05 2.49E-05
        Thymus          1.51E-05 1.56E-05 1.65E-05 2.03E-05 2.15E-05 2.34E-05
        Uterus          2.89E-13 2.89E-13 2.89E-13 2.89E-13 2.89E-13 2.89E-13
-----------------------------------------------------------------------------
Ar-41   R-marrow        2.14E-01 2.31E-01 2.48E-01 2.71E-01 2.67E-01 2.68E-01
        Colon           2.24E-01 2.43E-01 2.54E-01 2.73E-01 2.89E-01 3.13E-01
        Lungs           2.17E-01 2.29E-01 2.38E-01 2.61E-01 2.81E-01 3.03E-01
        ST-wall         2.08E-01 2.25E-01 2.37E-01 2.56E-01 2.62E-01 2.86E-01
        Breast          2.51E-01 2.55E-01 2.62E-01 2.67E-01 2.80E-01 3.09E-01
        Ovaries         3.78E-10 3.78E-10 3.78E-10 3.78E-10 3.78E-10 3.78E-10
        Testes          2.62E-01 2.55E-01 2.68E-01 2.86E-01 3.12E-01 3.34E-01
        UB-wall         2.19E-01 2.32E-01 2.50E-01 2.75E-01 2.89E-01 3.22E-01
        Oesophagus      2.03E-01 2.11E-01 2.26E-01 2.41E-01 2.73E-01 3.00E-01
        Liver           2.09E-01 2.22E-01 2.34E-01 2.52E-01 2.65E-01 2.96E-01
        Thyroid         2.28E-01 2.33E-01 2.43E-01 2.55E-01 2.72E-01 3.08E-01
        Endost-BS       2.55E-01 2.61E-01 2.66E-01 2.78E-01 2.70E-01 2.86E-01
        Brain           2.44E-01 2.47E-01 2.55E-01 2.63E-01 2.74E-01 3.03E-01
        S-glands        2.57E-01 2.57E-01 2.63E-01 2.76E-01 2.93E-01 3.16E-01
        Skin            2.12E-01 2.18E-01 2.26E-01 2.34E-01 2.38E-01 2.49E-01
        Adrenals        2.03E-01 2.16E-01 2.35E-01 2.55E-01 2.62E-01 2.97E-01
        ET              2.48E-01 2.57E-01 2.61E-01 2.72E-01 2.87E-01 3.03E-01
        GB-wall         2.03E-01 2.08E-01 2.38E-01 2.54E-01 2.62E-01 2.88E-01
        Ht-wall         2.08E-01 2.13E-01 2.23E-01 2.44E-01 2.64E-01 2.93E-01
        Kidneys         2.09E-01 2.20E-01 2.43E-01 2.62E-01 2.71E-01 2.99E-01
        Lymph           2.23E-01 2.42E-01 2.55E-01 2.81E-01 2.90E-01 3.08E-01
        Muscle          2.50E-01 2.66E-01 2.77E-01 2.92E-01 3.06E-01 3.21E-01
        O-mucosa        2.42E-01 2.54E-01 2.62E-01 2.78E-01 2.93E-01 3.14E-01
        Pancreas        2.01E-01 2.13E-01 2.32E-01 2.53E-01 2.72E-01 2.95E-01
        Prostate        2.08E-01 2.48E-01 2.68E-01 2.86E-01 3.14E-01 3.41E-01
        SI-wall         2.16E-01 2.31E-01 2.41E-01 2.68E-01 2.87E-01 2.98E-01
        Spleen          2.12E-01 2.31E-01 2.45E-01 2.61E-01 2.74E-01 2.97E-01
        Thymus          2.17E-01 2.21E-01 2.26E-01 2.51E-01 2.70E-01 2.87E-01
        Uterus          3.78E-10 3.78E-10 3.78E-10 3.78E-10 3.78E-10 3.78E-10
-----------------------------------------------------------------------------
Ar-42   R-marrow        1.62E-05 1.85E-05 2.13E-05 2.41E-05 2.79E-05 2.90E-05
        Colon           2.02E-05 2.29E-05 2.44E-05 2.75E-05 2.87E-05 3.08E-05
        Lungs           1.86E-05 2.08E-05 2.19E-05 2.52E-05 2.74E-05 2.85E-05
        ST-wall         1.84E-05 2.16E-05 2.21E-05 2.49E-05 2.54E-05 2.79E-05
        Breast          2.30E-05 2.33E-05 2.37E-05 2.45E-05 2.54E-05 2.93E-05
        Ovaries         3.26E-13 3.26E-13 3.26E-13 3.26E-13 3.26E-13 3.26E-13
        Testes          2.68E-05 2.47E-05 2.78E-05 2.96E-05 3.53E-05 4.04E-05
        UB-wall         1.81E-05 2.06E-05 2.39E-05 2.76E-05 2.98E-05 3.28E-05
        Oesophagus      1.60E-05 1.76E-05 1.90E-05 2.22E-05 2.48E-05 2.67E-05
        Liver           1.84E-05 2.06E-05 2.18E-05 2.45E-05 2.60E-05 2.84E-05
        Thyroid         2.21E-05 2.20E-05 2.46E-05 2.70E-05 2.81E-05 3.09E-05
        Endost-BS       2.63E-05 2.73E-05 2.90E-05 3.18E-05 3.13E-05 3.37E-05
        Brain           1.96E-05 2.08E-05 2.22E-05 2.28E-05 2.51E-05 2.81E-05
        S-glands        2.35E-05 2.32E-05 2.47E-05 2.62E-05 2.72E-05 2.97E-05
        Skin            1.51E-03 1.35E-03 1.38E-03 1.66E-03 2.21E-03 3.52E-03
        Adrenals        1.66E-05 1.90E-05 2.07E-05 2.33E-05 2.44E-05 2.69E-05
        ET              2.21E-05 2.19E-05 2.22E-05 2.41E-05 2.65E-05 3.14E-05
        GB-wall         1.71E-05 1.87E-05 2.12E-05 2.40E-05 2.46E-05 2.70E-05
        Ht-wall         1.73E-05 1.92E-05 2.04E-05 2.32E-05 2.53E-05 2.72E-05
        Kidneys         1.84E-05 2.08E-05 2.32E-05 2.54E-05 2.66E-05 2.98E-05
        Lymph           2.01E-05 2.17E-05 2.37E-05 2.68E-05 2.78E-05 2.93E-05
        Muscle          2.41E-05 3.24E-05 3.33E-05 3.75E-05 4.81E-05 3.60E-05
        O-mucosa        1.97E-05 2.39E-05 2.56E-05 2.81E-05 3.29E-05 4.63E-05
        Pancreas        1.60E-05 1.94E-05 2.12E-05 2.51E-05 2.69E-05 2.86E-05
        Prostate        1.63E-05 2.22E-05 2.35E-05 2.68E-05 3.07E-05 3.33E-05
        SI-wall         1.87E-05 2.07E-05 2.28E-05 2.61E-05 2.79E-05 3.02E-05
        Spleen          1.95E-05 2.32E-05 2.44E-05 2.63E-05 2.71E-05 2.90E-05
        Thymus          1.76E-05 1.82E-05 1.93E-05 2.37E-05 2.51E-05 2.74E-05
        Uterus          3.26E-13 3.26E-13 3.26E-13 3.26E-13 3.26E-13 3.26E-13
-----------------------------------------------------------------------------
Ar-43   R-marrow        2.63E-01 2.82E-01 3.04E-01 3.31E-01 3.25E-01 3.27E-01
        Colon           2.76E-01 2.99E-01 3.11E-01 3.35E-01 3.54E-01 3.83E-01
        Lungs           2.66E-01 2.82E-01 2.93E-01 3.21E-01 3.44E-01 3.72E-01
        ST-wall         2.56E-01 2.78E-01 2.92E-01 3.16E-01 3.23E-01 3.52E-01
        Breast          3.07E-01 3.11E-01 3.20E-01 3.27E-01 3.43E-01 3.79E-01
        Ovaries         4.54E-10 4.54E-10 4.54E-10 4.54E-10 4.54E-10 4.54E-10
        Testes          3.21E-01 3.12E-01 3.29E-01 3.50E-01 3.82E-01 4.11E-01
        UB-wall         2.69E-01 2.85E-01 3.07E-01 3.37E-01 3.55E-01 3.93E-01
        Oesophagus      2.50E-01 2.59E-01 2.77E-01 2.97E-01 3.35E-01 3.68E-01
        Liver           2.56E-01 2.73E-01 2.88E-01 3.11E-01 3.26E-01 3.62E-01
        Thyroid         2.81E-01 2.86E-01 2.99E-01 3.12E-01 3.35E-01 3.77E-01
        Endost-BS       3.14E-01 3.19E-01 3.27E-01 3.40E-01 3.30E-01 3.50E-01
        Brain           3.01E-01 3.04E-01 3.13E-01 3.23E-01 3.37E-01 3.71E-01
        S-glands        3.14E-01 3.17E-01 3.23E-01 3.38E-01 3.59E-01 3.87E-01
        Skin            2.60E-01 2.66E-01 2.76E-01 2.84E-01 2.90E-01 3.04E-01
        Adrenals        2.50E-01 2.66E-01 2.90E-01 3.13E-01 3.23E-01 3.64E-01
        ET              3.04E-01 3.15E-01 3.20E-01 3.34E-01 3.52E-01 3.73E-01
        GB-wall         2.50E-01 2.56E-01 2.92E-01 3.13E-01 3.23E-01 3.54E-01
        Ht-wall         2.54E-01 2.61E-01 2.74E-01 3.01E-01 3.24E-01 3.60E-01
        Kidneys         2.58E-01 2.71E-01 3.00E-01 3.23E-01 3.34E-01 3.67E-01
        Lymph           2.74E-01 2.97E-01 3.12E-01 3.43E-01 3.56E-01 3.78E-01
        Muscle          3.08E-01 3.26E-01 3.39E-01 3.57E-01 3.75E-01 3.93E-01
        O-mucosa        2.96E-01 3.10E-01 3.20E-01 3.40E-01 3.58E-01 3.84E-01
        Pancreas        2.47E-01 2.63E-01 2.85E-01 3.13E-01 3.34E-01 3.61E-01
        Prostate        2.55E-01 3.04E-01 3.29E-01 3.52E-01 3.86E-01 4.17E-01
        SI-wall         2.65E-01 2.83E-01 2.97E-01 3.29E-01 3.52E-01 3.66E-01
        Spleen          2.61E-01 2.85E-01 3.03E-01 3.22E-01 3.37E-01 3.64E-01
        Thymus          2.68E-01 2.70E-01 2.79E-01 3.08E-01 3.33E-01 3.53E-01
        Uterus          4.54E-10 4.54E-10 4.54E-10 4.54E-10 4.54E-10 4.54E-10
-----------------------------------------------------------------------------
Ar-44   R-marrow        3.34E-01 3.58E-01 3.86E-01 4.19E-01 4.13E-01 4.14E-01
        Colon           3.52E-01 3.78E-01 3.92E-01 4.24E-01 4.48E-01 4.84E-01
        Lungs           3.40E-01 3.56E-01 3.70E-01 4.04E-01 4.36E-01 4.70E-01
        ST-wall         3.25E-01 3.50E-01 3.69E-01 3.98E-01 4.09E-01 4.46E-01
        Breast          3.86E-01 3.91E-01 4.01E-01 4.09E-01 4.29E-01 4.70E-01
        Ovaries         5.88E-10 5.88E-10 5.88E-10 5.88E-10 5.88E-10 5.88E-10
        Testes          4.02E-01 3.92E-01 4.13E-01 4.40E-01 4.75E-01 5.09E-01
        UB-wall         3.44E-01 3.61E-01 3.89E-01 4.26E-01 4.49E-01 4.96E-01
        Oesophagus      3.17E-01 3.29E-01 3.52E-01 3.76E-01 4.23E-01 4.65E-01
        Liver           3.27E-01 3.45E-01 3.64E-01 3.92E-01 4.13E-01 4.57E-01
        Thyroid         3.56E-01 3.62E-01 3.78E-01 3.98E-01 4.25E-01 4.76E-01
        Endost-BS       3.96E-01 4.05E-01 4.15E-01 4.31E-01 4.18E-01 4.43E-01
        Brain           3.80E-01 3.83E-01 3.96E-01 4.08E-01 4.26E-01 4.68E-01
        S-glands        3.96E-01 3.99E-01 4.07E-01 4.26E-01 4.52E-01 4.87E-01
        Skin            3.12E-01 3.20E-01 3.31E-01 3.41E-01 3.49E-01 3.64E-01
        Adrenals        3.17E-01 3.36E-01 3.66E-01 3.96E-01 4.07E-01 4.59E-01
        ET              3.83E-01 3.98E-01 4.03E-01 4.20E-01 4.44E-01 4.67E-01
        GB-wall         3.20E-01 3.24E-01 3.70E-01 3.93E-01 4.06E-01 4.46E-01
        Ht-wall         3.24E-01 3.32E-01 3.49E-01 3.81E-01 4.10E-01 4.55E-01
        Kidneys         3.28E-01 3.43E-01 3.78E-01 4.07E-01 4.22E-01 4.62E-01
        Lymph           3.46E-01 3.74E-01 3.94E-01 4.33E-01 4.49E-01 4.75E-01
        Muscle          3.88E-01 4.11E-01 4.28E-01 4.51E-01 4.71E-01 4.94E-01
        O-mucosa        3.75E-01 3.90E-01 4.03E-01 4.26E-01 4.47E-01 4.80E-01
        Pancreas        3.16E-01 3.33E-01 3.59E-01 3.94E-01 4.21E-01 4.56E-01
        Prostate        3.21E-01 3.84E-01 4.14E-01 4.44E-01 4.88E-01 5.26E-01
        SI-wall         3.37E-01 3.59E-01 3.76E-01 4.16E-01 4.46E-01 4.61E-01
        Spleen          3.32E-01 3.59E-01 3.83E-01 4.05E-01 4.27E-01 4.61E-01
        Thymus          3.39E-01 3.44E-01 3.52E-01 3.89E-01 4.22E-01 4.47E-01
        Uterus          5.88E-10 5.88E-10 5.88E-10 5.88E-10 5.88E-10 5.88E-10
-----------------------------------------------------------------------------
As-68   R-marrow        6.02E-01 6.45E-01 6.98E-01 7.65E-01 7.59E-01 7.64E-01
        Colon           6.32E-01 6.88E-01 7.22E-01 7.81E-01 8.26E-01 8.92E-01
        Lungs           6.12E-01 6.46E-01 6.71E-01 7.45E-01 7.97E-01 8.63E-01
        ST-wall         5.89E-01 6.41E-01 6.73E-01 7.31E-01 7.47E-01 8.14E-01
        Breast          7.21E-01 7.29E-01 7.51E-01 7.71E-01 8.10E-01 8.93E-01
        Ovaries         1.32E-09 1.32E-09 1.32E-09 1.32E-09 1.32E-09 1.32E-09
        Testes          7.52E-01 7.32E-01 7.74E-01 8.22E-01 9.07E-01 9.75E-01
        UB-wall         6.16E-01 6.53E-01 7.12E-01 7.88E-01 8.30E-01 9.22E-01
        Oesophagus      5.68E-01 5.90E-01 6.34E-01 6.86E-01 7.71E-01 8.51E-01
        Liver           5.90E-01 6.31E-01 6.65E-01 7.21E-01 7.56E-01 8.42E-01
        Thyroid         6.47E-01 6.61E-01 6.90E-01 7.21E-01 7.72E-01 8.79E-01
        Endost-BS       7.34E-01 7.46E-01 7.66E-01 8.01E-01 7.74E-01 8.21E-01
        Brain           6.88E-01 7.00E-01 7.18E-01 7.45E-01 7.84E-01 8.64E-01
        S-glands        7.33E-01 7.34E-01 7.55E-01 7.91E-01 8.39E-01 9.05E-01
        Skin            6.64E-01 6.79E-01 7.03E-01 7.26E-01 7.40E-01 7.72E-01
        Adrenals        5.77E-01 6.15E-01 6.67E-01 7.24E-01 7.46E-01 8.44E-01
        ET              7.08E-01 7.31E-01 7.42E-01 7.76E-01 8.19E-01 8.73E-01
        GB-wall         5.73E-01 5.92E-01 6.71E-01 7.27E-01 7.46E-01 8.21E-01
        Ht-wall         5.81E-01 5.98E-01 6.31E-01 6.96E-01 7.51E-01 8.31E-01
        Kidneys         5.93E-01 6.25E-01 6.94E-01 7.50E-01 7.76E-01 8.59E-01
        Lymph           6.30E-01 6.83E-01 7.23E-01 7.99E-01 8.30E-01 8.87E-01
        Muscle          7.13E-01 7.59E-01 7.90E-01 8.36E-01 8.75E-01 9.20E-01
        O-mucosa        6.80E-01 7.31E-01 7.51E-01 8.02E-01 8.45E-01 9.08E-01
        Pancreas        5.62E-01 6.03E-01 6.56E-01 7.30E-01 7.78E-01 8.38E-01
        Prostate        5.90E-01 7.04E-01 7.63E-01 8.18E-01 8.97E-01 9.67E-01
        SI-wall         6.06E-01 6.49E-01 6.88E-01 7.64E-01 8.11E-01 8.55E-01
        Spleen          6.05E-01 6.62E-01 7.03E-01 7.51E-01 7.78E-01 8.42E-01
        Thymus          6.16E-01 6.17E-01 6.40E-01 7.14E-01 7.67E-01 8.18E-01
        Uterus          1.32E-09 1.32E-09 1.32E-09 1.32E-09 1.32E-09 1.32E-09
-----------------------------------------------------------------------------
As-69   R-marrow        1.70E-01 1.82E-01 1.99E-01 2.20E-01 2.22E-01 2.23E-01
        Colon           1.79E-01 1.97E-01 2.10E-01 2.28E-01 2.41E-01 2.59E-01
        Lungs           1.74E-01 1.84E-01 1.92E-01 2.17E-01 2.30E-01 2.49E-01
        ST-wall         1.68E-01 1.85E-01 1.93E-01 2.12E-01 2.17E-01 2.35E-01
        Breast          2.12E-01 2.13E-01 2.22E-01 2.29E-01 2.41E-01 2.66E-01
        Ovaries         5.42E-10 5.42E-10 5.42E-10 5.42E-10 5.42E-10 5.42E-10
        Testes          2.20E-01 2.16E-01 2.30E-01 2.43E-01 2.73E-01 2.95E-01
        UB-wall         1.74E-01 1.86E-01 2.07E-01 2.31E-01 2.44E-01 2.71E-01
        Oesophagus      1.58E-01 1.65E-01 1.78E-01 1.98E-01 2.20E-01 2.45E-01
        Liver           1.69E-01 1.82E-01 1.92E-01 2.10E-01 2.18E-01 2.43E-01
        Thyroid         1.85E-01 1.91E-01 1.98E-01 2.08E-01 2.23E-01 2.57E-01
        Endost-BS       2.16E-01 2.19E-01 2.27E-01 2.39E-01 2.29E-01 2.44E-01
        Brain           1.94E-01 2.01E-01 2.05E-01 2.14E-01 2.28E-01 2.51E-01
        S-glands        2.13E-01 2.13E-01 2.21E-01 2.32E-01 2.45E-01 2.66E-01
        Skin            2.28E-01 2.32E-01 2.39E-01 2.49E-01 2.54E-01 2.65E-01
        Adrenals        1.64E-01 1.76E-01 1.91E-01 2.09E-01 2.16E-01 2.43E-01
        ET              2.05E-01 2.11E-01 2.15E-01 2.25E-01 2.39E-01 2.57E-01
        GB-wall         1.62E-01 1.70E-01 1.91E-01 2.12E-01 2.16E-01 2.36E-01
        Ht-wall         1.63E-01 1.69E-01 1.80E-01 2.01E-01 2.18E-01 2.37E-01
        Kidneys         1.69E-01 1.80E-01 2.01E-01 2.18E-01 2.26E-01 2.52E-01
        Lymph           1.80E-01 1.96E-01 2.09E-01 2.32E-01 2.42E-01 2.60E-01
        Muscle          2.07E-01 2.21E-01 2.30E-01 2.45E-01 2.57E-01 2.70E-01
        O-mucosa        1.94E-01 2.17E-01 2.21E-01 2.38E-01 2.52E-01 2.73E-01
        Pancreas        1.57E-01 1.71E-01 1.89E-01 2.15E-01 2.27E-01 2.43E-01
        Prostate        1.69E-01 2.03E-01 2.21E-01 2.37E-01 2.60E-01 2.80E-01
        SI-wall         1.71E-01 1.85E-01 2.00E-01 2.22E-01 2.33E-01 2.51E-01
        Spleen          1.74E-01 1.93E-01 2.05E-01 2.19E-01 2.24E-01 2.43E-01
        Thymus          1.75E-01 1.73E-01 1.81E-01 2.07E-01 2.20E-01 2.38E-01
        Uterus          5.42E-10 5.42E-10 5.42E-10 5.42E-10 5.42E-10 5.42E-10
-----------------------------------------------------------------------------
As-70   R-marrow        6.84E-01 7.34E-01 7.95E-01 8.71E-01 8.65E-01 8.70E-01
        Colon           7.18E-01 7.83E-01 8.23E-01 8.89E-01 9.40E-01 1.01E+00
        Lungs           6.95E-01 7.35E-01 7.64E-01 8.49E-01 9.08E-01 9.82E-01
        ST-wall         6.69E-01 7.29E-01 7.66E-01 8.32E-01 8.51E-01 9.26E-01
        Breast          8.20E-01 8.30E-01 8.54E-01 8.76E-01 9.17E-01 1.01E+00
        Ovaries         1.49E-09 1.49E-09 1.49E-09 1.49E-09 1.49E-09 1.49E-09
        Testes          8.56E-01 8.33E-01 8.79E-01 9.34E-01 1.03E+00 1.10E+00
        UB-wall         7.00E-01 7.44E-01 8.11E-01 8.96E-01 9.44E-01 1.05E+00
        Oesophagus      6.46E-01 6.71E-01 7.21E-01 7.80E-01 8.78E-01 9.69E-01
        Liver           6.70E-01 7.18E-01 7.57E-01 8.20E-01 8.60E-01 9.59E-01
        Thyroid         7.36E-01 7.53E-01 7.86E-01 8.21E-01 8.78E-01 1.00E+00
        Endost-BS       8.35E-01 8.49E-01 8.71E-01 9.11E-01 8.82E-01 9.34E-01
        Brain           7.83E-01 7.97E-01 8.18E-01 8.49E-01 8.91E-01 9.83E-01
        S-glands        8.34E-01 8.36E-01 8.59E-01 9.00E-01 9.55E-01 1.03E+00
        Skin            7.48E-01 7.65E-01 7.92E-01 8.19E-01 8.34E-01 8.69E-01
        Adrenals        6.55E-01 6.98E-01 7.59E-01 8.24E-01 8.49E-01 9.61E-01
        ET              8.05E-01 8.32E-01 8.46E-01 8.83E-01 9.32E-01 9.92E-01
        GB-wall         6.50E-01 6.72E-01 7.64E-01 8.28E-01 8.49E-01 9.34E-01
        Ht-wall         6.60E-01 6.81E-01 7.18E-01 7.91E-01 8.55E-01 9.45E-01
        Kidneys         6.73E-01 7.11E-01 7.89E-01 8.53E-01 8.82E-01 9.77E-01
        Lymph           7.17E-01 7.78E-01 8.24E-01 9.09E-01 9.45E-01 1.01E+00
        Muscle          8.12E-01 8.64E-01 8.99E-01 9.50E-01 9.96E-01 1.05E+00
        O-mucosa        7.75E-01 8.32E-01 8.54E-01 9.11E-01 9.59E-01 1.03E+00
        Pancreas        6.38E-01 6.84E-01 7.47E-01 8.29E-01 8.85E-01 9.54E-01
        Prostate        6.70E-01 8.03E-01 8.69E-01 9.30E-01 1.02E+00 1.10E+00
        SI-wall         6.89E-01 7.40E-01 7.82E-01 8.69E-01 9.24E-01 9.73E-01
        Spleen          6.86E-01 7.52E-01 7.99E-01 8.53E-01 8.84E-01 9.59E-01
        Thymus          7.00E-01 7.02E-01 7.27E-01 8.13E-01 8.72E-01 9.30E-01
        Uterus          1.49E-09 1.49E-09 1.49E-09 1.49E-09 1.49E-09 1.49E-09
-----------------------------------------------------------------------------
As-71   R-marrow        7.87E-02 8.53E-02 9.39E-02 1.04E-01 1.07E-01 1.08E-01
        Colon           8.45E-02 9.32E-02 9.90E-02 1.08E-01 1.14E-01 1.23E-01
        Lungs           8.16E-02 8.71E-02 9.07E-02 1.02E-01 1.09E-01 1.17E-01
        ST-wall         7.92E-02 8.78E-02 9.13E-02 1.01E-01 1.03E-01 1.11E-01
        Breast          9.94E-02 9.98E-02 1.03E-01 1.07E-01 1.12E-01 1.23E-01
        Ovaries         3.24E-10 3.24E-10 3.24E-10 3.24E-10 3.24E-10 3.24E-10
        Testes          1.04E-01 1.02E-01 1.09E-01 1.15E-01 1.28E-01 1.37E-01
        UB-wall         8.14E-02 8.78E-02 9.79E-02 1.10E-01 1.16E-01 1.29E-01
        Oesophagus      7.41E-02 7.77E-02 8.36E-02 9.33E-02 1.04E-01 1.15E-01
        Liver           7.94E-02 8.60E-02 9.05E-02 9.92E-02 1.04E-01 1.15E-01
        Thyroid         8.75E-02 8.96E-02 9.46E-02 9.99E-02 1.06E-01 1.22E-01
        Endost-BS       1.04E-01 1.06E-01 1.09E-01 1.16E-01 1.12E-01 1.19E-01
        Brain           9.07E-02 9.39E-02 9.70E-02 1.01E-01 1.08E-01 1.19E-01
        S-glands        9.99E-02 9.99E-02 1.04E-01 1.09E-01 1.15E-01 1.25E-01
        Skin            1.07E-01 1.09E-01 1.12E-01 1.16E-01 1.18E-01 1.24E-01
        Adrenals        7.66E-02 8.26E-02 8.94E-02 9.82E-02 1.02E-01 1.14E-01
        ET              9.62E-02 9.85E-02 1.01E-01 1.05E-01 1.11E-01 1.20E-01
        GB-wall         7.58E-02 8.02E-02 8.99E-02 9.98E-02 1.02E-01 1.12E-01
        Ht-wall         7.67E-02 8.05E-02 8.52E-02 9.50E-02 1.03E-01 1.12E-01
        Kidneys         7.95E-02 8.53E-02 9.50E-02 1.03E-01 1.07E-01 1.19E-01
        Lymph           8.47E-02 9.20E-02 9.86E-02 1.10E-01 1.14E-01 1.22E-01
        Muscle          9.72E-02 1.04E-01 1.09E-01 1.15E-01 1.21E-01 1.27E-01
        O-mucosa        9.07E-02 1.01E-01 1.05E-01 1.12E-01 1.18E-01 1.28E-01
        Pancreas        7.36E-02 8.12E-02 8.92E-02 1.02E-01 1.08E-01 1.15E-01
        Prostate        7.84E-02 9.51E-02 1.04E-01 1.12E-01 1.23E-01 1.32E-01
        SI-wall         8.04E-02 8.72E-02 9.41E-02 1.05E-01 1.11E-01 1.19E-01
        Spleen          8.19E-02 9.16E-02 9.73E-02 1.04E-01 1.06E-01 1.15E-01
        Thymus          8.13E-02 8.08E-02 8.46E-02 9.77E-02 1.04E-01 1.13E-01
        Uterus          3.24E-10 3.24E-10 3.24E-10 3.24E-10 3.24E-10 3.24E-10
-----------------------------------------------------------------------------
As-72   R-marrow        2.74E-01 2.92E-01 3.19E-01 3.51E-01 3.52E-01 3.56E-01
        Colon           2.87E-01 3.15E-01 3.34E-01 3.62E-01 3.82E-01 4.13E-01
        Lungs           2.78E-01 2.95E-01 3.07E-01 3.45E-01 3.67E-01 3.99E-01
        ST-wall         2.69E-01 2.96E-01 3.09E-01 3.38E-01 3.44E-01 3.75E-01
        Breast          3.36E-01 3.40E-01 3.50E-01 3.61E-01 3.80E-01 4.19E-01
        Ovaries         7.44E-10 7.44E-10 7.44E-10 7.44E-10 7.44E-10 7.44E-10
        Testes          3.50E-01 3.43E-01 3.63E-01 3.83E-01 4.29E-01 4.60E-01
        UB-wall         2.79E-01 2.98E-01 3.29E-01 3.66E-01 3.86E-01 4.30E-01
        Oesophagus      2.55E-01 2.68E-01 2.88E-01 3.16E-01 3.53E-01 3.91E-01
        Liver           2.69E-01 2.90E-01 3.06E-01 3.34E-01 3.49E-01 3.90E-01
        Thyroid         2.96E-01 3.03E-01 3.17E-01 3.30E-01 3.55E-01 4.08E-01
        Endost-BS       3.42E-01 3.46E-01 3.57E-01 3.75E-01 3.63E-01 3.85E-01
        Brain           3.13E-01 3.21E-01 3.28E-01 3.42E-01 3.63E-01 4.00E-01
        S-glands        3.40E-01 3.40E-01 3.52E-01 3.68E-01 3.90E-01 4.22E-01
        Skin            3.41E-01 3.49E-01 3.60E-01 3.73E-01 3.81E-01 3.97E-01
        Adrenals        2.64E-01 2.83E-01 3.06E-01 3.33E-01 3.44E-01 3.89E-01
        ET              3.27E-01 3.37E-01 3.43E-01 3.59E-01 3.79E-01 4.09E-01
        GB-wall         2.60E-01 2.72E-01 3.06E-01 3.38E-01 3.45E-01 3.79E-01
        Ht-wall         2.62E-01 2.72E-01 2.88E-01 3.21E-01 3.47E-01 3.81E-01
        Kidneys         2.70E-01 2.87E-01 3.20E-01 3.48E-01 3.59E-01 4.01E-01
        Lymph           2.88E-01 3.13E-01 3.34E-01 3.69E-01 3.86E-01 4.13E-01
        Muscle          3.29E-01 3.51E-01 3.66E-01 3.88E-01 4.08E-01 4.30E-01
        O-mucosa        3.11E-01 3.42E-01 3.50E-01 3.77E-01 3.97E-01 4.29E-01
        Pancreas        2.53E-01 2.75E-01 3.01E-01 3.39E-01 3.60E-01 3.87E-01
        Prostate        2.71E-01 3.25E-01 3.52E-01 3.79E-01 4.15E-01 4.46E-01
        SI-wall         2.74E-01 2.96E-01 3.17E-01 3.52E-01 3.72E-01 3.99E-01
        Spleen          2.78E-01 3.06E-01 3.25E-01 3.48E-01 3.57E-01 3.87E-01
        Thymus          2.81E-01 2.79E-01 2.93E-01 3.29E-01 3.51E-01 3.77E-01
        Uterus          7.44E-10 7.44E-10 7.44E-10 7.44E-10 7.44E-10 7.44E-10
-----------------------------------------------------------------------------
As-73   R-marrow        1.18E-04 1.46E-04 1.84E-04 2.24E-04 2.97E-04 3.36E-04
        Colon           1.97E-04 2.38E-04 2.65E-04 3.11E-04 3.34E-04 3.64E-04
        Lungs           1.60E-04 1.98E-04 2.19E-04 2.79E-04 3.13E-04 3.41E-04
        ST-wall         1.68E-04 2.12E-04 2.18E-04 2.71E-04 2.76E-04 3.45E-04
        Breast          2.30E-04 2.28E-04 2.24E-04 2.27E-04 2.56E-04 3.31E-04
        Ovaries         6.67E-12 6.67E-12 6.67E-12 6.67E-12 6.67E-12 6.67E-12
        Testes          2.85E-04 2.72E-04 3.16E-04 3.48E-04 4.54E-04 4.74E-04
        UB-wall         1.50E-04 1.95E-04 2.44E-04 3.01E-04 3.51E-04 3.93E-04
        Oesophagus      1.22E-04 1.48E-04 1.62E-04 2.17E-04 2.54E-04 2.94E-04
        Liver           1.64E-04 2.02E-04 2.14E-04 2.62E-04 2.92E-04 3.56E-04
        Thyroid         2.26E-04 2.29E-04 2.86E-04 3.05E-04 3.24E-04 3.71E-04
        Endost-BS       2.46E-04 2.72E-04 3.06E-04 3.42E-04 3.64E-04 4.25E-04
        Brain           1.78E-04 2.04E-04 2.20E-04 2.37E-04 2.80E-04 3.44E-04
        S-glands        2.38E-04 2.16E-04 2.51E-04 2.67E-04 2.82E-04 3.16E-04
        Skin            3.51E-04 3.60E-04 3.72E-04 3.86E-04 3.99E-04 4.40E-04
        Adrenals        1.43E-04 1.75E-04 2.07E-04 2.40E-04 2.56E-04 3.18E-04
        ET              2.01E-04 1.84E-04 2.01E-04 2.25E-04 2.67E-04 3.07E-04
        GB-wall         1.46E-04 1.60E-04 2.01E-04 2.56E-04 2.73E-04 3.10E-04
        Ht-wall         1.43E-04 1.75E-04 1.92E-04 2.48E-04 2.80E-04 3.25E-04
        Kidneys         1.69E-04 2.05E-04 2.40E-04 2.82E-04 3.04E-04 3.64E-04
        Lymph           1.91E-04 2.18E-04 2.55E-04 2.98E-04 3.16E-04 3.41E-04
        Muscle          2.46E-04 2.74E-04 2.99E-04 3.33E-04 3.53E-04 3.80E-04
        O-mucosa        1.68E-04 2.37E-04 2.67E-04 3.07E-04 3.44E-04 3.63E-04
        Pancreas        1.24E-04 1.78E-04 1.98E-04 2.73E-04 2.96E-04 3.52E-04
        Prostate        1.18E-04 2.28E-04 2.33E-04 2.68E-04 3.51E-04 4.04E-04
        SI-wall         1.74E-04 1.98E-04 2.36E-04 2.83E-04 3.16E-04 3.49E-04
        Spleen          1.81E-04 2.46E-04 2.59E-04 2.95E-04 3.21E-04 3.70E-04
        Thymus          1.54E-04 1.57E-04 1.82E-04 2.42E-04 2.50E-04 2.75E-04
        Uterus          6.67E-12 6.67E-12 6.67E-12 6.67E-12 6.67E-12 6.67E-12
-----------------------------------------------------------------------------
As-74   R-marrow        1.12E-01 1.19E-01 1.30E-01 1.45E-01 1.45E-01 1.46E-01
        Colon           1.18E-01 1.30E-01 1.39E-01 1.50E-01 1.59E-01 1.72E-01
        Lungs           1.15E-01 1.21E-01 1.26E-01 1.43E-01 1.52E-01 1.65E-01
        ST-wall         1.11E-01 1.21E-01 1.27E-01 1.40E-01 1.43E-01 1.55E-01
        Breast          1.41E-01 1.41E-01 1.46E-01 1.51E-01 1.59E-01 1.75E-01
        Ovaries         3.44E-10 3.44E-10 3.44E-10 3.44E-10 3.44E-10 3.44E-10
        Testes          1.46E-01 1.43E-01 1.52E-01 1.60E-01 1.80E-01 1.92E-01
        UB-wall         1.15E-01 1.23E-01 1.36E-01 1.53E-01 1.61E-01 1.79E-01
        Oesophagus      1.04E-01 1.09E-01 1.17E-01 1.31E-01 1.45E-01 1.62E-01
        Liver           1.11E-01 1.20E-01 1.27E-01 1.38E-01 1.44E-01 1.61E-01
        Thyroid         1.22E-01 1.26E-01 1.30E-01 1.36E-01 1.46E-01 1.70E-01
        Endost-BS       1.43E-01 1.44E-01 1.49E-01 1.57E-01 1.50E-01 1.59E-01
        Brain           1.29E-01 1.33E-01 1.35E-01 1.41E-01 1.51E-01 1.66E-01
        S-glands        1.41E-01 1.41E-01 1.47E-01 1.54E-01 1.63E-01 1.76E-01
        Skin            1.51E-01 1.53E-01 1.59E-01 1.64E-01 1.67E-01 1.75E-01
        Adrenals        1.09E-01 1.17E-01 1.26E-01 1.38E-01 1.42E-01 1.61E-01
        ET              1.36E-01 1.39E-01 1.42E-01 1.49E-01 1.57E-01 1.70E-01
        GB-wall         1.07E-01 1.12E-01 1.26E-01 1.40E-01 1.43E-01 1.56E-01
        Ht-wall         1.07E-01 1.11E-01 1.18E-01 1.32E-01 1.44E-01 1.57E-01
        Kidneys         1.12E-01 1.18E-01 1.33E-01 1.44E-01 1.49E-01 1.67E-01
        Lymph           1.19E-01 1.29E-01 1.38E-01 1.53E-01 1.60E-01 1.72E-01
        Muscle          1.37E-01 1.46E-01 1.52E-01 1.62E-01 1.69E-01 1.78E-01
        O-mucosa        1.28E-01 1.44E-01 1.46E-01 1.57E-01 1.66E-01 1.79E-01
        Pancreas        1.04E-01 1.12E-01 1.24E-01 1.42E-01 1.50E-01 1.60E-01
        Prostate        1.12E-01 1.34E-01 1.46E-01 1.57E-01 1.72E-01 1.84E-01
        SI-wall         1.12E-01 1.22E-01 1.31E-01 1.46E-01 1.53E-01 1.66E-01
        Spleen          1.15E-01 1.27E-01 1.35E-01 1.45E-01 1.47E-01 1.60E-01
        Thymus          1.16E-01 1.14E-01 1.19E-01 1.36E-01 1.45E-01 1.56E-01
        Uterus          3.44E-10 3.44E-10 3.44E-10 3.44E-10 3.44E-10 3.44E-10
-----------------------------------------------------------------------------
As-76   R-marrow        6.49E-02 6.92E-02 7.53E-02 8.31E-02 8.30E-02 8.37E-02
        Colon           6.81E-02 7.47E-02 7.92E-02 8.57E-02 9.05E-02 9.78E-02
        Lungs           6.62E-02 6.97E-02 7.25E-02 8.18E-02 8.69E-02 9.43E-02
        ST-wall         6.38E-02 6.96E-02 7.30E-02 7.99E-02 8.16E-02 8.87E-02
        Breast          8.00E-02 8.03E-02 8.32E-02 8.58E-02 9.06E-02 1.01E-01
        Ovaries         1.74E-10 1.74E-10 1.74E-10 1.74E-10 1.74E-10 1.74E-10
        Testes          8.32E-02 8.09E-02 8.63E-02 9.11E-02 1.03E-01 1.12E-01
        UB-wall         6.64E-02 7.06E-02 7.78E-02 8.67E-02 9.16E-02 1.02E-01
        Oesophagus      6.06E-02 6.31E-02 6.80E-02 7.48E-02 8.36E-02 9.27E-02
        Liver           6.39E-02 6.87E-02 7.26E-02 7.90E-02 8.23E-02 9.22E-02
        Thyroid         7.02E-02 7.21E-02 7.49E-02 7.82E-02 8.39E-02 9.66E-02
        Endost-BS       8.10E-02 8.18E-02 8.43E-02 8.86E-02 8.52E-02 9.04E-02
        Brain           7.43E-02 7.62E-02 7.77E-02 8.11E-02 8.59E-02 9.46E-02
        S-glands        8.05E-02 8.05E-02 8.34E-02 8.72E-02 9.24E-02 1.00E-01
        Skin            8.42E-02 8.59E-02 8.89E-02 9.29E-02 9.51E-02 1.00E-01
        Adrenals        6.26E-02 6.69E-02 7.24E-02 7.91E-02 8.14E-02 9.23E-02
        ET              7.76E-02 7.98E-02 8.13E-02 8.52E-02 8.99E-02 9.68E-02
        GB-wall         6.19E-02 6.41E-02 7.27E-02 8.00E-02 8.15E-02 8.95E-02
        Ht-wall         6.24E-02 6.41E-02 6.81E-02 7.58E-02 8.21E-02 9.03E-02
        Kidneys         6.42E-02 6.79E-02 7.59E-02 8.22E-02 8.50E-02 9.46E-02
        Lymph           6.83E-02 7.42E-02 7.91E-02 8.75E-02 9.12E-02 9.78E-02
        Muscle          7.81E-02 8.34E-02 8.68E-02 9.21E-02 9.67E-02 1.02E-01
        O-mucosa        7.38E-02 8.15E-02 8.28E-02 8.97E-02 9.48E-02 1.03E-01
        Pancreas        6.03E-02 6.48E-02 7.13E-02 8.03E-02 8.53E-02 9.16E-02
        Prostate        6.43E-02 7.69E-02 8.36E-02 8.96E-02 9.80E-02 1.05E-01
        SI-wall         6.51E-02 7.02E-02 7.52E-02 8.36E-02 8.78E-02 9.41E-02
        Spleen          6.59E-02 7.24E-02 7.69E-02 8.26E-02 8.45E-02 9.18E-02
        Thymus          6.66E-02 6.62E-02 6.89E-02 7.80E-02 8.33E-02 8.90E-02
        Uterus          1.74E-10 1.74E-10 1.74E-10 1.74E-10 1.74E-10 1.74E-10
-----------------------------------------------------------------------------
As-77   R-marrow        1.07E-03 1.18E-03 1.32E-03 1.46E-03 1.54E-03 1.56E-03
        Colon           1.17E-03 1.30E-03 1.38E-03 1.54E-03 1.62E-03 1.72E-03
        Lungs           1.13E-03 1.22E-03 1.27E-03 1.44E-03 1.54E-03 1.64E-03
        ST-wall         1.10E-03 1.24E-03 1.27E-03 1.42E-03 1.45E-03 1.57E-03
        Breast          1.38E-03 1.39E-03 1.44E-03 1.50E-03 1.57E-03 1.73E-03
        Ovaries         5.89E-12 5.89E-12 5.89E-12 5.89E-12 5.89E-12 5.89E-12
        Testes          1.45E-03 1.44E-03 1.54E-03 1.63E-03 1.81E-03 1.94E-03
        UB-wall         1.12E-03 1.22E-03 1.38E-03 1.55E-03 1.64E-03 1.82E-03
        Oesophagus      1.01E-03 1.08E-03 1.16E-03 1.30E-03 1.46E-03 1.59E-03
        Liver           1.10E-03 1.20E-03 1.26E-03 1.39E-03 1.47E-03 1.60E-03
        Thyroid         1.21E-03 1.24E-03 1.34E-03 1.43E-03 1.51E-03 1.73E-03
        Endost-BS       1.47E-03 1.53E-03 1.59E-03 1.68E-03 1.63E-03 1.73E-03
        Brain           1.24E-03 1.29E-03 1.36E-03 1.39E-03 1.52E-03 1.67E-03
        S-glands        1.38E-03 1.38E-03 1.46E-03 1.54E-03 1.61E-03 1.74E-03
        Skin            2.98E-03 2.87E-03 2.94E-03 3.25E-03 3.79E-03 5.09E-03
        Adrenals        1.05E-03 1.14E-03 1.23E-03 1.36E-03 1.42E-03 1.58E-03
        ET              1.33E-03 1.36E-03 1.39E-03 1.45E-03 1.55E-03 1.69E-03
        GB-wall         1.04E-03 1.13E-03 1.24E-03 1.39E-03 1.43E-03 1.56E-03
        Ht-wall         1.06E-03 1.13E-03 1.19E-03 1.33E-03 1.46E-03 1.55E-03
        Kidneys         1.11E-03 1.20E-03 1.33E-03 1.45E-03 1.51E-03 1.68E-03
        Lymph           1.17E-03 1.28E-03 1.37E-03 1.54E-03 1.61E-03 1.71E-03
        Muscle          1.35E-03 1.46E-03 1.53E-03 1.63E-03 1.71E-03 1.79E-03
        O-mucosa        1.25E-03 1.42E-03 1.48E-03 1.58E-03 1.67E-03 1.83E-03
        Pancreas        1.01E-03 1.14E-03 1.24E-03 1.44E-03 1.53E-03 1.61E-03
        Prostate        1.08E-03 1.32E-03 1.44E-03 1.56E-03 1.74E-03 1.85E-03
        SI-wall         1.11E-03 1.21E-03 1.32E-03 1.48E-03 1.57E-03 1.69E-03
        Spleen          1.14E-03 1.29E-03 1.38E-03 1.46E-03 1.50E-03 1.61E-03
        Thymus          1.11E-03 1.11E-03 1.17E-03 1.37E-03 1.46E-03 1.62E-03
        Uterus          5.89E-12 5.89E-12 5.89E-12 5.89E-12 5.89E-12 5.89E-12
-----------------------------------------------------------------------------
As-78   R-marrow        2.15E-01 2.29E-01 2.48E-01 2.72E-01 2.69E-01 2.71E-01
        Colon           2.25E-01 2.44E-01 2.57E-01 2.78E-01 2.93E-01 3.17E-01
        Lungs           2.18E-01 2.29E-01 2.38E-01 2.65E-01 2.84E-01 3.07E-01
        ST-wall         2.09E-01 2.27E-01 2.39E-01 2.60E-01 2.66E-01 2.90E-01
        Breast          2.56E-01 2.59E-01 2.66E-01 2.73E-01 2.87E-01 3.18E-01
        Ovaries         4.49E-10 4.49E-10 4.49E-10 4.49E-10 4.49E-10 4.49E-10
        Testes          2.67E-01 2.60E-01 2.75E-01 2.92E-01 3.23E-01 3.47E-01
        UB-wall         2.20E-01 2.32E-01 2.53E-01 2.80E-01 2.95E-01 3.27E-01
        Oesophagus      2.02E-01 2.10E-01 2.26E-01 2.44E-01 2.75E-01 3.03E-01
        Liver           2.10E-01 2.24E-01 2.36E-01 2.57E-01 2.69E-01 3.00E-01
        Thyroid         2.30E-01 2.35E-01 2.45E-01 2.56E-01 2.75E-01 3.12E-01
        Endost-BS       2.61E-01 2.64E-01 2.72E-01 2.83E-01 2.74E-01 2.91E-01
        Brain           2.45E-01 2.49E-01 2.55E-01 2.66E-01 2.79E-01 3.07E-01
        S-glands        2.61E-01 2.62E-01 2.69E-01 2.81E-01 2.98E-01 3.22E-01
        Skin            2.35E-01 2.40E-01 2.50E-01 2.58E-01 2.62E-01 2.74E-01
        Adrenals        2.05E-01 2.19E-01 2.37E-01 2.57E-01 2.66E-01 3.01E-01
        ET              2.52E-01 2.61E-01 2.64E-01 2.77E-01 2.92E-01 3.11E-01
        GB-wall         2.05E-01 2.10E-01 2.38E-01 2.59E-01 2.66E-01 2.92E-01
        Ht-wall         2.07E-01 2.12E-01 2.24E-01 2.47E-01 2.67E-01 2.96E-01
        Kidneys         2.11E-01 2.22E-01 2.46E-01 2.67E-01 2.76E-01 3.05E-01
        Lymph           2.24E-01 2.43E-01 2.58E-01 2.84E-01 2.95E-01 3.15E-01
        Muscle          2.54E-01 2.70E-01 2.81E-01 2.97E-01 3.11E-01 3.28E-01
        O-mucosa        2.42E-01 2.60E-01 2.66E-01 2.85E-01 3.00E-01 3.23E-01
        Pancreas        2.01E-01 2.14E-01 2.33E-01 2.59E-01 2.76E-01 2.98E-01
        Prostate        2.10E-01 2.50E-01 2.72E-01 2.91E-01 3.19E-01 3.44E-01
        SI-wall         2.16E-01 2.31E-01 2.44E-01 2.72E-01 2.88E-01 3.04E-01
        Spleen          2.15E-01 2.34E-01 2.49E-01 2.67E-01 2.77E-01 3.00E-01
        Thymus          2.19E-01 2.20E-01 2.28E-01 2.53E-01 2.73E-01 2.90E-01
        Uterus          4.49E-10 4.49E-10 4.49E-10 4.49E-10 4.49E-10 4.49E-10
-----------------------------------------------------------------------------
As-79   R-marrow        5.37E-03 5.83E-03 6.40E-03 7.05E-03 7.19E-03 7.30E-03
        Colon           5.70E-03 6.31E-03 6.70E-03 7.30E-03 7.72E-03 8.29E-03
        Lungs           5.52E-03 5.90E-03 6.14E-03 6.92E-03 7.38E-03 7.97E-03
        ST-wall         5.34E-03 5.94E-03 6.18E-03 6.79E-03 6.91E-03 7.53E-03
        Breast          6.80E-03 6.81E-03 7.11E-03 7.37E-03 8.00E-03 9.74E-03
        Ovaries         1.89E-11 1.89E-11 1.89E-11 1.89E-11 1.89E-11 1.89E-11
        Testes          7.14E-03 6.91E-03 7.53E-03 7.93E-03 9.66E-03 1.18E-02
        UB-wall         5.52E-03 5.94E-03 6.60E-03 7.36E-03 7.77E-03 8.69E-03
        Oesophagus      5.04E-03 5.30E-03 5.71E-03 6.30E-03 7.06E-03 7.80E-03
        Liver           5.35E-03 5.79E-03 6.11E-03 6.69E-03 7.02E-03 7.80E-03
        Thyroid         5.91E-03 6.05E-03 6.40E-03 6.69E-03 7.14E-03 8.23E-03
        Endost-BS       6.89E-03 7.04E-03 7.29E-03 7.68E-03 7.47E-03 7.95E-03
        Brain           6.18E-03 6.38E-03 6.58E-03 6.83E-03 7.27E-03 8.04E-03
        S-glands        6.78E-03 6.78E-03 7.04E-03 7.39E-03 7.82E-03 8.50E-03
        Skin            1.16E-02 1.18E-02 1.22E-02 1.33E-02 1.42E-02 1.66E-02
        Adrenals        5.21E-03 5.61E-03 6.08E-03 6.65E-03 6.88E-03 7.75E-03
        ET              6.56E-03 6.74E-03 6.85E-03 7.19E-03 7.68E-03 8.49E-03
        GB-wall         5.13E-03 5.44E-03 6.09E-03 6.76E-03 6.90E-03 7.59E-03
        Ht-wall         5.20E-03 5.46E-03 5.76E-03 6.42E-03 6.95E-03 7.59E-03
        Kidneys         5.36E-03 5.75E-03 6.41E-03 6.97E-03 7.20E-03 8.06E-03
        Lymph           5.73E-03 6.25E-03 6.69E-03 7.42E-03 7.75E-03 8.30E-03
        Muscle          6.58E-03 7.12E-03 7.44E-03 7.92E-03 8.43E-03 8.97E-03
        O-mucosa        6.16E-03 7.05E-03 7.06E-03 8.02E-03 8.58E-03 9.88E-03
        Pancreas        4.98E-03 5.51E-03 6.02E-03 6.82E-03 7.26E-03 7.76E-03
        Prostate        5.36E-03 6.48E-03 7.03E-03 7.57E-03 8.36E-03 8.98E-03
        SI-wall         5.44E-03 5.91E-03 6.34E-03 7.06E-03 7.49E-03 8.04E-03
        Spleen          5.52E-03 6.13E-03 6.54E-03 6.98E-03 7.17E-03 7.77E-03
        Thymus          5.54E-03 5.51E-03 5.82E-03 6.61E-03 7.01E-03 7.63E-03
        Uterus          1.89E-11 1.89E-11 1.89E-11 1.89E-11 1.89E-11 1.89E-11
-----------------------------------------------------------------------------
At-204  R-marrow        3.40E-01 3.63E-01 3.98E-01 4.39E-01 4.45E-01 4.50E-01
        Colon           3.57E-01 3.94E-01 4.21E-01 4.57E-01 4.83E-01 5.21E-01
        Lungs           3.47E-01 3.68E-01 3.83E-01 4.34E-01 4.61E-01 5.02E-01
        ST-wall         3.35E-01 3.70E-01 3.87E-01 4.25E-01 4.33E-01 4.71E-01
        Breast          4.26E-01 4.27E-01 4.43E-01 4.58E-01 4.80E-01 5.30E-01
        Ovaries         1.08E-09 1.08E-09 1.08E-09 1.08E-09 1.08E-09 1.08E-09
        Testes          4.43E-01 4.33E-01 4.61E-01 4.86E-01 5.45E-01 5.83E-01
        UB-wall         3.48E-01 3.72E-01 4.13E-01 4.62E-01 4.90E-01 5.45E-01
        Oesophagus      3.16E-01 3.32E-01 3.57E-01 3.96E-01 4.42E-01 4.91E-01
        Liver           3.36E-01 3.63E-01 3.84E-01 4.20E-01 4.38E-01 4.91E-01
        Thyroid         3.71E-01 3.81E-01 3.98E-01 4.15E-01 4.45E-01 5.16E-01
        Endost-BS       4.32E-01 4.37E-01 4.53E-01 4.77E-01 4.61E-01 4.89E-01
        Brain           3.90E-01 4.02E-01 4.10E-01 4.28E-01 4.56E-01 5.05E-01
        S-glands        4.27E-01 4.27E-01 4.44E-01 4.65E-01 4.93E-01 5.33E-01
        Skin            4.46E-01 4.56E-01 4.71E-01 4.88E-01 4.96E-01 5.16E-01
        Adrenals        3.29E-01 3.53E-01 3.82E-01 4.18E-01 4.32E-01 4.89E-01
        ET              4.11E-01 4.23E-01 4.30E-01 4.51E-01 4.78E-01 5.16E-01
        GB-wall         3.24E-01 3.40E-01 3.82E-01 4.25E-01 4.33E-01 4.76E-01
        Ht-wall         3.26E-01 3.38E-01 3.59E-01 4.02E-01 4.36E-01 4.78E-01
        Kidneys         3.37E-01 3.59E-01 4.02E-01 4.38E-01 4.52E-01 5.07E-01
        Lymph           3.60E-01 3.92E-01 4.20E-01 4.65E-01 4.87E-01 5.23E-01
        Muscle          4.14E-01 4.43E-01 4.62E-01 4.91E-01 5.15E-01 5.42E-01
        O-mucosa        3.87E-01 4.34E-01 4.43E-01 4.77E-01 5.04E-01 5.43E-01
        Pancreas        3.14E-01 3.43E-01 3.77E-01 4.28E-01 4.54E-01 4.86E-01
        Prostate        3.39E-01 4.07E-01 4.43E-01 4.76E-01 5.23E-01 5.62E-01
        SI-wall         3.41E-01 3.70E-01 3.98E-01 4.43E-01 4.66E-01 5.04E-01
        Spleen          3.49E-01 3.85E-01 4.10E-01 4.39E-01 4.48E-01 4.87E-01
        Thymus          3.50E-01 3.46E-01 3.64E-01 4.14E-01 4.40E-01 4.74E-01
        Uterus          1.08E-09 1.08E-09 1.08E-09 1.08E-09 1.08E-09 1.08E-09
-----------------------------------------------------------------------------
At-205  R-marrow        1.72E-01 1.84E-01 2.00E-01 2.20E-01 2.21E-01 2.23E-01
        Colon           1.81E-01 1.98E-01 2.10E-01 2.27E-01 2.40E-01 2.59E-01
        Lungs           1.75E-01 1.86E-01 1.93E-01 2.16E-01 2.31E-01 2.50E-01
        ST-wall         1.69E-01 1.85E-01 1.94E-01 2.12E-01 2.16E-01 2.36E-01
        Breast          2.09E-01 2.12E-01 2.18E-01 2.24E-01 2.36E-01 2.60E-01
        Ovaries         4.98E-10 4.98E-10 4.98E-10 4.98E-10 4.98E-10 4.98E-10
        Testes          2.19E-01 2.13E-01 2.26E-01 2.40E-01 2.67E-01 2.85E-01
        UB-wall         1.76E-01 1.87E-01 2.06E-01 2.29E-01 2.42E-01 2.69E-01
        Oesophagus      1.61E-01 1.69E-01 1.82E-01 1.98E-01 2.23E-01 2.46E-01
        Liver           1.69E-01 1.82E-01 1.92E-01 2.09E-01 2.19E-01 2.45E-01
        Thyroid         1.87E-01 1.91E-01 2.00E-01 2.09E-01 2.24E-01 2.56E-01
        Endost-BS       2.14E-01 2.17E-01 2.24E-01 2.35E-01 2.28E-01 2.42E-01
        Brain           1.97E-01 2.02E-01 2.06E-01 2.15E-01 2.27E-01 2.51E-01
        S-glands        2.12E-01 2.13E-01 2.20E-01 2.30E-01 2.44E-01 2.63E-01
        Skin            2.03E-01 2.08E-01 2.15E-01 2.22E-01 2.26E-01 2.35E-01
        Adrenals        1.65E-01 1.77E-01 1.92E-01 2.09E-01 2.16E-01 2.44E-01
        ET              2.05E-01 2.11E-01 2.14E-01 2.25E-01 2.37E-01 2.54E-01
        GB-wall         1.64E-01 1.70E-01 1.93E-01 2.11E-01 2.16E-01 2.38E-01
        Ht-wall         1.66E-01 1.71E-01 1.81E-01 2.01E-01 2.18E-01 2.40E-01
        Kidneys         1.70E-01 1.80E-01 2.01E-01 2.18E-01 2.25E-01 2.51E-01
        Lymph           1.81E-01 1.97E-01 2.10E-01 2.32E-01 2.41E-01 2.58E-01
        Muscle          2.06E-01 2.20E-01 2.29E-01 2.43E-01 2.55E-01 2.68E-01
        O-mucosa        1.95E-01 2.13E-01 2.18E-01 2.34E-01 2.48E-01 2.66E-01
        Pancreas        1.60E-01 1.73E-01 1.89E-01 2.12E-01 2.26E-01 2.43E-01
        Prostate        1.69E-01 2.03E-01 2.20E-01 2.37E-01 2.60E-01 2.81E-01
        SI-wall         1.73E-01 1.87E-01 1.99E-01 2.21E-01 2.34E-01 2.49E-01
        Spleen          1.75E-01 1.92E-01 2.04E-01 2.18E-01 2.25E-01 2.44E-01
        Thymus          1.76E-01 1.76E-01 1.84E-01 2.07E-01 2.21E-01 2.36E-01
        Uterus          4.98E-10 4.98E-10 4.98E-10 4.98E-10 4.98E-10 4.98E-10
-----------------------------------------------------------------------------
At-206  R-marrow        3.70E-01 3.97E-01 4.34E-01 4.78E-01 4.81E-01 4.86E-01
        Colon           3.90E-01 4.29E-01 4.55E-01 4.93E-01 5.21E-01 5.63E-01
        Lungs           3.78E-01 4.01E-01 4.17E-01 4.70E-01 5.00E-01 5.43E-01
        ST-wall         3.65E-01 4.02E-01 4.20E-01 4.61E-01 4.69E-01 5.11E-01
        Breast          4.57E-01 4.61E-01 4.76E-01 4.91E-01 5.15E-01 5.68E-01
        Ovaries         1.10E-09 1.10E-09 1.10E-09 1.10E-09 1.10E-09 1.10E-09
        Testes          4.76E-01 4.66E-01 4.94E-01 5.22E-01 5.83E-01 6.24E-01
        UB-wall         3.79E-01 4.05E-01 4.47E-01 4.98E-01 5.27E-01 5.86E-01
        Oesophagus      3.46E-01 3.63E-01 3.91E-01 4.30E-01 4.81E-01 5.32E-01
        Liver           3.65E-01 3.94E-01 4.16E-01 4.54E-01 4.75E-01 5.31E-01
        Thyroid         4.03E-01 4.13E-01 4.33E-01 4.52E-01 4.84E-01 5.57E-01
        Endost-BS       4.66E-01 4.73E-01 4.89E-01 5.13E-01 4.97E-01 5.27E-01
        Brain           4.25E-01 4.36E-01 4.47E-01 4.65E-01 4.93E-01 5.45E-01
        S-glands        4.61E-01 4.61E-01 4.78E-01 5.01E-01 5.31E-01 5.73E-01
        Skin            4.60E-01 4.70E-01 4.86E-01 5.02E-01 5.12E-01 5.32E-01
        Adrenals        3.57E-01 3.83E-01 4.15E-01 4.53E-01 4.68E-01 5.29E-01
        ET              4.44E-01 4.58E-01 4.66E-01 4.88E-01 5.15E-01 5.54E-01
        GB-wall         3.53E-01 3.69E-01 4.16E-01 4.59E-01 4.69E-01 5.16E-01
        Ht-wall         3.56E-01 3.70E-01 3.92E-01 4.36E-01 4.72E-01 5.19E-01
        Kidneys         3.67E-01 3.90E-01 4.35E-01 4.73E-01 4.89E-01 5.45E-01
        Lymph           3.91E-01 4.26E-01 4.54E-01 5.03E-01 5.25E-01 5.62E-01
        Muscle          4.48E-01 4.78E-01 4.98E-01 5.28E-01 5.55E-01 5.85E-01
        O-mucosa        4.21E-01 4.65E-01 4.77E-01 5.12E-01 5.41E-01 5.82E-01
        Pancreas        3.43E-01 3.74E-01 4.10E-01 4.62E-01 4.91E-01 5.27E-01
        Prostate        3.67E-01 4.41E-01 4.79E-01 5.15E-01 5.66E-01 6.08E-01
        SI-wall         3.72E-01 4.03E-01 4.31E-01 4.79E-01 5.07E-01 5.43E-01
        Spleen          3.78E-01 4.16E-01 4.43E-01 4.74E-01 4.87E-01 5.28E-01
        Thymus          3.81E-01 3.78E-01 3.97E-01 4.48E-01 4.78E-01 5.14E-01
        Uterus          1.10E-09 1.10E-09 1.10E-09 1.10E-09 1.10E-09 1.10E-09
-----------------------------------------------------------------------------
At-207  R-marrow        3.16E-01 3.39E-01 3.68E-01 4.02E-01 4.01E-01 4.05E-01
        Colon           3.33E-01 3.63E-01 3.81E-01 4.12E-01 4.35E-01 4.71E-01
        Lungs           3.22E-01 3.40E-01 3.54E-01 3.93E-01 4.21E-01 4.56E-01
        ST-wall         3.10E-01 3.38E-01 3.55E-01 3.86E-01 3.94E-01 4.30E-01
        Breast          3.79E-01 3.84E-01 3.94E-01 4.05E-01 4.24E-01 4.67E-01
        Ovaries         7.75E-10 7.75E-10 7.75E-10 7.75E-10 7.75E-10 7.75E-10
        Testes          3.96E-01 3.86E-01 4.08E-01 4.33E-01 4.77E-01 5.10E-01
        UB-wall         3.24E-01 3.44E-01 3.75E-01 4.15E-01 4.39E-01 4.87E-01
        Oesophagus      2.98E-01 3.12E-01 3.34E-01 3.62E-01 4.07E-01 4.48E-01
        Liver           3.10E-01 3.32E-01 3.50E-01 3.81E-01 3.99E-01 4.45E-01
        Thyroid         3.42E-01 3.48E-01 3.65E-01 3.81E-01 4.09E-01 4.65E-01
        Endost-BS       3.87E-01 3.93E-01 4.05E-01 4.23E-01 4.11E-01 4.36E-01
        Brain           3.62E-01 3.68E-01 3.78E-01 3.93E-01 4.13E-01 4.56E-01
        S-glands        3.86E-01 3.87E-01 3.98E-01 4.17E-01 4.42E-01 4.77E-01
        Skin            3.47E-01 3.55E-01 3.68E-01 3.79E-01 3.85E-01 4.02E-01
        Adrenals        3.03E-01 3.24E-01 3.51E-01 3.81E-01 3.94E-01 4.45E-01
        ET              3.72E-01 3.85E-01 3.90E-01 4.09E-01 4.31E-01 4.60E-01
        GB-wall         3.02E-01 3.11E-01 3.53E-01 3.84E-01 3.94E-01 4.34E-01
        Ht-wall         3.05E-01 3.15E-01 3.32E-01 3.67E-01 3.96E-01 4.39E-01
        Kidneys         3.12E-01 3.29E-01 3.65E-01 3.96E-01 4.09E-01 4.54E-01
        Lymph           3.31E-01 3.60E-01 3.82E-01 4.21E-01 4.38E-01 4.67E-01
        Muscle          3.76E-01 4.00E-01 4.16E-01 4.40E-01 4.62E-01 4.86E-01
        O-mucosa        3.57E-01 3.85E-01 3.95E-01 4.22E-01 4.44E-01 4.77E-01
        Pancreas        2.96E-01 3.18E-01 3.46E-01 3.84E-01 4.10E-01 4.43E-01
        Prostate        3.10E-01 3.71E-01 4.01E-01 4.32E-01 4.74E-01 5.11E-01
        SI-wall         3.19E-01 3.42E-01 3.62E-01 4.02E-01 4.28E-01 4.52E-01
        Spleen          3.19E-01 3.48E-01 3.71E-01 3.95E-01 4.10E-01 4.45E-01
        Thymus          3.24E-01 3.25E-01 3.38E-01 3.76E-01 4.04E-01 4.31E-01
        Uterus          7.75E-10 7.75E-10 7.75E-10 7.75E-10 7.75E-10 7.75E-10
-----------------------------------------------------------------------------
At-208  R-marrow        4.69E-01 5.01E-01 5.45E-01 5.97E-01 5.98E-01 6.04E-01
        Colon           4.92E-01 5.39E-01 5.69E-01 6.14E-01 6.48E-01 7.02E-01
        Lungs           4.76E-01 5.05E-01 5.24E-01 5.86E-01 6.26E-01 6.80E-01
        ST-wall         4.60E-01 5.03E-01 5.28E-01 5.76E-01 5.86E-01 6.40E-01
        Breast          5.67E-01 5.75E-01 5.90E-01 6.07E-01 6.37E-01 7.01E-01
        Ovaries         1.22E-09 1.22E-09 1.22E-09 1.22E-09 1.22E-09 1.22E-09
        Testes          5.93E-01 5.78E-01 6.11E-01 6.48E-01 7.19E-01 7.68E-01
        UB-wall         4.79E-01 5.09E-01 5.59E-01 6.20E-01 6.55E-01 7.28E-01
        Oesophagus      4.40E-01 4.61E-01 4.95E-01 5.39E-01 6.05E-01 6.67E-01
        Liver           4.60E-01 4.94E-01 5.21E-01 5.68E-01 5.94E-01 6.64E-01
        Thyroid         5.08E-01 5.18E-01 5.43E-01 5.65E-01 6.07E-01 6.93E-01
        Endost-BS       5.80E-01 5.87E-01 6.05E-01 6.33E-01 6.15E-01 6.52E-01
        Brain           5.37E-01 5.48E-01 5.61E-01 5.84E-01 6.15E-01 6.80E-01
        S-glands        5.76E-01 5.77E-01 5.95E-01 6.23E-01 6.62E-01 7.13E-01
        Skin            5.39E-01 5.52E-01 5.71E-01 5.89E-01 5.99E-01 6.23E-01
        Adrenals        4.51E-01 4.82E-01 5.22E-01 5.68E-01 5.87E-01 6.63E-01
        ET              5.56E-01 5.74E-01 5.82E-01 6.10E-01 6.44E-01 6.89E-01
        GB-wall         4.47E-01 4.62E-01 5.24E-01 5.73E-01 5.87E-01 6.47E-01
        Ht-wall         4.51E-01 4.66E-01 4.93E-01 5.46E-01 5.90E-01 6.53E-01
        Kidneys         4.62E-01 4.89E-01 5.44E-01 5.91E-01 6.10E-01 6.78E-01
        Lymph           4.92E-01 5.35E-01 5.69E-01 6.28E-01 6.53E-01 6.99E-01
        Muscle          5.60E-01 5.97E-01 6.21E-01 6.58E-01 6.91E-01 7.27E-01
        O-mucosa        5.31E-01 5.77E-01 5.91E-01 6.34E-01 6.67E-01 7.18E-01
        Pancreas        4.36E-01 4.71E-01 5.14E-01 5.74E-01 6.12E-01 6.59E-01
        Prostate        4.61E-01 5.53E-01 5.98E-01 6.45E-01 7.06E-01 7.61E-01
        SI-wall         4.71E-01 5.08E-01 5.38E-01 5.99E-01 6.35E-01 6.75E-01
        Spleen          4.75E-01 5.19E-01 5.52E-01 5.91E-01 6.10E-01 6.62E-01
        Thymus          4.81E-01 4.80E-01 5.01E-01 5.60E-01 6.01E-01 6.40E-01
        Uterus          1.22E-09 1.22E-09 1.22E-09 1.22E-09 1.22E-09 1.22E-09
-----------------------------------------------------------------------------
At-209  R-marrow        3.39E-01 3.63E-01 3.97E-01 4.36E-01 4.40E-01 4.45E-01
        Colon           3.56E-01 3.92E-01 4.16E-01 4.50E-01 4.75E-01 5.14E-01
        Lungs           3.45E-01 3.67E-01 3.81E-01 4.29E-01 4.57E-01 4.98E-01
        ST-wall         3.34E-01 3.68E-01 3.85E-01 4.21E-01 4.28E-01 4.68E-01
        Breast          4.16E-01 4.22E-01 4.34E-01 4.47E-01 4.69E-01 5.17E-01
        Ovaries         1.00E-09 1.00E-09 1.00E-09 1.00E-09 1.00E-09 1.00E-09
        Testes          4.35E-01 4.26E-01 4.50E-01 4.76E-01 5.33E-01 5.68E-01
        UB-wall         3.46E-01 3.70E-01 4.08E-01 4.55E-01 4.81E-01 5.35E-01
        Oesophagus      3.17E-01 3.34E-01 3.59E-01 3.93E-01 4.41E-01 4.87E-01
        Liver           3.34E-01 3.59E-01 3.80E-01 4.15E-01 4.34E-01 4.87E-01
        Thyroid         3.70E-01 3.77E-01 3.97E-01 4.12E-01 4.43E-01 5.09E-01
        Endost-BS       4.25E-01 4.30E-01 4.45E-01 4.66E-01 4.55E-01 4.83E-01
        Brain           3.89E-01 3.99E-01 4.08E-01 4.25E-01 4.50E-01 4.99E-01
        S-glands        4.21E-01 4.22E-01 4.36E-01 4.56E-01 4.85E-01 5.24E-01
        Skin            4.12E-01 4.22E-01 4.36E-01 4.50E-01 4.57E-01 4.77E-01
        Adrenals        3.27E-01 3.51E-01 3.80E-01 4.14E-01 4.28E-01 4.84E-01
        ET              4.06E-01 4.19E-01 4.24E-01 4.46E-01 4.71E-01 5.07E-01
        GB-wall         3.24E-01 3.37E-01 3.80E-01 4.20E-01 4.29E-01 4.74E-01
        Ht-wall         3.26E-01 3.39E-01 3.58E-01 3.98E-01 4.31E-01 4.76E-01
        Kidneys         3.35E-01 3.56E-01 3.97E-01 4.33E-01 4.46E-01 4.99E-01
        Lymph           3.58E-01 3.90E-01 4.16E-01 4.59E-01 4.79E-01 5.14E-01
        Muscle          4.09E-01 4.36E-01 4.55E-01 4.83E-01 5.08E-01 5.35E-01
        O-mucosa        3.85E-01 4.24E-01 4.34E-01 4.67E-01 4.93E-01 5.30E-01
        Pancreas        3.14E-01 3.43E-01 3.74E-01 4.20E-01 4.48E-01 4.82E-01
        Prostate        3.36E-01 4.03E-01 4.36E-01 4.72E-01 5.17E-01 5.58E-01
        SI-wall         3.40E-01 3.69E-01 3.93E-01 4.37E-01 4.64E-01 4.96E-01
        Spleen          3.46E-01 3.79E-01 4.04E-01 4.32E-01 4.45E-01 4.83E-01
        Thymus          3.49E-01 3.46E-01 3.65E-01 4.09E-01 4.37E-01 4.68E-01
        Uterus          1.00E-09 1.00E-09 1.00E-09 1.00E-09 1.00E-09 1.00E-09
-----------------------------------------------------------------------------
At-210  R-marrow        4.78E-01 5.16E-01 5.57E-01 6.08E-01 6.04E-01 6.07E-01
        Colon           5.04E-01 5.47E-01 5.71E-01 6.17E-01 6.52E-01 7.05E-01
        Lungs           4.87E-01 5.15E-01 5.35E-01 5.89E-01 6.33E-01 6.82E-01
        ST-wall         4.68E-01 5.08E-01 5.34E-01 5.78E-01 5.92E-01 6.45E-01
        Breast          5.64E-01 5.73E-01 5.88E-01 6.02E-01 6.30E-01 6.95E-01
        Ovaries         1.02E-09 1.02E-09 1.02E-09 1.02E-09 1.02E-09 1.02E-09
        Testes          5.90E-01 5.74E-01 6.05E-01 6.46E-01 7.04E-01 7.54E-01
        UB-wall         4.91E-01 5.21E-01 5.64E-01 6.21E-01 6.53E-01 7.27E-01
        Oesophagus      4.55E-01 4.73E-01 5.06E-01 5.42E-01 6.14E-01 6.74E-01
        Liver           4.70E-01 5.00E-01 5.27E-01 5.69E-01 5.99E-01 6.66E-01
        Thyroid         5.14E-01 5.24E-01 5.49E-01 5.76E-01 6.15E-01 6.95E-01
        Endost-BS       5.77E-01 5.91E-01 6.05E-01 6.32E-01 6.14E-01 6.51E-01
        Brain           5.47E-01 5.54E-01 5.73E-01 5.91E-01 6.17E-01 6.82E-01
        S-glands        5.77E-01 5.79E-01 5.92E-01 6.22E-01 6.60E-01 7.11E-01
        Skin            4.82E-01 4.94E-01 5.13E-01 5.28E-01 5.37E-01 5.60E-01
        Adrenals        4.56E-01 4.86E-01 5.28E-01 5.72E-01 5.91E-01 6.66E-01
        ET              5.58E-01 5.77E-01 5.86E-01 6.11E-01 6.46E-01 6.83E-01
        GB-wall         4.56E-01 4.68E-01 5.34E-01 5.72E-01 5.89E-01 6.49E-01
        Ht-wall         4.65E-01 4.79E-01 5.03E-01 5.51E-01 5.94E-01 6.59E-01
        Kidneys         4.71E-01 4.96E-01 5.48E-01 5.91E-01 6.12E-01 6.74E-01
        Lymph           5.00E-01 5.43E-01 5.73E-01 6.32E-01 6.54E-01 6.94E-01
        Muscle          5.63E-01 5.99E-01 6.23E-01 6.58E-01 6.89E-01 7.23E-01
        O-mucosa        5.41E-01 5.72E-01 5.90E-01 6.27E-01 6.60E-01 7.08E-01
        Pancreas        4.50E-01 4.80E-01 5.21E-01 5.72E-01 6.14E-01 6.64E-01
        Prostate        4.65E-01 5.58E-01 6.02E-01 6.45E-01 7.09E-01 7.67E-01
        SI-wall         4.84E-01 5.18E-01 5.44E-01 6.04E-01 6.47E-01 6.73E-01
        Spleen          4.78E-01 5.22E-01 5.55E-01 5.90E-01 6.17E-01 6.69E-01
        Thymus          4.87E-01 4.94E-01 5.08E-01 5.65E-01 6.09E-01 6.48E-01
        Uterus          1.02E-09 1.02E-09 1.02E-09 1.02E-09 1.02E-09 1.02E-09
-----------------------------------------------------------------------------
At-211  R-marrow        1.95E-03 2.23E-03 2.59E-03 2.97E-03 3.57E-03 3.70E-03
        Colon           2.55E-03 2.91E-03 3.11E-03 3.47E-03 3.61E-03 3.94E-03
        Lungs           2.30E-03 2.62E-03 2.81E-03 3.21E-03 3.45E-03 3.67E-03
        ST-wall         2.32E-03 2.76E-03 2.86E-03 3.21E-03 3.29E-03 3.63E-03
        Breast          2.70E-03 2.79E-03 2.86E-03 2.85E-03 3.00E-03 3.49E-03
        Ovaries         4.18E-11 4.18E-11 4.18E-11 4.18E-11 4.18E-11 4.18E-11
        Testes          3.19E-03 3.06E-03 3.46E-03 3.78E-03 4.46E-03 4.58E-03
        UB-wall         2.21E-03 2.57E-03 3.05E-03 3.55E-03 3.92E-03 4.18E-03
        Oesophagus      1.95E-03 2.23E-03 2.43E-03 2.84E-03 3.19E-03 3.44E-03
        Liver           2.30E-03 2.62E-03 2.80E-03 3.13E-03 3.33E-03 3.70E-03
        Thyroid         2.94E-03 2.88E-03 3.21E-03 3.60E-03 3.80E-03 4.12E-03
        Endost-BS       3.43E-03 3.61E-03 3.86E-03 4.23E-03 4.15E-03 4.50E-03
        Brain           2.51E-03 2.65E-03 2.79E-03 2.96E-03 3.23E-03 3.65E-03
        S-glands        2.91E-03 2.91E-03 3.08E-03 3.22E-03 3.45E-03 3.70E-03
        Skin            3.51E-03 3.58E-03 3.66E-03 3.75E-03 3.82E-03 4.05E-03
        Adrenals        2.03E-03 2.42E-03 2.64E-03 2.89E-03 3.18E-03 3.44E-03
        ET              2.77E-03 2.66E-03 2.65E-03 2.97E-03 3.20E-03 3.51E-03
        GB-wall         2.22E-03 2.33E-03 2.76E-03 3.07E-03 3.19E-03 3.53E-03
        Ht-wall         2.19E-03 2.41E-03 2.64E-03 2.95E-03 3.25E-03 3.51E-03
        Kidneys         2.32E-03 2.64E-03 2.95E-03 3.29E-03 3.44E-03 3.84E-03
        Lymph           2.54E-03 2.73E-03 2.99E-03 3.37E-03 3.45E-03 3.64E-03
        Muscle          2.93E-03 3.16E-03 3.36E-03 3.58E-03 3.74E-03 3.91E-03
        O-mucosa        2.30E-03 2.96E-03 3.10E-03 3.42E-03 3.65E-03 3.95E-03
        Pancreas        1.99E-03 2.45E-03 2.67E-03 3.19E-03 3.46E-03 3.69E-03
        Prostate        2.04E-03 2.77E-03 2.87E-03 3.37E-03 3.83E-03 4.23E-03
        SI-wall         2.37E-03 2.64E-03 2.90E-03 3.37E-03 3.57E-03 3.86E-03
        Spleen          2.49E-03 2.99E-03 3.15E-03 3.41E-03 3.50E-03 3.77E-03
        Thymus          2.21E-03 2.36E-03 2.53E-03 3.05E-03 3.27E-03 3.36E-03
        Uterus          4.18E-11 4.18E-11 4.18E-11 4.18E-11 4.18E-11 4.18E-11
-----------------------------------------------------------------------------
At-215  R-marrow        2.31E-05 2.54E-05 2.81E-05 3.12E-05 3.21E-05 3.24E-05
        Colon           2.49E-05 2.77E-05 2.95E-05 3.26E-05 3.44E-05 3.67E-05
        Lungs           2.42E-05 2.58E-05 2.70E-05 3.06E-05 3.26E-05 3.50E-05
        ST-wall         2.34E-05 2.63E-05 2.71E-05 3.00E-05 3.07E-05 3.32E-05
        Breast          2.99E-05 2.99E-05 3.12E-05 3.23E-05 3.38E-05 3.73E-05
        Ovaries         9.83E-14 9.83E-14 9.83E-14 9.83E-14 9.83E-14 9.83E-14
        Testes          3.10E-05 3.07E-05 3.27E-05 3.46E-05 3.86E-05 4.13E-05
        UB-wall         2.41E-05 2.60E-05 2.93E-05 3.28E-05 3.46E-05 3.88E-05
        Oesophagus      2.16E-05 2.28E-05 2.48E-05 2.77E-05 3.08E-05 3.43E-05
        Liver           2.35E-05 2.56E-05 2.69E-05 2.96E-05 3.10E-05 3.42E-05
        Thyroid         2.57E-05 2.66E-05 2.81E-05 2.99E-05 3.16E-05 3.67E-05
        Endost-BS       3.07E-05 3.18E-05 3.29E-05 3.49E-05 3.36E-05 3.57E-05
        Brain           2.67E-05 2.79E-05 2.89E-05 2.99E-05 3.22E-05 3.55E-05
        S-glands        2.99E-05 2.98E-05 3.11E-05 3.29E-05 3.45E-05 3.75E-05
        Skin            3.35E-05 3.42E-05 3.51E-05 3.66E-05 3.72E-05 3.91E-05
        Adrenals        2.27E-05 2.45E-05 2.65E-05 2.92E-05 3.03E-05 3.40E-05
        ET              2.86E-05 2.94E-05 3.01E-05 3.14E-05 3.34E-05 3.63E-05
        GB-wall         2.23E-05 2.40E-05 2.67E-05 2.98E-05 3.04E-05 3.33E-05
        Ht-wall         2.26E-05 2.39E-05 2.53E-05 2.84E-05 3.08E-05 3.30E-05
        Kidneys         2.36E-05 2.55E-05 2.84E-05 3.08E-05 3.20E-05 3.59E-05
        Lymph           2.50E-05 2.73E-05 2.95E-05 3.28E-05 3.44E-05 3.67E-05
        Muscle          2.90E-05 3.12E-05 3.26E-05 3.46E-05 3.61E-05 3.81E-05
        O-mucosa        2.68E-05 3.06E-05 3.15E-05 3.37E-05 3.57E-05 3.86E-05
        Pancreas        2.16E-05 2.42E-05 2.65E-05 3.06E-05 3.23E-05 3.43E-05
        Prostate        2.34E-05 2.84E-05 3.11E-05 3.32E-05 3.70E-05 3.94E-05
        SI-wall         2.37E-05 2.58E-05 2.82E-05 3.13E-05 3.31E-05 3.58E-05
        Spleen          2.42E-05 2.73E-05 2.92E-05 3.10E-05 3.17E-05 3.42E-05
        Thymus          2.40E-05 2.38E-05 2.52E-05 2.93E-05 3.09E-05 3.41E-05
        Uterus          9.83E-14 9.83E-14 9.83E-14 9.83E-14 9.83E-14 9.83E-14
-----------------------------------------------------------------------------
At-216  R-marrow        1.83E-04 2.09E-04 2.39E-04 2.69E-04 3.08E-04 3.16E-04
        Colon           2.24E-04 2.53E-04 2.69E-04 3.01E-04 3.15E-04 3.39E-04
        Lungs           2.08E-04 2.32E-04 2.46E-04 2.79E-04 3.01E-04 3.17E-04
        ST-wall         2.06E-04 2.41E-04 2.48E-04 2.78E-04 2.84E-04 3.10E-04
        Breast          2.49E-04 2.53E-04 2.61E-04 2.67E-04 2.79E-04 3.16E-04
        Ovaries         2.61E-12 2.61E-12 2.61E-12 2.61E-12 2.61E-12 2.61E-12
        Testes          2.78E-04 2.71E-04 3.00E-04 3.23E-04 3.70E-04 3.88E-04
        UB-wall         2.02E-04 2.30E-04 2.67E-04 3.06E-04 3.30E-04 3.59E-04
        Oesophagus      1.80E-04 1.99E-04 2.16E-04 2.49E-04 2.78E-04 3.02E-04
        Liver           2.06E-04 2.30E-04 2.44E-04 2.72E-04 2.89E-04 3.16E-04
        Thyroid         2.46E-04 2.46E-04 2.71E-04 2.99E-04 3.14E-04 3.48E-04
        Endost-BS       2.94E-04 3.10E-04 3.27E-04 3.54E-04 3.47E-04 3.73E-04
        Brain           2.25E-04 2.38E-04 2.53E-04 2.62E-04 2.86E-04 3.20E-04
        S-glands        2.59E-04 2.59E-04 2.73E-04 2.88E-04 3.04E-04 3.27E-04
        Skin            3.11E-04 3.18E-04 3.25E-04 3.34E-04 3.40E-04 3.62E-04
        Adrenals        1.86E-04 2.14E-04 2.33E-04 2.57E-04 2.76E-04 3.00E-04
        ET              2.47E-04 2.44E-04 2.47E-04 2.68E-04 2.87E-04 3.13E-04
        GB-wall         1.94E-04 2.10E-04 2.40E-04 2.68E-04 2.76E-04 3.04E-04
        Ht-wall         1.95E-04 2.15E-04 2.31E-04 2.58E-04 2.83E-04 3.02E-04
        Kidneys         2.07E-04 2.32E-04 2.58E-04 2.83E-04 2.96E-04 3.31E-04
        Lymph           2.23E-04 2.41E-04 2.63E-04 2.95E-04 3.06E-04 3.23E-04
        Muscle          2.57E-04 2.78E-04 2.94E-04 3.13E-04 3.25E-04 3.41E-04
        O-mucosa        2.18E-04 2.64E-04 2.78E-04 3.01E-04 3.20E-04 3.46E-04
        Pancreas        1.81E-04 2.18E-04 2.37E-04 2.79E-04 2.99E-04 3.18E-04
        Prostate        1.88E-04 2.46E-04 2.62E-04 2.97E-04 3.36E-04 3.63E-04
        SI-wall         2.09E-04 2.32E-04 2.54E-04 2.90E-04 3.09E-04 3.33E-04
        Spleen          2.18E-04 2.57E-04 2.72E-04 2.90E-04 2.99E-04 3.21E-04
        Thymus          2.00E-04 2.07E-04 2.22E-04 2.65E-04 2.82E-04 3.04E-04
        Uterus          2.61E-12 2.61E-12 2.61E-12 2.61E-12 2.61E-12 2.61E-12
-----------------------------------------------------------------------------
At-217  R-marrow        2.96E-05 3.27E-05 3.65E-05 4.04E-05 4.26E-05 4.32E-05
        Colon           3.26E-05 3.62E-05 3.85E-05 4.27E-05 4.51E-05 4.79E-05
        Lungs           3.13E-05 3.38E-05 3.54E-05 3.99E-05 4.28E-05 4.56E-05
        ST-wall         3.04E-05 3.45E-05 3.55E-05 3.93E-05 4.01E-05 4.36E-05
        Breast          3.84E-05 3.85E-05 4.00E-05 4.15E-05 4.33E-05 4.79E-05
        Ovaries         1.70E-13 1.70E-13 1.70E-13 1.70E-13 1.70E-13 1.70E-13
        Testes          4.03E-05 3.99E-05 4.28E-05 4.53E-05 5.05E-05 5.40E-05
        UB-wall         3.10E-05 3.39E-05 3.83E-05 4.30E-05 4.55E-05 5.07E-05
        Oesophagus      2.80E-05 2.98E-05 3.22E-05 3.62E-05 4.03E-05 4.43E-05
        Liver           3.06E-05 3.34E-05 3.51E-05 3.88E-05 4.08E-05 4.47E-05
        Thyroid         3.39E-05 3.47E-05 3.72E-05 3.98E-05 4.19E-05 4.82E-05
        Endost-BS       4.07E-05 4.23E-05 4.39E-05 4.67E-05 4.54E-05 4.82E-05
        Brain           3.45E-05 3.60E-05 3.77E-05 3.88E-05 4.19E-05 4.63E-05
        S-glands        3.85E-05 3.85E-05 4.04E-05 4.26E-05 4.48E-05 4.84E-05
        Skin            4.39E-05 4.46E-05 4.59E-05 4.74E-05 4.84E-05 5.09E-05
        Adrenals        2.91E-05 3.18E-05 3.44E-05 3.79E-05 3.96E-05 4.40E-05
        ET              3.70E-05 3.78E-05 3.86E-05 4.04E-05 4.31E-05 4.69E-05
        GB-wall         2.89E-05 3.12E-05 3.47E-05 3.88E-05 3.96E-05 4.34E-05
        Ht-wall         2.93E-05 3.14E-05 3.32E-05 3.71E-05 4.03E-05 4.32E-05
        Kidneys         3.06E-05 3.33E-05 3.70E-05 4.03E-05 4.19E-05 4.68E-05
        Lymph           3.26E-05 3.55E-05 3.83E-05 4.27E-05 4.47E-05 4.75E-05
        Muscle          3.76E-05 4.05E-05 4.25E-05 4.51E-05 4.70E-05 4.96E-05
        O-mucosa        3.45E-05 3.94E-05 4.10E-05 4.37E-05 4.64E-05 5.02E-05
        Pancreas        2.79E-05 3.17E-05 3.45E-05 3.99E-05 4.23E-05 4.49E-05
        Prostate        2.98E-05 3.67E-05 3.99E-05 4.33E-05 4.84E-05 5.16E-05
        SI-wall         3.08E-05 3.37E-05 3.67E-05 4.09E-05 4.36E-05 4.70E-05
        Spleen          3.16E-05 3.59E-05 3.83E-05 4.05E-05 4.17E-05 4.48E-05
        Thymus          3.09E-05 3.08E-05 3.27E-05 3.81E-05 4.04E-05 4.46E-05
        Uterus          1.70E-13 1.70E-13 1.70E-13 1.70E-13 1.70E-13 1.70E-13
-----------------------------------------------------------------------------
At-218  R-marrow        7.08E-07 7.80E-07 8.69E-07 9.70E-07 1.06E-06 1.17E-06
        Colon           7.85E-07 8.78E-07 9.26E-07 1.03E-06 1.07E-06 1.15E-06
        Lungs           7.52E-07 8.12E-07 8.47E-07 9.58E-07 1.02E-06 1.08E-06
        ST-wall         7.31E-07 8.24E-07 8.51E-07 9.42E-07 9.56E-07 1.04E-06
        Breast          1.10E-06 9.97E-07 1.25E-06 1.34E-06 2.08E-06 3.51E-06
        Ovaries         5.13E-15 5.13E-15 5.13E-15 5.13E-15 5.13E-15 5.13E-15
        Testes          1.17E-06 9.95E-07 1.49E-06 1.54E-06 3.09E-06 5.54E-06
        UB-wall         7.43E-07 8.12E-07 9.13E-07 1.02E-06 1.09E-06 1.20E-06
        Oesophagus      6.72E-07 7.15E-07 7.72E-07 8.63E-07 9.63E-07 1.05E-06
        Liver           7.33E-07 8.00E-07 8.42E-07 9.27E-07 9.73E-07 1.06E-06
        Thyroid         8.22E-07 8.35E-07 9.01E-07 9.59E-07 1.01E-06 1.14E-06
        Endost-BS       9.76E-07 1.01E-06 1.06E-06 1.14E-06 1.14E-06 1.31E-06
        Brain           8.27E-07 8.61E-07 8.99E-07 9.27E-07 9.96E-07 1.11E-06
        S-glands        9.44E-07 9.29E-07 1.01E-06 1.02E-06 1.07E-06 1.28E-06
        Skin            6.34E-06 6.46E-06 6.72E-06 7.69E-06 8.51E-06 1.06E-05
        Adrenals        6.95E-07 7.61E-07 8.22E-07 9.10E-07 9.42E-07 1.05E-06
        ET              9.61E-07 9.51E-07 9.42E-07 1.05E-06 1.22E-06 1.61E-06
        GB-wall         6.95E-07 7.44E-07 8.33E-07 9.27E-07 9.43E-07 1.03E-06
        Ht-wall         7.03E-07 7.52E-07 7.94E-07 8.86E-07 9.60E-07 1.03E-06
        Kidneys         7.34E-07 7.97E-07 8.86E-07 9.63E-07 9.96E-07 1.11E-06
        Lymph           8.07E-07 8.54E-07 9.21E-07 1.04E-06 1.08E-06 1.19E-06
        Muscle          9.25E-07 1.09E-06 1.17E-06 1.27E-06 1.52E-06 1.79E-06
        O-mucosa        8.26E-07 1.27E-06 1.03E-06 1.95E-06 2.20E-06 3.10E-06
        Pancreas        6.70E-07 7.57E-07 8.27E-07 9.49E-07 1.00E-06 1.07E-06
        Prostate        7.05E-07 8.82E-07 9.52E-07 1.04E-06 1.16E-06 1.29E-06
        SI-wall         7.42E-07 8.11E-07 8.76E-07 9.81E-07 1.04E-06 1.11E-06
        Spleen          7.61E-07 8.61E-07 9.15E-07 9.74E-07 9.98E-07 1.07E-06
        Thymus          7.40E-07 7.43E-07 7.83E-07 9.11E-07 9.66E-07 1.06E-06
        Uterus          5.13E-15 5.13E-15 5.13E-15 5.13E-15 5.13E-15 5.13E-15
-----------------------------------------------------------------------------
At-219  R-marrow        0.00E+00 0.00E+00 0.00E+00 0.00E+00 0.00E+00 0.00E+00
        Colon           0.00E+00 0.00E+00 0.00E+00 0.00E+00 0.00E+00 0.00E+00
        Lungs           0.00E+00 0.00E+00 0.00E+00 0.00E+00 0.00E+00 0.00E+00
        ST-wall         0.00E+00 0.00E+00 0.00E+00 0.00E+00 0.00E+00 0.00E+00
        Breast          0.00E+00 0.00E+00 0.00E+00 0.00E+00 0.00E+00 0.00E+00
        Ovaries         0.00E+00 0.00E+00 0.00E+00 0.00E+00 0.00E+00 0.00E+00
        Testes          0.00E+00 0.00E+00 0.00E+00 0.00E+00 0.00E+00 0.00E+00
        UB-wall         0.00E+00 0.00E+00 0.00E+00 0.00E+00 0.00E+00 0.00E+00
        Oesophagus      0.00E+00 0.00E+00 0.00E+00 0.00E+00 0.00E+00 0.00E+00
        Liver           0.00E+00 0.00E+00 0.00E+00 0.00E+00 0.00E+00 0.00E+00
        Thyroid         0.00E+00 0.00E+00 0.00E+00 0.00E+00 0.00E+00 0.00E+00
        Endost-BS       0.00E+00 0.00E+00 0.00E+00 0.00E+00 0.00E+00 0.00E+00
        Brain           0.00E+00 0.00E+00 0.00E+00 0.00E+00 0.00E+00 0.00E+00
        S-glands        0.00E+00 0.00E+00 0.00E+00 0.00E+00 0.00E+00 0.00E+00
        Skin            0.00E+00 0.00E+00 0.00E+00 0.00E+00 0.00E+00 0.00E+00
        Adrenals        0.00E+00 0.00E+00 0.00E+00 0.00E+00 0.00E+00 0.00E+00
        ET              0.00E+00 0.00E+00 0.00E+00 0.00E+00 0.00E+00 0.00E+00
        GB-wall         0.00E+00 0.00E+00 0.00E+00 0.00E+00 0.00E+00 0.00E+00
        Ht-wall         0.00E+00 0.00E+00 0.00E+00 0.00E+00 0.00E+00 0.00E+00
        Kidneys         0.00E+00 0.00E+00 0.00E+00 0.00E+00 0.00E+00 0.00E+00
        Lymph           0.00E+00 0.00E+00 0.00E+00 0.00E+00 0.00E+00 0.00E+00
        Muscle          0.00E+00 0.00E+00 0.00E+00 0.00E+00 0.00E+00 0.00E+00
        O-mucosa        0.00E+00 0.00E+00 0.00E+00 0.00E+00 0.00E+00 0.00E+00
        Pancreas        0.00E+00 0.00E+00 0.00E+00 0.00E+00 0.00E+00 0.00E+00
        Prostate        0.00E+00 0.00E+00 0.00E+00 0.00E+00 0.00E+00 0.00E+00
        SI-wall         0.00E+00 0.00E+00 0.00E+00 0.00E+00 0.00E+00 0.00E+00
        Spleen          0.00E+00 0.00E+00 0.00E+00 0.00E+00 0.00E+00 0.00E+00
        Thymus          0.00E+00 0.00E+00 0.00E+00 0.00E+00 0.00E+00 0.00E+00
        Uterus          0.00E+00 0.00E+00 0.00E+00 0.00E+00 0.00E+00 0.00E+00
-----------------------------------------------------------------------------
At-220  R-marrow        5.91E-02 6.53E-02 7.27E-02 8.03E-02 8.42E-02 8.53E-02
        Colon           6.44E-02 7.16E-02 7.61E-02 8.42E-02 8.91E-02 9.45E-02
        Lungs           6.22E-02 6.69E-02 7.00E-02 7.88E-02 8.44E-02 9.01E-02
        ST-wall         6.03E-02 6.81E-02 7.02E-02 7.77E-02 7.92E-02 8.59E-02
        Breast          7.66E-02 7.67E-02 8.01E-02 8.32E-02 8.77E-02 9.81E-02
        Ovaries         2.90E-10 2.90E-10 2.90E-10 2.90E-10 2.90E-10 2.90E-10
        Testes          7.99E-02 7.91E-02 8.50E-02 8.99E-02 1.01E-01 1.12E-01
        UB-wall         6.17E-02 6.71E-02 7.57E-02 8.48E-02 8.96E-02 1.00E-01
        Oesophagus      5.58E-02 5.92E-02 6.39E-02 7.16E-02 7.98E-02 8.77E-02
        Liver           6.06E-02 6.60E-02 6.94E-02 7.66E-02 8.05E-02 8.82E-02
        Thyroid         6.66E-02 6.84E-02 7.32E-02 7.80E-02 8.22E-02 9.48E-02
        Endost-BS       7.99E-02 8.32E-02 8.63E-02 9.14E-02 8.90E-02 9.45E-02
        Brain           6.85E-02 7.14E-02 7.48E-02 7.69E-02 8.31E-02 9.16E-02
        S-glands        7.65E-02 7.64E-02 8.00E-02 8.46E-02 8.88E-02 9.62E-02
        Skin            9.10E-02 9.30E-02 9.57E-02 9.96E-02 1.02E-01 1.09E-01
        Adrenals        5.80E-02 6.30E-02 6.81E-02 7.51E-02 7.82E-02 8.70E-02
        ET              7.36E-02 7.55E-02 7.71E-02 8.04E-02 8.58E-02 9.37E-02
        GB-wall         5.73E-02 6.20E-02 6.86E-02 7.67E-02 7.83E-02 8.58E-02
        Ht-wall         5.82E-02 6.22E-02 6.56E-02 7.34E-02 7.96E-02 8.53E-02
        Kidneys         6.07E-02 6.59E-02 7.31E-02 7.95E-02 8.26E-02 9.24E-02
        Lymph           6.46E-02 7.04E-02 7.59E-02 8.44E-02 8.86E-02 9.42E-02
        Muscle          7.45E-02 8.04E-02 8.43E-02 8.94E-02 9.35E-02 9.89E-02
        O-mucosa        6.89E-02 7.86E-02 8.14E-02 8.78E-02 9.32E-02 1.01E-01
        Pancreas        5.56E-02 6.28E-02 6.84E-02 7.88E-02 8.35E-02 8.86E-02
        Prostate        5.95E-02 7.28E-02 7.94E-02 8.58E-02 9.57E-02 1.02E-01
        SI-wall         6.10E-02 6.67E-02 7.25E-02 8.07E-02 8.59E-02 9.27E-02
        Spleen          6.24E-02 7.07E-02 7.57E-02 7.98E-02 8.21E-02 8.83E-02
        Thymus          6.14E-02 6.10E-02 6.49E-02 7.54E-02 7.97E-02 8.85E-02
        Uterus          2.90E-10 2.90E-10 2.90E-10 2.90E-10 2.90E-10 2.90E-10
-----------------------------------------------------------------------------
Au-186  R-marrow        2.20E-01 2.37E-01 2.60E-01 2.86E-01 2.90E-01 2.93E-01
        Colon           2.33E-01 2.57E-01 2.72E-01 2.96E-01 3.13E-01 3.36E-01
        Lungs           2.26E-01 2.40E-01 2.50E-01 2.81E-01 3.00E-01 3.24E-01
        ST-wall         2.18E-01 2.41E-01 2.51E-01 2.76E-01 2.82E-01 3.06E-01
        Breast          2.73E-01 2.75E-01 2.84E-01 2.94E-01 3.08E-01 3.40E-01
        Ovaries         7.25E-10 7.25E-10 7.25E-10 7.25E-10 7.25E-10 7.25E-10
        Testes          2.84E-01 2.79E-01 2.97E-01 3.14E-01 3.50E-01 3.76E-01
        UB-wall         2.26E-01 2.42E-01 2.69E-01 2.99E-01 3.16E-01 3.51E-01
        Oesophagus      2.07E-01 2.17E-01 2.33E-01 2.57E-01 2.88E-01 3.18E-01
        Liver           2.19E-01 2.36E-01 2.48E-01 2.72E-01 2.85E-01 3.17E-01
        Thyroid         2.41E-01 2.46E-01 2.60E-01 2.73E-01 2.91E-01 3.34E-01
        Endost-BS       2.80E-01 2.86E-01 2.95E-01 3.10E-01 3.00E-01 3.18E-01
        Brain           2.52E-01 2.61E-01 2.68E-01 2.78E-01 2.95E-01 3.26E-01
        S-glands        2.75E-01 2.75E-01 2.85E-01 3.00E-01 3.17E-01 3.42E-01
        Skin            2.77E-01 2.83E-01 2.92E-01 3.03E-01 3.09E-01 3.22E-01
        Adrenals        2.13E-01 2.28E-01 2.47E-01 2.71E-01 2.80E-01 3.16E-01
        ET              2.65E-01 2.73E-01 2.78E-01 2.91E-01 3.07E-01 3.31E-01
        GB-wall         2.11E-01 2.21E-01 2.48E-01 2.74E-01 2.81E-01 3.08E-01
        Ht-wall         2.13E-01 2.22E-01 2.35E-01 2.62E-01 2.83E-01 3.10E-01
        Kidneys         2.20E-01 2.34E-01 2.61E-01 2.83E-01 2.93E-01 3.26E-01
        Lymph           2.33E-01 2.55E-01 2.72E-01 3.01E-01 3.14E-01 3.35E-01
        Muscle          2.68E-01 2.86E-01 2.98E-01 3.16E-01 3.32E-01 3.49E-01
        O-mucosa        2.51E-01 2.78E-01 2.85E-01 3.06E-01 3.24E-01 3.49E-01
        Pancreas        2.05E-01 2.24E-01 2.45E-01 2.77E-01 2.95E-01 3.15E-01
        Prostate        2.18E-01 2.63E-01 2.86E-01 3.08E-01 3.39E-01 3.63E-01
        SI-wall         2.23E-01 2.41E-01 2.59E-01 2.88E-01 3.05E-01 3.25E-01
        Spleen          2.25E-01 2.49E-01 2.66E-01 2.84E-01 2.92E-01 3.16E-01
        Thymus          2.26E-01 2.26E-01 2.36E-01 2.69E-01 2.87E-01 3.09E-01
        Uterus          7.25E-10 7.25E-10 7.25E-10 7.25E-10 7.25E-10 7.25E-10
-----------------------------------------------------------------------------
Au-187  R-marrow        1.67E-01 1.80E-01 1.95E-01 2.13E-01 2.12E-01 2.13E-01
        Colon           1.77E-01 1.92E-01 2.01E-01 2.17E-01 2.30E-01 2.48E-01
        Lungs           1.71E-01 1.80E-01 1.87E-01 2.07E-01 2.22E-01 2.40E-01
        ST-wall         1.64E-01 1.78E-01 1.88E-01 2.04E-01 2.08E-01 2.27E-01
        Breast          1.99E-01 2.01E-01 2.07E-01 2.12E-01 2.22E-01 2.44E-01
        Ovaries         4.13E-10 4.13E-10 4.13E-10 4.13E-10 4.13E-10 4.13E-10
        Testes          2.08E-01 2.02E-01 2.14E-01 2.28E-01 2.49E-01 2.66E-01
        UB-wall         1.72E-01 1.82E-01 1.98E-01 2.19E-01 2.31E-01 2.56E-01
        Oesophagus      1.58E-01 1.65E-01 1.77E-01 1.91E-01 2.15E-01 2.37E-01
        Liver           1.65E-01 1.75E-01 1.85E-01 2.01E-01 2.11E-01 2.34E-01
        Thyroid         1.81E-01 1.84E-01 1.93E-01 2.02E-01 2.16E-01 2.45E-01
        Endost-BS       2.04E-01 2.08E-01 2.14E-01 2.23E-01 2.16E-01 2.30E-01
        Brain           1.91E-01 1.94E-01 2.00E-01 2.07E-01 2.17E-01 2.40E-01
        S-glands        2.03E-01 2.04E-01 2.09E-01 2.19E-01 2.32E-01 2.50E-01
        Skin            1.76E-01 1.80E-01 1.86E-01 1.92E-01 1.96E-01 2.03E-01
        Adrenals        1.60E-01 1.71E-01 1.85E-01 2.01E-01 2.08E-01 2.34E-01
        ET              1.96E-01 2.02E-01 2.05E-01 2.15E-01 2.27E-01 2.41E-01
        GB-wall         1.60E-01 1.64E-01 1.87E-01 2.02E-01 2.08E-01 2.28E-01
        Ht-wall         1.62E-01 1.67E-01 1.76E-01 1.94E-01 2.09E-01 2.32E-01
        Kidneys         1.65E-01 1.74E-01 1.93E-01 2.08E-01 2.16E-01 2.38E-01
        Lymph           1.75E-01 1.90E-01 2.01E-01 2.22E-01 2.30E-01 2.45E-01
        Muscle          1.98E-01 2.11E-01 2.19E-01 2.32E-01 2.43E-01 2.55E-01
        O-mucosa        1.89E-01 2.01E-01 2.08E-01 2.21E-01 2.33E-01 2.50E-01
        Pancreas        1.57E-01 1.68E-01 1.83E-01 2.02E-01 2.16E-01 2.33E-01
        Prostate        1.63E-01 1.96E-01 2.11E-01 2.27E-01 2.50E-01 2.69E-01
        SI-wall         1.69E-01 1.81E-01 1.92E-01 2.13E-01 2.27E-01 2.37E-01
        Spleen          1.68E-01 1.84E-01 1.96E-01 2.08E-01 2.17E-01 2.35E-01
        Thymus          1.71E-01 1.72E-01 1.78E-01 1.98E-01 2.14E-01 2.28E-01
        Uterus          4.13E-10 4.13E-10 4.13E-10 4.13E-10 4.13E-10 4.13E-10
-----------------------------------------------------------------------------
Au-190  R-marrow        4.04E-01 4.33E-01 4.68E-01 5.07E-01 4.99E-01 5.00E-01
        Colon           4.27E-01 4.59E-01 4.76E-01 5.16E-01 5.46E-01 5.88E-01
        Lungs           4.11E-01 4.33E-01 4.50E-01 4.92E-01 5.29E-01 5.71E-01
        ST-wall         3.95E-01 4.29E-01 4.49E-01 4.86E-01 4.99E-01 5.42E-01
        Breast          4.68E-01 4.72E-01 4.85E-01 4.95E-01 5.18E-01 5.68E-01
        Ovaries         7.97E-10 7.97E-10 7.97E-10 7.97E-10 7.97E-10 7.97E-10
        Testes          4.90E-01 4.76E-01 5.03E-01 5.35E-01 5.76E-01 6.16E-01
        UB-wall         4.16E-01 4.38E-01 4.74E-01 5.18E-01 5.47E-01 6.02E-01
        Oesophagus      3.83E-01 3.98E-01 4.27E-01 4.58E-01 5.12E-01 5.63E-01
        Liver           3.96E-01 4.21E-01 4.43E-01 4.79E-01 5.02E-01 5.54E-01
        Thyroid         4.32E-01 4.40E-01 4.60E-01 4.84E-01 5.17E-01 5.80E-01
        Endost-BS       4.83E-01 4.94E-01 5.06E-01 5.28E-01 5.07E-01 5.37E-01
        Brain           4.60E-01 4.65E-01 4.80E-01 4.95E-01 5.19E-01 5.68E-01
        S-glands        4.80E-01 4.85E-01 4.94E-01 5.19E-01 5.49E-01 5.89E-01
        Skin            3.86E-01 3.95E-01 4.08E-01 4.19E-01 4.29E-01 4.46E-01
        Adrenals        3.85E-01 4.09E-01 4.45E-01 4.81E-01 4.96E-01 5.57E-01
        ET              4.63E-01 4.81E-01 4.88E-01 5.09E-01 5.37E-01 5.68E-01
        GB-wall         3.87E-01 3.96E-01 4.49E-01 4.79E-01 4.96E-01 5.42E-01
        Ht-wall         3.91E-01 4.02E-01 4.24E-01 4.64E-01 4.99E-01 5.52E-01
        Kidneys         3.99E-01 4.20E-01 4.61E-01 4.96E-01 5.16E-01 5.64E-01
        Lymph           4.21E-01 4.54E-01 4.78E-01 5.25E-01 5.46E-01 5.78E-01
        Muscle          4.72E-01 4.99E-01 5.19E-01 5.47E-01 5.70E-01 5.97E-01
        O-mucosa        4.52E-01 4.73E-01 4.89E-01 5.16E-01 5.41E-01 5.80E-01
        Pancreas        3.82E-01 4.08E-01 4.36E-01 4.85E-01 5.14E-01 5.55E-01
        Prostate        3.89E-01 4.64E-01 5.03E-01 5.38E-01 5.95E-01 6.35E-01
        SI-wall         4.10E-01 4.35E-01 4.58E-01 5.07E-01 5.42E-01 5.62E-01
        Spleen          4.03E-01 4.41E-01 4.69E-01 4.95E-01 5.19E-01 5.59E-01
        Thymus          4.13E-01 4.15E-01 4.28E-01 4.73E-01 5.12E-01 5.45E-01
        Uterus          7.97E-10 7.97E-10 7.97E-10 7.97E-10 7.97E-10 7.97E-10
-----------------------------------------------------------------------------
Au-191  R-marrow        7.57E-02 8.22E-02 9.08E-02 1.01E-01 1.04E-01 1.05E-01
        Colon           8.18E-02 9.06E-02 9.66E-02 1.06E-01 1.12E-01 1.20E-01
        Lungs           7.89E-02 8.43E-02 8.81E-02 9.99E-02 1.06E-01 1.15E-01
        ST-wall         7.65E-02 8.54E-02 8.88E-02 9.81E-02 1.00E-01 1.09E-01
        Breast          9.65E-02 9.70E-02 1.00E-01 1.04E-01 1.09E-01 1.20E-01
        Ovaries         3.64E-10 3.64E-10 3.64E-10 3.64E-10 3.64E-10 3.64E-10
        Testes          1.01E-01 9.94E-02 1.06E-01 1.12E-01 1.26E-01 1.35E-01
        UB-wall         7.85E-02 8.49E-02 9.52E-02 1.07E-01 1.13E-01 1.26E-01
        Oesophagus      7.10E-02 7.51E-02 8.10E-02 9.07E-02 1.01E-01 1.12E-01
        Liver           7.67E-02 8.33E-02 8.79E-02 9.67E-02 1.01E-01 1.13E-01
        Thyroid         8.50E-02 8.72E-02 9.24E-02 9.77E-02 1.04E-01 1.20E-01
        Endost-BS       1.00E-01 1.03E-01 1.07E-01 1.13E-01 1.09E-01 1.16E-01
        Brain           8.76E-02 9.10E-02 9.39E-02 9.75E-02 1.05E-01 1.16E-01
        S-glands        9.72E-02 9.69E-02 1.01E-01 1.06E-01 1.12E-01 1.22E-01
        Skin            1.05E-01 1.07E-01 1.10E-01 1.14E-01 1.16E-01 1.22E-01
        Adrenals        7.41E-02 8.02E-02 8.68E-02 9.53E-02 9.90E-02 1.11E-01
        ET              9.31E-02 9.54E-02 9.74E-02 1.02E-01 1.08E-01 1.17E-01
        GB-wall         7.32E-02 7.77E-02 8.74E-02 9.73E-02 9.94E-02 1.09E-01
        Ht-wall         7.40E-02 7.78E-02 8.26E-02 9.25E-02 1.01E-01 1.09E-01
        Kidneys         7.70E-02 8.28E-02 9.24E-02 1.01E-01 1.04E-01 1.17E-01
        Lymph           8.20E-02 8.93E-02 9.61E-02 1.07E-01 1.12E-01 1.19E-01
        Muscle          9.45E-02 1.01E-01 1.06E-01 1.13E-01 1.18E-01 1.24E-01
        O-mucosa        8.73E-02 9.87E-02 1.02E-01 1.09E-01 1.16E-01 1.25E-01
        Pancreas        7.07E-02 7.87E-02 8.63E-02 9.90E-02 1.05E-01 1.12E-01
        Prostate        7.58E-02 9.26E-02 1.01E-01 1.09E-01 1.20E-01 1.29E-01
        SI-wall         7.77E-02 8.46E-02 9.16E-02 1.02E-01 1.08E-01 1.16E-01
        Spleen          7.94E-02 8.90E-02 9.49E-02 1.01E-01 1.04E-01 1.12E-01
        Thymus          7.86E-02 7.82E-02 8.24E-02 9.51E-02 1.01E-01 1.10E-01
        Uterus          3.64E-10 3.64E-10 3.64E-10 3.64E-10 3.64E-10 3.64E-10
-----------------------------------------------------------------------------
Au-192  R-marrow        3.22E-01 3.46E-01 3.74E-01 4.07E-01 4.02E-01 4.04E-01
        Colon           3.41E-01 3.67E-01 3.82E-01 4.14E-01 4.38E-01 4.72E-01
        Lungs           3.28E-01 3.46E-01 3.60E-01 3.94E-01 4.24E-01 4.58E-01
        ST-wall         3.15E-01 3.42E-01 3.59E-01 3.89E-01 3.99E-01 4.34E-01
        Breast          3.77E-01 3.80E-01 3.91E-01 3.99E-01 4.18E-01 4.59E-01
        Ovaries         6.73E-10 6.73E-10 6.73E-10 6.73E-10 6.73E-10 6.73E-10
        Testes          3.93E-01 3.83E-01 4.04E-01 4.31E-01 4.65E-01 4.98E-01
        UB-wall         3.32E-01 3.50E-01 3.79E-01 4.16E-01 4.39E-01 4.85E-01
        Oesophagus      3.06E-01 3.18E-01 3.41E-01 3.66E-01 4.11E-01 4.51E-01
        Liver           3.16E-01 3.36E-01 3.54E-01 3.83E-01 4.02E-01 4.45E-01
        Thyroid         3.45E-01 3.52E-01 3.68E-01 3.87E-01 4.14E-01 4.65E-01
        Endost-BS       3.87E-01 3.96E-01 4.06E-01 4.24E-01 4.09E-01 4.34E-01
        Brain           3.67E-01 3.72E-01 3.84E-01 3.96E-01 4.15E-01 4.56E-01
        S-glands        3.85E-01 3.88E-01 3.96E-01 4.16E-01 4.41E-01 4.74E-01
        Skin            3.15E-01 3.23E-01 3.33E-01 3.44E-01 3.51E-01 3.65E-01
        Adrenals        3.07E-01 3.26E-01 3.55E-01 3.85E-01 3.97E-01 4.47E-01
        ET              3.72E-01 3.86E-01 3.92E-01 4.09E-01 4.32E-01 4.56E-01
        GB-wall         3.09E-01 3.16E-01 3.59E-01 3.84E-01 3.97E-01 4.34E-01
        Ht-wall         3.12E-01 3.22E-01 3.39E-01 3.71E-01 4.00E-01 4.42E-01
        Kidneys         3.18E-01 3.35E-01 3.69E-01 3.97E-01 4.12E-01 4.52E-01
        Lymph           3.36E-01 3.63E-01 3.83E-01 4.22E-01 4.38E-01 4.64E-01
        Muscle          3.78E-01 4.01E-01 4.17E-01 4.40E-01 4.59E-01 4.81E-01
        O-mucosa        3.62E-01 3.81E-01 3.93E-01 4.16E-01 4.37E-01 4.69E-01
        Pancreas        3.05E-01 3.24E-01 3.49E-01 3.86E-01 4.12E-01 4.45E-01
        Prostate        3.11E-01 3.73E-01 4.03E-01 4.32E-01 4.77E-01 5.11E-01
        SI-wall         3.27E-01 3.48E-01 3.67E-01 4.06E-01 4.34E-01 4.51E-01
        Spleen          3.22E-01 3.52E-01 3.74E-01 3.96E-01 4.15E-01 4.48E-01
        Thymus          3.29E-01 3.32E-01 3.42E-01 3.79E-01 4.10E-01 4.36E-01
        Uterus          6.73E-10 6.73E-10 6.73E-10 6.73E-10 6.73E-10 6.73E-10
-----------------------------------------------------------------------------
Au-193  R-marrow        1.38E-02 1.55E-02 1.77E-02 1.98E-02 2.20E-02 2.26E-02
        Colon           1.63E-02 1.83E-02 1.95E-02 2.17E-02 2.30E-02 2.45E-02
        Lungs           1.53E-02 1.68E-02 1.77E-02 2.02E-02 2.18E-02 2.32E-02
        ST-wall         1.50E-02 1.74E-02 1.79E-02 2.01E-02 2.04E-02 2.24E-02
        Breast          1.87E-02 1.88E-02 1.94E-02 1.99E-02 2.09E-02 2.36E-02
        Ovaries         1.57E-10 1.57E-10 1.57E-10 1.57E-10 1.57E-10 1.57E-10
        Testes          2.02E-02 1.99E-02 2.18E-02 2.33E-02 2.66E-02 2.80E-02
        UB-wall         1.49E-02 1.67E-02 1.93E-02 2.19E-02 2.36E-02 2.61E-02
        Oesophagus      1.33E-02 1.46E-02 1.57E-02 1.81E-02 2.01E-02 2.21E-02
        Liver           1.50E-02 1.67E-02 1.76E-02 1.97E-02 2.09E-02 2.30E-02
        Thyroid         1.73E-02 1.76E-02 1.94E-02 2.11E-02 2.21E-02 2.50E-02
        Endost-BS       2.08E-02 2.18E-02 2.29E-02 2.47E-02 2.42E-02 2.60E-02
        Brain           1.65E-02 1.75E-02 1.85E-02 1.91E-02 2.09E-02 2.34E-02
        S-glands        1.90E-02 1.88E-02 2.00E-02 2.12E-02 2.21E-02 2.40E-02
        Skin            2.25E-02 2.29E-02 2.35E-02 2.42E-02 2.47E-02 2.61E-02
        Adrenals        1.40E-02 1.56E-02 1.70E-02 1.88E-02 1.99E-02 2.21E-02
        ET              1.80E-02 1.81E-02 1.85E-02 1.97E-02 2.12E-02 2.31E-02
        GB-wall         1.40E-02 1.52E-02 1.74E-02 1.95E-02 2.01E-02 2.20E-02
        Ht-wall         1.43E-02 1.55E-02 1.66E-02 1.87E-02 2.05E-02 2.21E-02
        Kidneys         1.51E-02 1.68E-02 1.86E-02 2.04E-02 2.14E-02 2.40E-02
        Lymph           1.62E-02 1.76E-02 1.92E-02 2.15E-02 2.24E-02 2.37E-02
        Muscle          1.88E-02 2.03E-02 2.14E-02 2.29E-02 2.38E-02 2.51E-02
        O-mucosa        1.64E-02 1.92E-02 2.03E-02 2.19E-02 2.34E-02 2.52E-02
        Pancreas        1.34E-02 1.57E-02 1.72E-02 2.02E-02 2.15E-02 2.30E-02
        Prostate        1.40E-02 1.81E-02 1.95E-02 2.16E-02 2.45E-02 2.64E-02
        SI-wall         1.53E-02 1.68E-02 1.85E-02 2.08E-02 2.23E-02 2.40E-02
        Spleen          1.57E-02 1.84E-02 1.95E-02 2.08E-02 2.15E-02 2.31E-02
        Thymus          1.47E-02 1.50E-02 1.60E-02 1.91E-02 2.03E-02 2.21E-02
        Uterus          1.57E-10 1.57E-10 1.57E-10 1.57E-10 1.57E-10 1.57E-10
-----------------------------------------------------------------------------
Au-193m R-marrow        2.22E-02 2.51E-02 2.83E-02 3.13E-02 3.37E-02 3.42E-02
        Colon           2.49E-02 2.79E-02 2.95E-02 3.31E-02 3.50E-02 3.68E-02
        Lungs           2.38E-02 2.61E-02 2.73E-02 3.06E-02 3.31E-02 3.49E-02
        ST-wall         2.33E-02 2.68E-02 2.73E-02 3.04E-02 3.10E-02 3.36E-02
        Breast          2.93E-02 2.94E-02 3.06E-02 3.18E-02 3.31E-02 3.67E-02
        Ovaries         1.49E-10 1.49E-10 1.49E-10 1.49E-10 1.49E-10 1.49E-10
        Testes          3.08E-02 3.08E-02 3.31E-02 3.51E-02 3.89E-02 4.16E-02
        UB-wall         2.35E-02 2.60E-02 2.96E-02 3.32E-02 3.51E-02 3.93E-02
        Oesophagus      2.12E-02 2.28E-02 2.46E-02 2.77E-02 3.09E-02 3.37E-02
        Liver           2.34E-02 2.57E-02 2.69E-02 2.99E-02 3.17E-02 3.42E-02
        Thyroid         2.58E-02 2.64E-02 2.89E-02 3.12E-02 3.25E-02 3.74E-02
        Endost-BS       3.15E-02 3.34E-02 3.47E-02 3.70E-02 3.62E-02 3.84E-02
        Brain           2.59E-02 2.72E-02 2.91E-02 2.96E-02 3.23E-02 3.57E-02
        S-glands        2.93E-02 2.93E-02 3.08E-02 3.28E-02 3.43E-02 3.70E-02
        Skin            3.45E-02 3.53E-02 3.62E-02 3.73E-02 3.80E-02 4.04E-02
        Adrenals        2.20E-02 2.41E-02 2.61E-02 2.89E-02 3.03E-02 3.34E-02
        ET              2.82E-02 2.88E-02 2.95E-02 3.07E-02 3.29E-02 3.60E-02
        GB-wall         2.18E-02 2.41E-02 2.64E-02 2.97E-02 3.04E-02 3.33E-02
        Ht-wall         2.23E-02 2.44E-02 2.56E-02 2.86E-02 3.11E-02 3.29E-02
        Kidneys         2.34E-02 2.58E-02 2.84E-02 3.09E-02 3.23E-02 3.62E-02
        Lymph           2.49E-02 2.71E-02 2.94E-02 3.28E-02 3.45E-02 3.64E-02
        Muscle          2.87E-02 3.11E-02 3.28E-02 3.47E-02 3.61E-02 3.81E-02
        O-mucosa        2.62E-02 3.01E-02 3.17E-02 3.36E-02 3.58E-02 3.88E-02
        Pancreas        2.11E-02 2.45E-02 2.65E-02 3.09E-02 3.28E-02 3.46E-02
        Prostate        2.24E-02 2.80E-02 3.05E-02 3.32E-02 3.75E-02 3.97E-02
        SI-wall         2.35E-02 2.59E-02 2.82E-02 3.15E-02 3.39E-02 3.64E-02
        Spleen          2.40E-02 2.77E-02 2.98E-02 3.11E-02 3.22E-02 3.44E-02
        Thymus          2.32E-02 2.32E-02 2.49E-02 2.93E-02 3.09E-02 3.50E-02
        Uterus          1.49E-10 1.49E-10 1.49E-10 1.49E-10 1.49E-10 1.49E-10
-----------------------------------------------------------------------------
Au-194  R-marrow        1.60E-01 1.73E-01 1.88E-01 2.05E-01 2.06E-01 2.07E-01
        Colon           1.70E-01 1.85E-01 1.93E-01 2.10E-01 2.22E-01 2.39E-01
        Lungs           1.64E-01 1.74E-01 1.81E-01 2.00E-01 2.15E-01 2.31E-01
        ST-wall         1.58E-01 1.72E-01 1.81E-01 1.96E-01 2.01E-01 2.19E-01
        Breast          1.92E-01 1.93E-01 1.99E-01 2.04E-01 2.14E-01 2.36E-01
        Ovaries         4.36E-10 4.36E-10 4.36E-10 4.36E-10 4.36E-10 4.36E-10
        Testes          2.00E-01 1.96E-01 2.07E-01 2.20E-01 2.41E-01 2.58E-01
        UB-wall         1.65E-01 1.75E-01 1.91E-01 2.11E-01 2.23E-01 2.48E-01
        Oesophagus      1.51E-01 1.58E-01 1.70E-01 1.84E-01 2.07E-01 2.28E-01
        Liver           1.58E-01 1.69E-01 1.78E-01 1.93E-01 2.04E-01 2.25E-01
        Thyroid         1.73E-01 1.77E-01 1.86E-01 1.96E-01 2.09E-01 2.37E-01
        Endost-BS       1.97E-01 2.02E-01 2.08E-01 2.18E-01 2.11E-01 2.24E-01
        Brain           1.83E-01 1.86E-01 1.93E-01 1.99E-01 2.10E-01 2.31E-01
        S-glands        1.95E-01 1.96E-01 2.01E-01 2.11E-01 2.24E-01 2.41E-01
        Skin            1.73E-01 1.77E-01 1.83E-01 1.88E-01 1.92E-01 2.00E-01
        Adrenals        1.53E-01 1.64E-01 1.78E-01 1.94E-01 2.00E-01 2.25E-01
        ET              1.88E-01 1.94E-01 1.98E-01 2.06E-01 2.19E-01 2.32E-01
        GB-wall         1.53E-01 1.59E-01 1.80E-01 1.94E-01 2.00E-01 2.20E-01
        Ht-wall         1.56E-01 1.61E-01 1.70E-01 1.87E-01 2.02E-01 2.22E-01
        Kidneys         1.59E-01 1.68E-01 1.86E-01 2.01E-01 2.08E-01 2.30E-01
        Lymph           1.68E-01 1.83E-01 1.94E-01 2.14E-01 2.22E-01 2.36E-01
        Muscle          1.91E-01 2.03E-01 2.12E-01 2.24E-01 2.34E-01 2.46E-01
        O-mucosa        1.81E-01 1.94E-01 2.01E-01 2.13E-01 2.25E-01 2.41E-01
        Pancreas        1.51E-01 1.62E-01 1.76E-01 1.96E-01 2.09E-01 2.25E-01
        Prostate        1.56E-01 1.88E-01 2.03E-01 2.18E-01 2.41E-01 2.59E-01
        SI-wall         1.63E-01 1.74E-01 1.85E-01 2.05E-01 2.19E-01 2.30E-01
        Spleen          1.62E-01 1.78E-01 1.89E-01 2.01E-01 2.10E-01 2.27E-01
        Thymus          1.64E-01 1.65E-01 1.71E-01 1.92E-01 2.06E-01 2.21E-01
        Uterus          4.36E-10 4.36E-10 4.36E-10 4.36E-10 4.36E-10 4.36E-10
-----------------------------------------------------------------------------
Au-195  R-marrow        3.34E-03 3.90E-03 4.62E-03 5.37E-03 6.69E-03 7.09E-03
        Colon           4.73E-03 5.44E-03 5.89E-03 6.58E-03 6.91E-03 7.56E-03
        Lungs           4.18E-03 4.82E-03 5.18E-03 6.10E-03 6.60E-03 7.06E-03
        ST-wall         4.22E-03 5.13E-03 5.32E-03 6.10E-03 6.20E-03 7.00E-03
        Breast          5.01E-03 5.11E-03 5.21E-03 5.22E-03 5.56E-03 6.59E-03
        Ovaries         9.80E-11 9.80E-11 9.80E-11 9.80E-11 9.80E-11 9.80E-11
        Testes          6.03E-03 5.78E-03 6.64E-03 7.26E-03 8.81E-03 8.90E-03
        UB-wall         3.95E-03 4.73E-03 5.72E-03 6.64E-03 7.47E-03 8.09E-03
        Oesophagus      3.37E-03 4.00E-03 4.35E-03 5.29E-03 5.82E-03 6.43E-03
        Liver           4.18E-03 4.84E-03 5.18E-03 5.93E-03 6.35E-03 7.25E-03
        Thyroid         5.43E-03 5.39E-03 6.19E-03 6.93E-03 7.24E-03 7.90E-03
        Endost-BS       6.28E-03 6.70E-03 7.19E-03 8.01E-03 7.95E-03 8.78E-03
        Brain           4.37E-03 4.81E-03 5.08E-03 5.38E-03 6.00E-03 6.90E-03
        S-glands        5.38E-03 5.22E-03 5.67E-03 6.01E-03 6.28E-03 6.86E-03
        Skin            6.81E-03 6.94E-03 7.09E-03 7.28E-03 7.41E-03 7.96E-03
        Adrenals        3.67E-03 4.38E-03 4.87E-03 5.38E-03 5.91E-03 6.61E-03
        ET              4.88E-03 4.69E-03 4.78E-03 5.43E-03 5.94E-03 6.52E-03
        GB-wall         3.84E-03 4.16E-03 5.17E-03 5.76E-03 6.03E-03 6.66E-03
        Ht-wall         3.89E-03 4.38E-03 4.83E-03 5.55E-03 6.19E-03 6.79E-03
        Kidneys         4.25E-03 4.93E-03 5.55E-03 6.20E-03 6.58E-03 7.36E-03
        Lymph           4.63E-03 5.04E-03 5.61E-03 6.37E-03 6.53E-03 6.86E-03
        Muscle          5.48E-03 5.95E-03 6.35E-03 6.85E-03 7.12E-03 7.51E-03
        O-mucosa        4.17E-03 5.28E-03 5.76E-03 6.40E-03 6.96E-03 7.38E-03
        Pancreas        3.49E-03 4.48E-03 4.91E-03 6.00E-03 6.53E-03 7.12E-03
        Prostate        3.45E-03 5.15E-03 5.34E-03 6.24E-03 7.33E-03 8.17E-03
        SI-wall         4.33E-03 4.88E-03 5.48E-03 6.30E-03 6.78E-03 7.33E-03
        Spleen          4.54E-03 5.63E-03 5.90E-03 6.47E-03 6.72E-03 7.29E-03
        Thymus          3.87E-03 4.16E-03 4.50E-03 5.62E-03 5.96E-03 6.14E-03
        Uterus          9.80E-11 9.80E-11 9.80E-11 9.80E-11 9.80E-11 9.80E-11
-----------------------------------------------------------------------------
Au-195m R-marrow        2.26E-02 2.56E-02 2.89E-02 3.19E-02 3.43E-02 3.48E-02
        Colon           2.54E-02 2.84E-02 3.01E-02 3.37E-02 3.57E-02 3.75E-02
        Lungs           2.43E-02 2.66E-02 2.79E-02 3.13E-02 3.37E-02 3.56E-02
        ST-wall         2.37E-02 2.73E-02 2.78E-02 3.10E-02 3.16E-02 3.43E-02
        Breast          3.00E-02 3.00E-02 3.13E-02 3.25E-02 3.38E-02 3.74E-02
        Ovaries         1.51E-10 1.51E-10 1.51E-10 1.51E-10 1.51E-10 1.51E-10
        Testes          3.14E-02 3.14E-02 3.37E-02 3.58E-02 3.97E-02 4.25E-02
        UB-wall         2.40E-02 2.65E-02 3.02E-02 3.39E-02 3.58E-02 4.01E-02
        Oesophagus      2.16E-02 2.32E-02 2.51E-02 2.83E-02 3.15E-02 3.44E-02
        Liver           2.39E-02 2.62E-02 2.74E-02 3.05E-02 3.23E-02 3.49E-02
        Thyroid         2.63E-02 2.69E-02 2.94E-02 3.18E-02 3.31E-02 3.81E-02
        Endost-BS       3.21E-02 3.40E-02 3.53E-02 3.76E-02 3.68E-02 3.91E-02
        Brain           2.65E-02 2.78E-02 2.97E-02 3.02E-02 3.29E-02 3.64E-02
        S-glands        2.99E-02 2.99E-02 3.15E-02 3.35E-02 3.49E-02 3.78E-02
        Skin            3.53E-02 3.60E-02 3.69E-02 3.80E-02 3.88E-02 4.12E-02
        Adrenals        2.24E-02 2.46E-02 2.66E-02 2.95E-02 3.09E-02 3.41E-02
        ET              2.87E-02 2.94E-02 3.01E-02 3.13E-02 3.36E-02 3.67E-02
        GB-wall         2.23E-02 2.46E-02 2.70E-02 3.03E-02 3.10E-02 3.40E-02
        Ht-wall         2.28E-02 2.48E-02 2.61E-02 2.92E-02 3.18E-02 3.36E-02
        Kidneys         2.39E-02 2.63E-02 2.90E-02 3.16E-02 3.29E-02 3.69E-02
        Lymph           2.54E-02 2.77E-02 3.00E-02 3.35E-02 3.52E-02 3.72E-02
        Muscle          2.93E-02 3.18E-02 3.34E-02 3.54E-02 3.68E-02 3.89E-02
        O-mucosa        2.67E-02 3.08E-02 3.24E-02 3.43E-02 3.65E-02 3.96E-02
        Pancreas        2.16E-02 2.50E-02 2.71E-02 3.15E-02 3.34E-02 3.52E-02
        Prostate        2.29E-02 2.86E-02 3.11E-02 3.38E-02 3.82E-02 4.05E-02
        SI-wall         2.40E-02 2.64E-02 2.88E-02 3.21E-02 3.46E-02 3.71E-02
        Spleen          2.45E-02 2.83E-02 3.03E-02 3.17E-02 3.28E-02 3.51E-02
        Thymus          2.37E-02 2.37E-02 2.54E-02 2.99E-02 3.15E-02 3.57E-02
        Uterus          1.51E-10 1.51E-10 1.51E-10 1.51E-10 1.51E-10 1.51E-10
-----------------------------------------------------------------------------
Au-196  R-marrow        5.79E-02 6.43E-02 7.18E-02 7.96E-02 8.34E-02 8.45E-02
        Colon           6.36E-02 7.09E-02 7.55E-02 8.38E-02 8.87E-02 9.40E-02
        Lungs           6.13E-02 6.60E-02 6.93E-02 7.83E-02 8.37E-02 8.95E-02
        ST-wall         5.95E-02 6.75E-02 6.94E-02 7.71E-02 7.87E-02 8.55E-02
        Breast          7.58E-02 7.58E-02 7.91E-02 8.20E-02 8.56E-02 9.50E-02
        Ovaries         3.14E-10 3.14E-10 3.14E-10 3.14E-10 3.14E-10 3.14E-10
        Testes          7.92E-02 7.87E-02 8.40E-02 8.90E-02 9.94E-02 1.06E-01
        UB-wall         6.08E-02 6.64E-02 7.51E-02 8.41E-02 8.91E-02 9.99E-02
        Oesophagus      5.46E-02 5.81E-02 6.30E-02 7.08E-02 7.87E-02 8.72E-02
        Liver           5.98E-02 6.53E-02 6.87E-02 7.59E-02 7.99E-02 8.77E-02
        Thyroid         6.58E-02 6.78E-02 7.26E-02 7.76E-02 8.18E-02 9.46E-02
        Endost-BS       7.88E-02 8.24E-02 8.56E-02 9.11E-02 8.82E-02 9.37E-02
        Brain           6.73E-02 7.05E-02 7.39E-02 7.61E-02 8.24E-02 9.09E-02
        S-glands        7.58E-02 7.55E-02 7.91E-02 8.39E-02 8.79E-02 9.54E-02
        Skin            8.63E-02 8.81E-02 9.04E-02 9.37E-02 9.54E-02 1.00E-01
        Adrenals        5.71E-02 6.22E-02 6.74E-02 7.43E-02 7.75E-02 8.65E-02
        ET              7.25E-02 7.44E-02 7.63E-02 7.95E-02 8.49E-02 9.25E-02
        GB-wall         5.63E-02 6.13E-02 6.80E-02 7.62E-02 7.77E-02 8.52E-02
        Ht-wall         5.73E-02 6.13E-02 6.49E-02 7.27E-02 7.90E-02 8.44E-02
        Kidneys         6.00E-02 6.53E-02 7.25E-02 7.89E-02 8.21E-02 9.21E-02
        Lymph           6.37E-02 6.95E-02 7.52E-02 8.38E-02 8.80E-02 9.36E-02
        Muscle          7.38E-02 7.96E-02 8.35E-02 8.87E-02 9.24E-02 9.75E-02
        O-mucosa        6.77E-02 7.76E-02 8.06E-02 8.60E-02 9.15E-02 9.88E-02
        Pancreas        5.44E-02 6.19E-02 6.75E-02 7.85E-02 8.31E-02 8.80E-02
        Prostate        5.87E-02 7.22E-02 7.89E-02 8.47E-02 9.52E-02 1.01E-01
        SI-wall         6.02E-02 6.59E-02 7.20E-02 8.02E-02 8.54E-02 9.21E-02
        Spleen          6.14E-02 7.01E-02 7.52E-02 7.94E-02 8.15E-02 8.78E-02
        Thymus          6.05E-02 6.02E-02 6.41E-02 7.49E-02 7.88E-02 8.77E-02
        Uterus          3.14E-10 3.14E-10 3.14E-10 3.14E-10 3.14E-10 3.14E-10
-----------------------------------------------------------------------------
Au-196m R-marrow        2.09E-02 2.37E-02 2.70E-02 3.01E-02 3.40E-02 3.47E-02
        Colon           2.48E-02 2.77E-02 2.94E-02 3.30E-02 3.48E-02 3.67E-02
        Lungs           2.32E-02 2.58E-02 2.69E-02 3.05E-02 3.32E-02 3.46E-02
        ST-wall         2.30E-02 2.65E-02 2.72E-02 3.04E-02 3.10E-02 3.38E-02
        Breast          2.81E-02 2.83E-02 2.91E-02 3.01E-02 3.15E-02 3.49E-02
        Ovaries         2.37E-10 2.37E-10 2.37E-10 2.37E-10 2.37E-10 2.37E-10
        Testes          3.03E-02 2.99E-02 3.30E-02 3.51E-02 3.94E-02 4.20E-02
        UB-wall         2.27E-02 2.55E-02 2.93E-02 3.35E-02 3.56E-02 3.91E-02
        Oesophagus      2.04E-02 2.23E-02 2.38E-02 2.75E-02 3.07E-02 3.29E-02
        Liver           2.30E-02 2.55E-02 2.67E-02 2.98E-02 3.17E-02 3.43E-02
        Thyroid         2.65E-02 2.65E-02 2.95E-02 3.22E-02 3.36E-02 3.76E-02
        Endost-BS       3.25E-02 3.42E-02 3.57E-02 3.83E-02 3.77E-02 4.04E-02
        Brain           2.50E-02 2.64E-02 2.83E-02 2.89E-02 3.17E-02 3.53E-02
        S-glands        2.85E-02 2.85E-02 3.03E-02 3.20E-02 3.34E-02 3.59E-02
        Skin            3.53E-02 3.58E-02 3.66E-02 3.75E-02 3.83E-02 4.14E-02
        Adrenals        2.11E-02 2.36E-02 2.55E-02 2.84E-02 3.01E-02 3.29E-02
        ET              2.73E-02 2.74E-02 2.78E-02 2.96E-02 3.17E-02 3.46E-02
        GB-wall         2.14E-02 2.33E-02 2.61E-02 2.93E-02 3.02E-02 3.30E-02
        Ht-wall         2.18E-02 2.39E-02 2.54E-02 2.84E-02 3.12E-02 3.32E-02
        Kidneys         2.30E-02 2.56E-02 2.83E-02 3.08E-02 3.23E-02 3.60E-02
        Lymph           2.47E-02 2.66E-02 2.89E-02 3.25E-02 3.38E-02 3.56E-02
        Muscle          2.84E-02 3.07E-02 3.24E-02 3.44E-02 3.57E-02 3.75E-02
        O-mucosa        2.50E-02 2.91E-02 3.10E-02 3.29E-02 3.52E-02 3.80E-02
        Pancreas        2.05E-02 2.41E-02 2.63E-02 3.07E-02 3.26E-02 3.45E-02
        Prostate        2.09E-02 2.71E-02 2.93E-02 3.29E-02 3.70E-02 3.97E-02
        SI-wall         2.32E-02 2.56E-02 2.79E-02 3.15E-02 3.39E-02 3.63E-02
        Spleen          2.40E-02 2.80E-02 2.96E-02 3.14E-02 3.26E-02 3.47E-02
        Thymus          2.22E-02 2.26E-02 2.40E-02 2.89E-02 3.10E-02 3.42E-02
        Uterus          2.37E-10 2.37E-10 2.37E-10 2.37E-10 2.37E-10 2.37E-10
-----------------------------------------------------------------------------
Au-198  R-marrow        5.57E-02 6.10E-02 6.76E-02 7.48E-02 7.68E-02 7.75E-02
        Colon           5.99E-02 6.65E-02 7.08E-02 7.81E-02 8.26E-02 8.80E-02
        Lungs           5.81E-02 6.19E-02 6.49E-02 7.35E-02 7.81E-02 8.40E-02
        ST-wall         5.61E-02 6.29E-02 6.51E-02 7.21E-02 7.36E-02 7.97E-02
        Breast          7.19E-02 7.18E-02 7.50E-02 7.78E-02 8.13E-02 8.97E-02
        Ovaries         2.21E-10 2.21E-10 2.21E-10 2.21E-10 2.21E-10 2.21E-10
        Testes          7.46E-02 7.38E-02 7.85E-02 8.28E-02 9.24E-02 9.89E-02
        UB-wall         5.79E-02 6.25E-02 7.03E-02 7.86E-02 8.30E-02 9.29E-02
        Oesophagus      5.21E-02 5.49E-02 5.95E-02 6.66E-02 7.41E-02 8.24E-02
        Liver           5.64E-02 6.13E-02 6.47E-02 7.11E-02 7.44E-02 8.21E-02
        Thyroid         6.17E-02 6.38E-02 6.73E-02 7.13E-02 7.56E-02 8.79E-02
        Endost-BS       7.35E-02 7.60E-02 7.86E-02 8.33E-02 8.01E-02 8.49E-02
        Brain           6.43E-02 6.70E-02 6.95E-02 7.19E-02 7.74E-02 8.52E-02
        S-glands        7.18E-02 7.16E-02 7.48E-02 7.90E-02 8.30E-02 9.00E-02
        Skin            8.16E-02 8.31E-02 8.54E-02 8.90E-02 9.13E-02 9.67E-02
        Adrenals        5.45E-02 5.89E-02 6.37E-02 7.02E-02 7.28E-02 8.17E-02
        ET              6.89E-02 7.08E-02 7.26E-02 7.55E-02 8.02E-02 8.72E-02
        GB-wall         5.36E-02 5.76E-02 6.40E-02 7.17E-02 7.29E-02 7.99E-02
        Ht-wall         5.43E-02 5.73E-02 6.07E-02 6.81E-02 7.39E-02 7.94E-02
        Kidneys         5.66E-02 6.10E-02 6.81E-02 7.40E-02 7.67E-02 8.60E-02
        Lymph           6.01E-02 6.56E-02 7.08E-02 7.87E-02 8.25E-02 8.82E-02
        Muscle          6.96E-02 7.48E-02 7.83E-02 8.31E-02 8.67E-02 9.14E-02
        O-mucosa        6.46E-02 7.35E-02 7.56E-02 8.08E-02 8.57E-02 9.27E-02
        Pancreas        5.19E-02 5.79E-02 6.35E-02 7.34E-02 7.75E-02 8.22E-02
        Prostate        5.63E-02 6.83E-02 7.48E-02 7.99E-02 8.88E-02 9.45E-02
        SI-wall         5.69E-02 6.20E-02 6.76E-02 7.51E-02 7.93E-02 8.58E-02
        Spleen          5.80E-02 6.55E-02 7.01E-02 7.43E-02 7.59E-02 8.19E-02
        Thymus          5.79E-02 5.73E-02 6.05E-02 7.02E-02 7.41E-02 8.18E-02
        Uterus          2.21E-10 2.21E-10 2.21E-10 2.21E-10 2.21E-10 2.21E-10
-----------------------------------------------------------------------------
Au-198m R-marrow        5.23E-02 5.92E-02 6.72E-02 7.46E-02 8.25E-02 8.40E-02
        Colon           6.06E-02 6.78E-02 7.19E-02 8.06E-02 8.48E-02 8.96E-02
        Lungs           5.73E-02 6.32E-02 6.62E-02 7.45E-02 8.08E-02 8.44E-02
        ST-wall         5.63E-02 6.50E-02 6.64E-02 7.39E-02 7.54E-02 8.20E-02
        Breast          6.97E-02 7.01E-02 7.24E-02 7.53E-02 7.83E-02 8.68E-02
        Ovaries         4.79E-10 4.79E-10 4.79E-10 4.79E-10 4.79E-10 4.79E-10
        Testes          7.43E-02 7.37E-02 8.04E-02 8.54E-02 9.50E-02 1.02E-01
        UB-wall         5.64E-02 6.28E-02 7.19E-02 8.13E-02 8.62E-02 9.52E-02
        Oesophagus      5.07E-02 5.50E-02 5.90E-02 6.73E-02 7.51E-02 8.10E-02
        Liver           5.65E-02 6.24E-02 6.54E-02 7.28E-02 7.73E-02 8.32E-02
        Thyroid         6.41E-02 6.46E-02 7.12E-02 7.74E-02 8.06E-02 9.11E-02
        Endost-BS       7.82E-02 8.27E-02 8.62E-02 9.22E-02 9.04E-02 9.64E-02
        Brain           6.20E-02 6.53E-02 7.00E-02 7.11E-02 7.79E-02 8.63E-02
        S-glands        7.03E-02 7.06E-02 7.45E-02 7.88E-02 8.23E-02 8.87E-02
        Skin            8.39E-02 8.54E-02 8.75E-02 9.00E-02 9.15E-02 9.71E-02
        Adrenals        5.23E-02 5.81E-02 6.29E-02 6.99E-02 7.37E-02 8.05E-02
        ET              6.76E-02 6.84E-02 6.96E-02 7.34E-02 7.86E-02 8.57E-02
        GB-wall         5.27E-02 5.80E-02 6.41E-02 7.18E-02 7.37E-02 8.08E-02
        Ht-wall         5.37E-02 5.90E-02 6.21E-02 6.96E-02 7.59E-02 8.04E-02
        Kidneys         5.65E-02 6.27E-02 6.91E-02 7.53E-02 7.86E-02 8.79E-02
        Lymph           6.04E-02 6.55E-02 7.09E-02 7.95E-02 8.30E-02 8.74E-02
        Muscle          6.95E-02 7.52E-02 7.93E-02 8.41E-02 8.73E-02 9.18E-02
        O-mucosa        6.22E-02 7.21E-02 7.62E-02 8.11E-02 8.63E-02 9.35E-02
        Pancreas        5.07E-02 5.94E-02 6.45E-02 7.50E-02 7.96E-02 8.42E-02
        Prostate        5.28E-02 6.69E-02 7.25E-02 8.05E-02 9.05E-02 9.65E-02
        SI-wall         5.70E-02 6.27E-02 6.84E-02 7.68E-02 8.25E-02 8.87E-02
        Spleen          5.86E-02 6.81E-02 7.24E-02 7.62E-02 7.88E-02 8.43E-02
        Thymus          5.52E-02 5.60E-02 5.96E-02 7.09E-02 7.54E-02 8.43E-02
        Uterus          4.79E-10 4.79E-10 4.79E-10 4.79E-10 4.79E-10 4.79E-10
-----------------------------------------------------------------------------
Au-199  R-marrow        8.94E-03 1.01E-02 1.14E-02 1.27E-02 1.44E-02 1.46E-02
        Colon           1.05E-02 1.17E-02 1.24E-02 1.39E-02 1.46E-02 1.54E-02
        Lungs           9.83E-03 1.09E-02 1.14E-02 1.28E-02 1.40E-02 1.45E-02
        ST-wall         9.76E-03 1.12E-02 1.15E-02 1.27E-02 1.30E-02 1.41E-02
        Breast          1.19E-02 1.20E-02 1.22E-02 1.27E-02 1.33E-02 1.46E-02
        Ovaries         9.26E-11 9.26E-11 9.26E-11 9.26E-11 9.26E-11 9.26E-11
        Testes          1.27E-02 1.25E-02 1.39E-02 1.47E-02 1.63E-02 1.75E-02
        UB-wall         9.66E-03 1.08E-02 1.24E-02 1.41E-02 1.49E-02 1.63E-02
        Oesophagus      8.74E-03 9.45E-03 1.01E-02 1.16E-02 1.30E-02 1.38E-02
        Liver           9.78E-03 1.08E-02 1.13E-02 1.26E-02 1.33E-02 1.43E-02
        Thyroid         1.12E-02 1.11E-02 1.24E-02 1.35E-02 1.41E-02 1.57E-02
        Endost-BS       1.38E-02 1.45E-02 1.51E-02 1.62E-02 1.59E-02 1.70E-02
        Brain           1.06E-02 1.12E-02 1.20E-02 1.22E-02 1.34E-02 1.48E-02
        S-glands        1.20E-02 1.21E-02 1.28E-02 1.35E-02 1.41E-02 1.51E-02
        Skin            1.49E-02 1.50E-02 1.54E-02 1.58E-02 1.61E-02 1.73E-02
        Adrenals        8.98E-03 9.95E-03 1.08E-02 1.20E-02 1.26E-02 1.38E-02
        ET              1.16E-02 1.16E-02 1.18E-02 1.25E-02 1.33E-02 1.45E-02
        GB-wall         9.11E-03 9.88E-03 1.10E-02 1.23E-02 1.27E-02 1.38E-02
        Ht-wall         9.26E-03 1.02E-02 1.07E-02 1.20E-02 1.32E-02 1.39E-02
        Kidneys         9.74E-03 1.08E-02 1.19E-02 1.29E-02 1.36E-02 1.51E-02
        Lymph           1.04E-02 1.12E-02 1.21E-02 1.37E-02 1.42E-02 1.49E-02
        Muscle          1.20E-02 1.29E-02 1.36E-02 1.44E-02 1.50E-02 1.57E-02
        O-mucosa        1.06E-02 1.23E-02 1.31E-02 1.38E-02 1.47E-02 1.60E-02
        Pancreas        8.77E-03 1.02E-02 1.11E-02 1.29E-02 1.37E-02 1.44E-02
        Prostate        8.84E-03 1.14E-02 1.23E-02 1.39E-02 1.55E-02 1.66E-02
        SI-wall         9.85E-03 1.08E-02 1.17E-02 1.32E-02 1.42E-02 1.52E-02
        Spleen          1.02E-02 1.18E-02 1.24E-02 1.32E-02 1.37E-02 1.45E-02
        Thymus          9.40E-03 9.52E-03 1.01E-02 1.22E-02 1.31E-02 1.45E-02
        Uterus          9.26E-11 9.26E-11 9.26E-11 9.26E-11 9.26E-11 9.26E-11
-----------------------------------------------------------------------------
Au-200  R-marrow        4.33E-02 4.69E-02 5.09E-02 5.58E-02 5.58E-02 5.61E-02
        Colon           4.58E-02 5.00E-02 5.24E-02 5.69E-02 6.02E-02 6.48E-02
        Lungs           4.42E-02 4.70E-02 4.89E-02 5.41E-02 5.81E-02 6.25E-02
        ST-wall         4.26E-02 4.66E-02 4.88E-02 5.31E-02 5.43E-02 5.91E-02
        Breast          5.23E-02 5.28E-02 5.45E-02 5.59E-02 5.88E-02 6.56E-02
        Ovaries         1.06E-10 1.06E-10 1.06E-10 1.06E-10 1.06E-10 1.06E-10
        Testes          5.45E-02 5.32E-02 5.62E-02 5.99E-02 6.63E-02 7.22E-02
        UB-wall         4.45E-02 4.75E-02 5.17E-02 5.72E-02 6.02E-02 6.72E-02
        Oesophagus      4.11E-02 4.27E-02 4.59E-02 4.96E-02 5.60E-02 6.17E-02
        Liver           4.28E-02 4.58E-02 4.82E-02 5.22E-02 5.49E-02 6.11E-02
        Thyroid         4.69E-02 4.79E-02 5.02E-02 5.27E-02 5.62E-02 6.40E-02
        Endost-BS       5.32E-02 5.47E-02 5.60E-02 5.87E-02 5.70E-02 6.05E-02
        Brain           4.97E-02 5.06E-02 5.24E-02 5.41E-02 5.67E-02 6.28E-02
        S-glands        5.30E-02 5.31E-02 5.45E-02 5.74E-02 6.08E-02 6.57E-02
        Skin            5.15E-02 5.26E-02 5.45E-02 5.69E-02 5.85E-02 6.26E-02
        Adrenals        4.15E-02 4.43E-02 4.82E-02 5.24E-02 5.41E-02 6.10E-02
        ET              5.12E-02 5.29E-02 5.38E-02 5.62E-02 5.94E-02 6.34E-02
        GB-wall         4.12E-02 4.29E-02 4.86E-02 5.26E-02 5.40E-02 5.95E-02
        Ht-wall         4.21E-02 4.37E-02 4.59E-02 5.04E-02 5.45E-02 6.01E-02
        Kidneys         4.28E-02 4.55E-02 5.03E-02 5.43E-02 5.63E-02 6.23E-02
        Lymph           4.56E-02 4.96E-02 5.25E-02 5.81E-02 6.03E-02 6.41E-02
        Muscle          5.17E-02 5.52E-02 5.75E-02 6.08E-02 6.37E-02 6.70E-02
        O-mucosa        4.93E-02 5.31E-02 5.46E-02 5.85E-02 6.18E-02 6.68E-02
        Pancreas        4.06E-02 4.37E-02 4.77E-02 5.28E-02 5.66E-02 6.09E-02
        Prostate        4.25E-02 5.11E-02 5.53E-02 5.92E-02 6.52E-02 7.04E-02
        SI-wall         4.39E-02 4.72E-02 4.99E-02 5.54E-02 5.92E-02 6.22E-02
        Spleen          4.35E-02 4.80E-02 5.10E-02 5.43E-02 5.65E-02 6.12E-02
        Thymus          4.43E-02 4.47E-02 4.62E-02 5.19E-02 5.55E-02 5.97E-02
        Uterus          1.06E-10 1.06E-10 1.06E-10 1.06E-10 1.06E-10 1.06E-10
-----------------------------------------------------------------------------
Au-200m R-marrow        2.80E-01 3.03E-01 3.33E-01 3.68E-01 3.76E-01 3.80E-01
        Colon           2.98E-01 3.29E-01 3.51E-01 3.83E-01 4.04E-01 4.34E-01
        Lungs           2.89E-01 3.08E-01 3.21E-01 3.63E-01 3.86E-01 4.17E-01
        ST-wall         2.79E-01 3.11E-01 3.23E-01 3.56E-01 3.62E-01 3.94E-01
        Breast          3.53E-01 3.56E-01 3.68E-01 3.81E-01 3.99E-01 4.40E-01
        Ovaries         1.03E-09 1.03E-09 1.03E-09 1.03E-09 1.03E-09 1.03E-09
        Testes          3.68E-01 3.62E-01 3.85E-01 4.06E-01 4.54E-01 4.86E-01
        UB-wall         2.88E-01 3.10E-01 3.46E-01 3.87E-01 4.09E-01 4.55E-01
        Oesophagus      2.62E-01 2.76E-01 2.97E-01 3.31E-01 3.69E-01 4.08E-01
        Liver           2.80E-01 3.03E-01 3.20E-01 3.51E-01 3.67E-01 4.08E-01
        Thyroid         3.09E-01 3.17E-01 3.34E-01 3.50E-01 3.74E-01 4.32E-01
        Endost-BS       3.63E-01 3.70E-01 3.84E-01 4.04E-01 3.92E-01 4.16E-01
        Brain           3.22E-01 3.34E-01 3.43E-01 3.56E-01 3.81E-01 4.21E-01
        S-glands        3.55E-01 3.55E-01 3.70E-01 3.88E-01 4.10E-01 4.43E-01
        Skin            3.77E-01 3.85E-01 3.97E-01 4.10E-01 4.18E-01 4.36E-01
        Adrenals        2.73E-01 2.94E-01 3.17E-01 3.48E-01 3.60E-01 4.06E-01
        ET              3.41E-01 3.51E-01 3.58E-01 3.74E-01 3.96E-01 4.29E-01
        GB-wall         2.69E-01 2.84E-01 3.18E-01 3.54E-01 3.61E-01 3.97E-01
        Ht-wall         2.71E-01 2.84E-01 3.01E-01 3.36E-01 3.65E-01 3.97E-01
        Kidneys         2.81E-01 3.01E-01 3.36E-01 3.66E-01 3.78E-01 4.23E-01
        Lymph           2.99E-01 3.26E-01 3.50E-01 3.88E-01 4.06E-01 4.35E-01
        Muscle          3.44E-01 3.69E-01 3.85E-01 4.09E-01 4.29E-01 4.52E-01
        O-mucosa        3.22E-01 3.61E-01 3.70E-01 3.98E-01 4.20E-01 4.54E-01
        Pancreas        2.60E-01 2.87E-01 3.15E-01 3.59E-01 3.81E-01 4.07E-01
        Prostate        2.80E-01 3.38E-01 3.68E-01 3.97E-01 4.37E-01 4.69E-01
        SI-wall         2.84E-01 3.08E-01 3.32E-01 3.70E-01 3.91E-01 4.22E-01
        Spleen          2.90E-01 3.22E-01 3.44E-01 3.66E-01 3.75E-01 4.06E-01
        Thymus          2.89E-01 2.87E-01 3.03E-01 3.46E-01 3.67E-01 3.99E-01
        Uterus          1.03E-09 1.03E-09 1.03E-09 1.03E-09 1.03E-09 1.03E-09
-----------------------------------------------------------------------------
Au-201  R-marrow        4.88E-03 5.23E-03 5.75E-03 6.37E-03 6.49E-03 6.55E-03
        Colon           5.18E-03 5.73E-03 6.12E-03 6.66E-03 7.03E-03 7.58E-03
        Lungs           5.04E-03 5.34E-03 5.56E-03 6.32E-03 6.71E-03 7.27E-03
        ST-wall         4.87E-03 5.38E-03 5.61E-03 6.19E-03 6.31E-03 6.85E-03
        Breast          6.18E-03 6.20E-03 6.42E-03 6.65E-03 6.97E-03 7.77E-03
        Ovaries         1.88E-11 1.88E-11 1.88E-11 1.88E-11 1.88E-11 1.88E-11
        Testes          6.45E-03 6.29E-03 6.73E-03 7.09E-03 8.04E-03 8.77E-03
        UB-wall         5.02E-03 5.39E-03 6.02E-03 6.75E-03 7.14E-03 7.94E-03
        Oesophagus      4.55E-03 4.77E-03 5.15E-03 5.75E-03 6.40E-03 7.11E-03
        Liver           4.88E-03 5.27E-03 5.58E-03 6.12E-03 6.37E-03 7.12E-03
        Thyroid         5.39E-03 5.54E-03 5.79E-03 6.08E-03 6.50E-03 7.52E-03
        Endost-BS       6.33E-03 6.41E-03 6.64E-03 7.03E-03 6.75E-03 7.17E-03
        Brain           5.61E-03 5.83E-03 5.93E-03 6.21E-03 6.64E-03 7.32E-03
        S-glands        6.21E-03 6.19E-03 6.45E-03 6.76E-03 7.14E-03 7.74E-03
        Skin            9.18E-03 9.16E-03 9.49E-03 1.02E-02 1.11E-02 1.30E-02
        Adrenals        4.76E-03 5.12E-03 5.54E-03 6.07E-03 6.27E-03 7.09E-03
        ET              5.97E-03 6.10E-03 6.24E-03 6.55E-03 6.92E-03 7.52E-03
        GB-wall         4.69E-03 4.93E-03 5.55E-03 6.19E-03 6.29E-03 6.90E-03
        Ht-wall         4.71E-03 4.90E-03 5.21E-03 5.85E-03 6.35E-03 6.92E-03
        Kidneys         4.90E-03 5.22E-03 5.86E-03 6.37E-03 6.59E-03 7.37E-03
        Lymph           5.22E-03 5.68E-03 6.10E-03 6.76E-03 7.07E-03 7.58E-03
        Muscle          6.02E-03 6.45E-03 6.73E-03 7.16E-03 7.53E-03 7.91E-03
        O-mucosa        5.59E-03 6.33E-03 6.45E-03 6.96E-03 7.40E-03 8.12E-03
        Pancreas        4.53E-03 4.96E-03 5.48E-03 6.26E-03 6.62E-03 7.08E-03
        Prostate        4.88E-03 5.89E-03 6.42E-03 6.91E-03 7.59E-03 8.15E-03
        SI-wall         4.94E-03 5.36E-03 5.80E-03 6.46E-03 6.77E-03 7.33E-03
        Spleen          5.06E-03 5.62E-03 5.98E-03 6.42E-03 6.53E-03 7.08E-03
        Thymus          5.05E-03 5.00E-03 5.24E-03 6.02E-03 6.40E-03 6.90E-03
        Uterus          1.88E-11 1.88E-11 1.88E-11 1.88E-11 1.88E-11 1.88E-11
-----------------------------------------------------------------------------
Au-202  R-marrow        2.74E-02 2.97E-02 3.22E-02 3.54E-02 3.55E-02 3.58E-02
        Colon           2.90E-02 3.17E-02 3.34E-02 3.62E-02 3.83E-02 4.12E-02
        Lungs           2.80E-02 2.97E-02 3.09E-02 3.44E-02 3.68E-02 3.98E-02
        ST-wall         2.70E-02 2.96E-02 3.09E-02 3.38E-02 3.45E-02 3.75E-02
        Breast          3.35E-02 3.38E-02 3.50E-02 3.61E-02 3.85E-02 4.37E-02
        Ovaries         7.10E-11 7.10E-11 7.10E-11 7.10E-11 7.10E-11 7.10E-11
        Testes          3.51E-02 3.40E-02 3.64E-02 3.86E-02 4.40E-02 4.92E-02
        UB-wall         2.81E-02 3.00E-02 3.29E-02 3.64E-02 3.84E-02 4.29E-02
        Oesophagus      2.60E-02 2.70E-02 2.91E-02 3.16E-02 3.55E-02 3.91E-02
        Liver           2.70E-02 2.91E-02 3.06E-02 3.33E-02 3.49E-02 3.90E-02
        Thyroid         2.97E-02 3.04E-02 3.19E-02 3.33E-02 3.56E-02 4.07E-02
        Endost-BS       3.40E-02 3.47E-02 3.56E-02 3.74E-02 3.63E-02 3.86E-02
        Brain           3.15E-02 3.22E-02 3.32E-02 3.43E-02 3.62E-02 4.00E-02
        S-glands        3.38E-02 3.38E-02 3.49E-02 3.66E-02 3.88E-02 4.20E-02
        Skin            3.67E-02 3.75E-02 3.89E-02 4.09E-02 4.24E-02 4.59E-02
        Adrenals        2.64E-02 2.83E-02 3.06E-02 3.33E-02 3.44E-02 3.88E-02
        ET              3.26E-02 3.37E-02 3.43E-02 3.58E-02 3.80E-02 4.09E-02
        GB-wall         2.61E-02 2.72E-02 3.08E-02 3.36E-02 3.44E-02 3.78E-02
        Ht-wall         2.66E-02 2.76E-02 2.90E-02 3.21E-02 3.46E-02 3.81E-02
        Kidneys         2.71E-02 2.88E-02 3.20E-02 3.47E-02 3.58E-02 3.98E-02
        Lymph           2.89E-02 3.14E-02 3.34E-02 3.69E-02 3.85E-02 4.11E-02
        Muscle          3.29E-02 3.53E-02 3.68E-02 3.89E-02 4.09E-02 4.33E-02
        O-mucosa        3.12E-02 3.43E-02 3.49E-02 3.81E-02 4.04E-02 4.40E-02
        Pancreas        2.56E-02 2.76E-02 3.02E-02 3.37E-02 3.60E-02 3.88E-02
        Prostate        2.71E-02 3.25E-02 3.52E-02 3.77E-02 4.15E-02 4.48E-02
        SI-wall         2.77E-02 2.99E-02 3.17E-02 3.53E-02 3.75E-02 3.97E-02
        Spleen          2.77E-02 3.06E-02 3.25E-02 3.47E-02 3.59E-02 3.89E-02
        Thymus          2.81E-02 2.82E-02 2.94E-02 3.30E-02 3.53E-02 3.79E-02
        Uterus          7.10E-11 7.10E-11 7.10E-11 7.10E-11 7.10E-11 7.10E-11
-----------------------------------------------------------------------------
Ba-124  R-marrow        8.01E-02 8.67E-02 9.48E-02 1.05E-01 1.06E-01 1.07E-01
        Colon           8.52E-02 9.39E-02 9.95E-02 1.08E-01 1.14E-01 1.23E-01
        Lungs           8.24E-02 8.77E-02 9.14E-02 1.03E-01 1.10E-01 1.18E-01
        ST-wall         7.97E-02 8.80E-02 9.18E-02 1.01E-01 1.03E-01 1.12E-01
        Breast          9.99E-02 1.01E-01 1.04E-01 1.07E-01 1.12E-01 1.24E-01
        Ovaries         2.76E-10 2.76E-10 2.76E-10 2.76E-10 2.76E-10 2.76E-10
        Testes          1.04E-01 1.02E-01 1.08E-01 1.15E-01 1.28E-01 1.37E-01
        UB-wall         8.24E-02 8.85E-02 9.80E-02 1.09E-01 1.15E-01 1.29E-01
        Oesophagus      7.54E-02 7.89E-02 8.50E-02 9.37E-02 1.05E-01 1.16E-01
        Liver           7.98E-02 8.63E-02 9.09E-02 9.93E-02 1.04E-01 1.16E-01
        Thyroid         8.81E-02 9.03E-02 9.49E-02 9.97E-02 1.06E-01 1.22E-01
        Endost-BS       1.02E-01 1.04E-01 1.07E-01 1.13E-01 1.09E-01 1.16E-01
        Brain           9.21E-02 9.48E-02 9.76E-02 1.01E-01 1.07E-01 1.19E-01
        S-glands        1.01E-01 1.01E-01 1.04E-01 1.10E-01 1.16E-01 1.25E-01
        Skin            1.02E-01 1.05E-01 1.08E-01 1.12E-01 1.14E-01 1.19E-01
        Adrenals        7.76E-02 8.34E-02 9.04E-02 9.89E-02 1.02E-01 1.15E-01
        ET              9.70E-02 9.97E-02 1.01E-01 1.06E-01 1.12E-01 1.21E-01
        GB-wall         7.66E-02 8.05E-02 9.08E-02 1.00E-01 1.02E-01 1.12E-01
        Ht-wall         7.77E-02 8.11E-02 8.57E-02 9.53E-02 1.03E-01 1.13E-01
        Kidneys         8.00E-02 8.55E-02 9.53E-02 1.03E-01 1.07E-01 1.19E-01
        Lymph           8.55E-02 9.30E-02 9.94E-02 1.10E-01 1.15E-01 1.23E-01
        Muscle          9.79E-02 1.05E-01 1.09E-01 1.16E-01 1.21E-01 1.28E-01
        O-mucosa        9.19E-02 1.02E-01 1.05E-01 1.12E-01 1.18E-01 1.27E-01
        Pancreas        7.46E-02 8.17E-02 8.96E-02 1.01E-01 1.07E-01 1.15E-01
        Prostate        7.96E-02 9.62E-02 1.04E-01 1.12E-01 1.24E-01 1.33E-01
        SI-wall         8.13E-02 8.81E-02 9.43E-02 1.05E-01 1.11E-01 1.19E-01
        Spleen          8.22E-02 9.13E-02 9.71E-02 1.04E-01 1.07E-01 1.16E-01
        Thymus          8.26E-02 8.23E-02 8.61E-02 9.81E-02 1.04E-01 1.13E-01
        Uterus          2.76E-10 2.76E-10 2.76E-10 2.76E-10 2.76E-10 2.76E-10
-----------------------------------------------------------------------------
Ba-126  R-marrow        8.23E-02 8.93E-02 9.75E-02 1.07E-01 1.09E-01 1.10E-01
        Colon           8.73E-02 9.62E-02 1.02E-01 1.10E-01 1.17E-01 1.26E-01
        Lungs           8.43E-02 9.01E-02 9.37E-02 1.05E-01 1.12E-01 1.21E-01
        ST-wall         8.16E-02 9.01E-02 9.40E-02 1.03E-01 1.05E-01 1.14E-01
        Breast          1.01E-01 1.03E-01 1.06E-01 1.09E-01 1.14E-01 1.26E-01
        Ovaries         2.66E-10 2.66E-10 2.66E-10 2.66E-10 2.66E-10 2.66E-10
        Testes          1.06E-01 1.04E-01 1.10E-01 1.17E-01 1.30E-01 1.39E-01
        UB-wall         8.45E-02 9.07E-02 1.00E-01 1.11E-01 1.17E-01 1.31E-01
        Oesophagus      7.78E-02 8.14E-02 8.76E-02 9.57E-02 1.08E-01 1.19E-01
        Liver           8.17E-02 8.82E-02 9.28E-02 1.01E-01 1.06E-01 1.18E-01
        Thyroid         9.01E-02 9.21E-02 9.73E-02 1.02E-01 1.09E-01 1.25E-01
        Endost-BS       1.04E-01 1.06E-01 1.09E-01 1.15E-01 1.12E-01 1.19E-01
        Brain           9.45E-02 9.69E-02 1.00E-01 1.04E-01 1.10E-01 1.21E-01
        S-glands        1.03E-01 1.03E-01 1.06E-01 1.12E-01 1.18E-01 1.27E-01
        Skin            1.00E-01 1.02E-01 1.06E-01 1.09E-01 1.11E-01 1.16E-01
        Adrenals        7.94E-02 8.53E-02 9.24E-02 1.01E-01 1.04E-01 1.18E-01
        ET              9.89E-02 1.02E-01 1.04E-01 1.08E-01 1.15E-01 1.23E-01
        GB-wall         7.84E-02 8.26E-02 9.29E-02 1.02E-01 1.05E-01 1.15E-01
        Ht-wall         7.99E-02 8.35E-02 8.79E-02 9.74E-02 1.05E-01 1.16E-01
        Kidneys         8.18E-02 8.74E-02 9.71E-02 1.05E-01 1.09E-01 1.22E-01
        Lymph           8.75E-02 9.53E-02 1.02E-01 1.12E-01 1.17E-01 1.25E-01
        Muscle          9.98E-02 1.07E-01 1.11E-01 1.18E-01 1.24E-01 1.30E-01
        O-mucosa        9.41E-02 1.03E-01 1.07E-01 1.14E-01 1.20E-01 1.30E-01
        Pancreas        7.67E-02 8.40E-02 9.17E-02 1.03E-01 1.10E-01 1.18E-01
        Prostate        8.15E-02 9.84E-02 1.07E-01 1.15E-01 1.27E-01 1.37E-01
        SI-wall         8.35E-02 9.04E-02 9.61E-02 1.07E-01 1.14E-01 1.21E-01
        Spleen          8.38E-02 9.30E-02 9.90E-02 1.05E-01 1.09E-01 1.18E-01
        Thymus          8.46E-02 8.46E-02 8.86E-02 1.00E-01 1.07E-01 1.16E-01
        Uterus          2.66E-10 2.66E-10 2.66E-10 2.66E-10 2.66E-10 2.66E-10
-----------------------------------------------------------------------------
Ba-127  R-marrow        1.05E-01 1.13E-01 1.23E-01 1.36E-01 1.38E-01 1.40E-01
        Colon           1.11E-01 1.23E-01 1.30E-01 1.42E-01 1.50E-01 1.62E-01
        Lungs           1.08E-01 1.14E-01 1.19E-01 1.35E-01 1.43E-01 1.55E-01
        ST-wall         1.04E-01 1.15E-01 1.20E-01 1.32E-01 1.35E-01 1.46E-01
        Breast          1.31E-01 1.32E-01 1.38E-01 1.42E-01 1.49E-01 1.65E-01
        Ovaries         3.49E-10 3.49E-10 3.49E-10 3.49E-10 3.49E-10 3.49E-10
        Testes          1.38E-01 1.34E-01 1.43E-01 1.51E-01 1.68E-01 1.82E-01
        UB-wall         1.08E-01 1.16E-01 1.28E-01 1.43E-01 1.51E-01 1.69E-01
        Oesophagus      9.85E-02 1.03E-01 1.11E-01 1.23E-01 1.37E-01 1.52E-01
        Liver           1.05E-01 1.13E-01 1.19E-01 1.30E-01 1.36E-01 1.51E-01
        Thyroid         1.15E-01 1.18E-01 1.23E-01 1.30E-01 1.38E-01 1.61E-01
        Endost-BS       1.34E-01 1.36E-01 1.40E-01 1.49E-01 1.43E-01 1.52E-01
        Brain           1.21E-01 1.24E-01 1.27E-01 1.33E-01 1.41E-01 1.55E-01
        S-glands        1.32E-01 1.32E-01 1.37E-01 1.44E-01 1.52E-01 1.66E-01
        Skin            1.39E-01 1.41E-01 1.47E-01 1.52E-01 1.56E-01 1.63E-01
        Adrenals        1.02E-01 1.09E-01 1.18E-01 1.30E-01 1.34E-01 1.51E-01
        ET              1.27E-01 1.31E-01 1.33E-01 1.39E-01 1.48E-01 1.60E-01
        GB-wall         1.01E-01 1.05E-01 1.19E-01 1.31E-01 1.34E-01 1.47E-01
        Ht-wall         1.02E-01 1.05E-01 1.12E-01 1.25E-01 1.35E-01 1.48E-01
        Kidneys         1.05E-01 1.12E-01 1.25E-01 1.35E-01 1.40E-01 1.56E-01
        Lymph           1.12E-01 1.21E-01 1.30E-01 1.44E-01 1.50E-01 1.62E-01
        Muscle          1.28E-01 1.37E-01 1.44E-01 1.53E-01 1.60E-01 1.68E-01
        O-mucosa        1.20E-01 1.35E-01 1.37E-01 1.48E-01 1.56E-01 1.68E-01
        Pancreas        9.81E-02 1.06E-01 1.17E-01 1.33E-01 1.41E-01 1.51E-01
        Prostate        1.05E-01 1.26E-01 1.37E-01 1.47E-01 1.63E-01 1.75E-01
        SI-wall         1.06E-01 1.15E-01 1.24E-01 1.38E-01 1.45E-01 1.56E-01
        Spleen          1.08E-01 1.20E-01 1.27E-01 1.36E-01 1.39E-01 1.51E-01
        Thymus          1.08E-01 1.08E-01 1.12E-01 1.28E-01 1.37E-01 1.48E-01
        Uterus          3.49E-10 3.49E-10 3.49E-10 3.49E-10 3.49E-10 3.49E-10
-----------------------------------------------------------------------------
Ba-128  R-marrow        5.25E-03 5.93E-03 6.71E-03 7.46E-03 8.01E-03 8.24E-03
        Colon           5.93E-03 6.71E-03 7.12E-03 8.03E-03 8.49E-03 9.07E-03
        Lungs           5.64E-03 6.16E-03 6.48E-03 7.38E-03 7.99E-03 8.49E-03
        ST-wall         5.50E-03 6.35E-03 6.46E-03 7.27E-03 7.40E-03 8.13E-03
        Breast          7.22E-03 7.24E-03 7.57E-03 7.83E-03 8.18E-03 9.24E-03
        Ovaries         4.52E-11 4.52E-11 4.52E-11 4.52E-11 4.52E-11 4.52E-11
        Testes          7.60E-03 7.53E-03 8.23E-03 8.67E-03 9.86E-03 1.08E-02
        UB-wall         5.59E-03 6.16E-03 7.03E-03 7.97E-03 8.50E-03 9.72E-03
        Oesophagus      5.01E-03 5.31E-03 5.80E-03 6.59E-03 7.39E-03 8.14E-03
        Liver           5.53E-03 6.09E-03 6.39E-03 7.12E-03 7.59E-03 8.31E-03
        Thyroid         6.18E-03 6.38E-03 6.99E-03 7.58E-03 7.81E-03 9.07E-03
        Endost-BS       7.20E-03 7.62E-03 7.90E-03 8.39E-03 8.19E-03 8.68E-03
        Brain           6.02E-03 6.31E-03 6.73E-03 6.84E-03 7.44E-03 8.21E-03
        S-glands        7.19E-03 7.09E-03 7.52E-03 8.01E-03 8.25E-03 9.07E-03
        Skin            8.63E-03 8.82E-03 9.07E-03 9.38E-03 9.56E-03 1.01E-02
        Adrenals        5.19E-03 5.69E-03 6.20E-03 6.95E-03 7.27E-03 8.16E-03
        ET              6.80E-03 6.92E-03 7.07E-03 7.38E-03 7.95E-03 8.79E-03
        GB-wall         5.13E-03 5.67E-03 6.25E-03 7.08E-03 7.26E-03 8.03E-03
        Ht-wall         5.26E-03 5.73E-03 6.03E-03 6.82E-03 7.44E-03 7.97E-03
        Kidneys         5.52E-03 6.13E-03 6.80E-03 7.43E-03 7.75E-03 8.82E-03
        Lymph           5.97E-03 6.53E-03 7.12E-03 8.01E-03 8.46E-03 8.97E-03
        Muscle          6.97E-03 7.59E-03 8.01E-03 8.56E-03 8.94E-03 9.52E-03
        O-mucosa        6.21E-03 7.37E-03 7.87E-03 8.34E-03 8.94E-03 9.67E-03
        Pancreas        4.96E-03 5.77E-03 6.26E-03 7.39E-03 7.85E-03 8.40E-03
        Prostate        5.31E-03 6.75E-03 7.37E-03 8.08E-03 9.22E-03 9.88E-03
        SI-wall         5.58E-03 6.13E-03 6.72E-03 7.55E-03 8.14E-03 8.88E-03
        Spleen          5.67E-03 6.63E-03 7.13E-03 7.50E-03 7.79E-03 8.42E-03
        Thymus          5.54E-03 5.47E-03 5.89E-03 7.03E-03 7.40E-03 8.45E-03
        Uterus          4.52E-11 4.52E-11 4.52E-11 4.52E-11 4.52E-11 4.52E-11
-----------------------------------------------------------------------------
Ba-129  R-marrow        4.59E-02 4.94E-02 5.41E-02 5.98E-02 6.06E-02 6.11E-02
        Colon           4.89E-02 5.37E-02 5.69E-02 6.22E-02 6.56E-02 7.07E-02
        Lungs           4.73E-02 5.01E-02 5.22E-02 5.89E-02 6.28E-02 6.77E-02
        ST-wall         4.56E-02 5.03E-02 5.25E-02 5.77E-02 5.89E-02 6.41E-02
        Breast          5.73E-02 5.76E-02 5.96E-02 6.16E-02 6.45E-02 7.12E-02
        Ovaries         1.65E-10 1.65E-10 1.65E-10 1.65E-10 1.65E-10 1.65E-10
        Testes          5.97E-02 5.84E-02 6.23E-02 6.59E-02 7.33E-02 7.88E-02
        UB-wall         4.74E-02 5.07E-02 5.62E-02 6.27E-02 6.63E-02 7.39E-02
        Oesophagus      4.30E-02 4.50E-02 4.85E-02 5.37E-02 6.00E-02 6.64E-02
        Liver           4.58E-02 4.94E-02 5.21E-02 5.69E-02 5.95E-02 6.62E-02
        Thyroid         5.04E-02 5.18E-02 5.42E-02 5.72E-02 6.09E-02 7.00E-02
        Endost-BS       5.84E-02 5.96E-02 6.15E-02 6.50E-02 6.24E-02 6.62E-02
        Brain           5.26E-02 5.42E-02 5.57E-02 5.79E-02 6.16E-02 6.78E-02
        S-glands        5.78E-02 5.77E-02 6.00E-02 6.29E-02 6.63E-02 7.20E-02
        Skin            5.94E-02 6.06E-02 6.27E-02 6.49E-02 6.63E-02 6.94E-02
        Adrenals        4.44E-02 4.77E-02 5.17E-02 5.67E-02 5.86E-02 6.61E-02
        ET              5.55E-02 5.70E-02 5.82E-02 6.08E-02 6.43E-02 6.94E-02
        GB-wall         4.40E-02 4.61E-02 5.20E-02 5.74E-02 5.86E-02 6.43E-02
        Ht-wall         4.45E-02 4.62E-02 4.90E-02 5.47E-02 5.93E-02 6.47E-02
        Kidneys         4.60E-02 4.90E-02 5.47E-02 5.93E-02 6.14E-02 6.84E-02
        Lymph           4.89E-02 5.32E-02 5.69E-02 6.31E-02 6.59E-02 7.04E-02
        Muscle          5.61E-02 6.00E-02 6.27E-02 6.65E-02 6.96E-02 7.32E-02
        O-mucosa        5.25E-02 5.84E-02 6.00E-02 6.43E-02 6.80E-02 7.33E-02
        Pancreas        4.28E-02 4.67E-02 5.12E-02 5.82E-02 6.17E-02 6.60E-02
        Prostate        4.56E-02 5.50E-02 5.99E-02 6.44E-02 7.11E-02 7.63E-02
        SI-wall         4.66E-02 5.03E-02 5.42E-02 6.02E-02 6.36E-02 6.82E-02
        Spleen          4.72E-02 5.24E-02 5.58E-02 5.96E-02 6.11E-02 6.62E-02
        Thymus          4.73E-02 4.71E-02 4.91E-02 5.62E-02 5.99E-02 6.48E-02
        Uterus          1.65E-10 1.65E-10 1.65E-10 1.65E-10 1.65E-10 1.65E-10
-----------------------------------------------------------------------------
Ba-129m R-marrow        2.39E-01 2.58E-01 2.80E-01 3.08E-01 3.09E-01 3.12E-01
        Colon           2.52E-01 2.76E-01 2.91E-01 3.16E-01 3.34E-01 3.60E-01
        Lungs           2.44E-01 2.59E-01 2.69E-01 3.00E-01 3.22E-01 3.47E-01
        ST-wall         2.36E-01 2.58E-01 2.70E-01 2.95E-01 3.01E-01 3.28E-01
        Breast          2.90E-01 2.94E-01 3.03E-01 3.11E-01 3.26E-01 3.60E-01
        Ovaries         6.57E-10 6.57E-10 6.57E-10 6.57E-10 6.57E-10 6.57E-10
        Testes          3.03E-01 2.96E-01 3.14E-01 3.33E-01 3.68E-01 3.94E-01
        UB-wall         2.45E-01 2.62E-01 2.87E-01 3.18E-01 3.35E-01 3.74E-01
        Oesophagus      2.26E-01 2.36E-01 2.53E-01 2.75E-01 3.10E-01 3.41E-01
        Liver           2.36E-01 2.53E-01 2.67E-01 2.90E-01 3.05E-01 3.40E-01
        Thyroid         2.60E-01 2.65E-01 2.79E-01 2.92E-01 3.11E-01 3.56E-01
        Endost-BS       2.97E-01 3.03E-01 3.12E-01 3.26E-01 3.17E-01 3.36E-01
        Brain           2.74E-01 2.80E-01 2.88E-01 2.99E-01 3.15E-01 3.48E-01
        S-glands        2.95E-01 2.95E-01 3.04E-01 3.19E-01 3.38E-01 3.65E-01
        Skin            2.75E-01 2.82E-01 2.92E-01 3.01E-01 3.06E-01 3.19E-01
        Adrenals        2.30E-01 2.46E-01 2.67E-01 2.90E-01 3.00E-01 3.39E-01
        ET              2.84E-01 2.93E-01 2.98E-01 3.11E-01 3.29E-01 3.52E-01
        GB-wall         2.28E-01 2.37E-01 2.68E-01 2.93E-01 3.00E-01 3.30E-01
        Ht-wall         2.32E-01 2.40E-01 2.53E-01 2.80E-01 3.03E-01 3.33E-01
        Kidneys         2.37E-01 2.51E-01 2.79E-01 3.02E-01 3.12E-01 3.47E-01
        Lymph           2.52E-01 2.74E-01 2.91E-01 3.22E-01 3.35E-01 3.57E-01
        Muscle          2.87E-01 3.06E-01 3.19E-01 3.37E-01 3.54E-01 3.72E-01
        O-mucosa        2.72E-01 2.95E-01 3.04E-01 3.25E-01 3.42E-01 3.68E-01
        Pancreas        2.23E-01 2.42E-01 2.64E-01 2.94E-01 3.14E-01 3.38E-01
        Prostate        2.35E-01 2.83E-01 3.06E-01 3.29E-01 3.62E-01 3.91E-01
        SI-wall         2.41E-01 2.60E-01 2.76E-01 3.07E-01 3.27E-01 3.46E-01
        Spleen          2.42E-01 2.66E-01 2.83E-01 3.02E-01 3.13E-01 3.39E-01
        Thymus          2.45E-01 2.45E-01 2.56E-01 2.87E-01 3.08E-01 3.30E-01
        Uterus          6.57E-10 6.57E-10 6.57E-10 6.57E-10 6.57E-10 6.57E-10
-----------------------------------------------------------------------------
Ba-131  R-marrow        6.01E-02 6.54E-02 7.23E-02 8.01E-02 8.28E-02 8.37E-02
        Colon           6.49E-02 7.20E-02 7.66E-02 8.42E-02 8.88E-02 9.53E-02
        Lungs           6.27E-02 6.69E-02 6.99E-02 7.94E-02 8.46E-02 9.08E-02
        ST-wall         6.08E-02 6.78E-02 7.03E-02 7.78E-02 7.94E-02 8.61E-02
        Breast          7.72E-02 7.74E-02 8.04E-02 8.33E-02 8.71E-02 9.63E-02
        Ovaries         2.80E-10 2.80E-10 2.80E-10 2.80E-10 2.80E-10 2.80E-10
        Testes          8.06E-02 7.91E-02 8.49E-02 8.95E-02 1.00E-01 1.08E-01
        UB-wall         6.25E-02 6.75E-02 7.57E-02 8.50E-02 8.98E-02 1.00E-01
        Oesophagus      5.65E-02 5.94E-02 6.42E-02 7.19E-02 8.02E-02 8.87E-02
        Liver           6.10E-02 6.63E-02 6.99E-02 7.68E-02 8.03E-02 8.89E-02
        Thyroid         6.74E-02 6.93E-02 7.31E-02 7.75E-02 8.21E-02 9.48E-02
        Endost-BS       7.96E-02 8.17E-02 8.46E-02 8.96E-02 8.63E-02 9.15E-02
        Brain           6.94E-02 7.21E-02 7.44E-02 7.72E-02 8.29E-02 9.14E-02
        S-glands        7.75E-02 7.73E-02 8.08E-02 8.50E-02 8.93E-02 9.68E-02
        Skin            8.48E-02 8.65E-02 8.91E-02 9.23E-02 9.40E-02 9.81E-02
        Adrenals        5.88E-02 6.36E-02 6.88E-02 7.59E-02 7.86E-02 8.83E-02
        ET              7.43E-02 7.60E-02 7.77E-02 8.14E-02 8.62E-02 9.35E-02
        GB-wall         5.81E-02 6.19E-02 6.92E-02 7.72E-02 7.87E-02 8.63E-02
        Ht-wall         5.87E-02 6.18E-02 6.55E-02 7.35E-02 7.98E-02 8.63E-02
        Kidneys         6.12E-02 6.59E-02 7.35E-02 7.99E-02 8.27E-02 9.27E-02
        Lymph           6.52E-02 7.09E-02 7.63E-02 8.50E-02 8.89E-02 9.50E-02
        Muscle          7.52E-02 8.07E-02 8.45E-02 8.97E-02 9.38E-02 9.87E-02
        O-mucosa        6.96E-02 7.89E-02 8.14E-02 8.72E-02 9.24E-02 9.98E-02
        Pancreas        5.62E-02 6.24E-02 6.86E-02 7.89E-02 8.35E-02 8.89E-02
        Prostate        6.04E-02 7.35E-02 8.02E-02 8.66E-02 9.58E-02 1.03E-01
        SI-wall         6.16E-02 6.71E-02 7.28E-02 8.11E-02 8.56E-02 9.26E-02
        Spleen          6.30E-02 7.09E-02 7.54E-02 8.05E-02 8.22E-02 8.89E-02
        Thymus          6.25E-02 6.20E-02 6.52E-02 7.56E-02 8.02E-02 8.77E-02
        Uterus          2.80E-10 2.80E-10 2.80E-10 2.80E-10 2.80E-10 2.80E-10
-----------------------------------------------------------------------------
Ba-131m R-marrow        4.50E-03 5.12E-03 5.88E-03 6.65E-03 7.95E-03 8.18E-03
        Colon           5.77E-03 6.54E-03 6.98E-03 7.89E-03 7.97E-03 8.89E-03
        Lungs           5.30E-03 5.94E-03 6.25E-03 7.24E-03 7.87E-03 8.03E-03
        ST-wall         5.24E-03 6.22E-03 6.31E-03 7.09E-03 7.30E-03 7.90E-03
        Breast          6.29E-03 6.47E-03 6.50E-03 6.89E-03 7.03E-03 8.01E-03
        Ovaries         8.22E-11 8.22E-11 8.22E-11 8.22E-11 8.22E-11 8.22E-11
        Testes          7.15E-03 6.77E-03 7.85E-03 8.27E-03 9.57E-03 1.03E-02
        UB-wall         5.18E-03 5.93E-03 6.87E-03 7.91E-03 8.49E-03 9.13E-03
        Oesophagus      4.60E-03 5.05E-03 5.52E-03 6.36E-03 7.17E-03 7.59E-03
        Liver           5.24E-03 5.91E-03 6.29E-03 7.03E-03 7.45E-03 8.00E-03
        Thyroid         6.61E-03 6.49E-03 7.09E-03 7.90E-03 8.15E-03 8.76E-03
        Endost-BS       7.61E-03 8.02E-03 8.42E-03 9.13E-03 8.84E-03 9.48E-03
        Brain           5.54E-03 5.87E-03 6.30E-03 6.41E-03 7.07E-03 7.80E-03
        S-glands        6.62E-03 6.70E-03 7.10E-03 7.37E-03 7.62E-03 8.28E-03
        Skin            8.05E-03 8.20E-03 8.36E-03 8.57E-03 8.73E-03 9.27E-03
        Adrenals        4.57E-03 5.45E-03 5.86E-03 6.71E-03 7.13E-03 7.54E-03
        ET              6.26E-03 6.17E-03 6.18E-03 6.86E-03 7.28E-03 7.76E-03
        GB-wall         4.85E-03 5.45E-03 6.07E-03 6.80E-03 6.92E-03 7.79E-03
        Ht-wall         4.90E-03 5.57E-03 5.80E-03 6.66E-03 7.27E-03 7.76E-03
        Kidneys         5.29E-03 6.01E-03 6.67E-03 7.27E-03 7.51E-03 8.56E-03
        Lymph           5.75E-03 6.17E-03 6.71E-03 7.62E-03 7.80E-03 8.27E-03
        Muscle          6.59E-03 7.13E-03 7.57E-03 8.05E-03 8.37E-03 8.70E-03
        O-mucosa        5.52E-03 6.71E-03 7.19E-03 7.80E-03 8.28E-03 8.92E-03
        Pancreas        4.54E-03 5.59E-03 6.13E-03 7.19E-03 7.65E-03 8.22E-03
        Prostate        4.60E-03 6.15E-03 6.52E-03 7.75E-03 8.62E-03 9.38E-03
        SI-wall         5.32E-03 5.98E-03 6.55E-03 7.48E-03 7.81E-03 8.65E-03
        Spleen          5.66E-03 6.75E-03 6.95E-03 7.59E-03 7.69E-03 8.32E-03
        Thymus          4.99E-03 5.31E-03 5.51E-03 6.71E-03 7.26E-03 7.81E-03
        Uterus          8.22E-11 8.22E-11 8.22E-11 8.22E-11 8.22E-11 8.22E-11
-----------------------------------------------------------------------------
Ba-133  R-marrow        4.56E-02 5.07E-02 5.68E-02 6.29E-02 6.62E-02 6.72E-02
        Colon           5.02E-02 5.61E-02 5.97E-02 6.65E-02 7.03E-02 7.47E-02
        Lungs           4.83E-02 5.21E-02 5.48E-02 6.19E-02 6.63E-02 7.08E-02
        ST-wall         4.69E-02 5.34E-02 5.48E-02 6.10E-02 6.22E-02 6.77E-02
        Breast          6.01E-02 6.01E-02 6.28E-02 6.51E-02 6.79E-02 7.56E-02
        Ovaries         2.67E-10 2.67E-10 2.67E-10 2.67E-10 2.67E-10 2.67E-10
        Testes          6.28E-02 6.24E-02 6.69E-02 7.08E-02 7.93E-02 8.51E-02
        UB-wall         4.79E-02 5.24E-02 5.93E-02 6.66E-02 7.06E-02 7.94E-02
        Oesophagus      4.30E-02 4.57E-02 4.97E-02 5.59E-02 6.23E-02 6.89E-02
        Liver           4.72E-02 5.16E-02 5.42E-02 6.00E-02 6.33E-02 6.93E-02
        Thyroid         5.21E-02 5.37E-02 5.76E-02 6.18E-02 6.48E-02 7.51E-02
        Endost-BS       6.21E-02 6.50E-02 6.75E-02 7.18E-02 6.95E-02 7.38E-02
        Brain           5.29E-02 5.53E-02 5.81E-02 5.97E-02 6.47E-02 7.13E-02
        S-glands        6.01E-02 5.98E-02 6.27E-02 6.66E-02 6.96E-02 7.57E-02
        Skin            6.90E-02 7.04E-02 7.23E-02 7.49E-02 7.62E-02 8.02E-02
        Adrenals        4.49E-02 4.90E-02 5.31E-02 5.87E-02 6.13E-02 6.84E-02
        ET              5.74E-02 5.88E-02 6.02E-02 6.27E-02 6.71E-02 7.33E-02
        GB-wall         4.44E-02 4.84E-02 5.36E-02 6.01E-02 6.14E-02 6.74E-02
        Ht-wall         4.52E-02 4.85E-02 5.13E-02 5.75E-02 6.25E-02 6.67E-02
        Kidneys         4.73E-02 5.16E-02 5.73E-02 6.24E-02 6.49E-02 7.30E-02
        Lymph           5.04E-02 5.50E-02 5.96E-02 6.65E-02 6.99E-02 7.43E-02
        Muscle          5.84E-02 6.31E-02 6.63E-02 7.04E-02 7.34E-02 7.76E-02
        O-mucosa        5.33E-02 6.16E-02 6.42E-02 6.84E-02 7.28E-02 7.87E-02
        Pancreas        4.29E-02 4.89E-02 5.33E-02 6.21E-02 6.58E-02 6.97E-02
        Prostate        4.62E-02 5.71E-02 6.23E-02 6.72E-02 7.56E-02 8.05E-02
        SI-wall         4.75E-02 5.21E-02 5.69E-02 6.35E-02 6.76E-02 7.32E-02
        Spleen          4.85E-02 5.55E-02 5.96E-02 6.28E-02 6.46E-02 6.96E-02
        Thymus          4.77E-02 4.74E-02 5.06E-02 5.92E-02 6.24E-02 6.97E-02
        Uterus          2.67E-10 2.67E-10 2.67E-10 2.67E-10 2.67E-10 2.67E-10
-----------------------------------------------------------------------------
Ba-133m R-marrow        6.15E-03 6.95E-03 7.85E-03 8.70E-03 9.31E-03 9.53E-03
        Colon           6.91E-03 7.79E-03 8.26E-03 9.29E-03 9.83E-03 1.04E-02
        Lungs           6.60E-03 7.20E-03 7.56E-03 8.57E-03 9.26E-03 9.82E-03
        ST-wall         6.43E-03 7.41E-03 7.54E-03 8.45E-03 8.62E-03 9.42E-03
        Breast          8.34E-03 8.35E-03 8.73E-03 9.04E-03 9.43E-03 1.06E-02
        Ovaries         4.68E-11 4.68E-11 4.68E-11 4.68E-11 4.68E-11 4.68E-11
        Testes          8.75E-03 8.71E-03 9.43E-03 9.95E-03 1.12E-02 1.22E-02
        UB-wall         6.54E-03 7.20E-03 8.20E-03 9.26E-03 9.83E-03 1.12E-02
        Oesophagus      5.87E-03 6.24E-03 6.79E-03 7.69E-03 8.61E-03 9.47E-03
        Liver           6.47E-03 7.11E-03 7.46E-03 8.29E-03 8.82E-03 9.61E-03
        Thyroid         7.18E-03 7.40E-03 8.08E-03 8.73E-03 9.05E-03 1.05E-02
        Endost-BS       8.47E-03 8.95E-03 9.29E-03 9.87E-03 9.63E-03 1.02E-02
        Brain           7.08E-03 7.42E-03 7.91E-03 8.04E-03 8.75E-03 9.65E-03
        S-glands        8.31E-03 8.23E-03 8.69E-03 9.27E-03 9.58E-03 1.05E-02
        Skin            1.13E-02 1.14E-02 1.15E-02 1.22E-02 1.31E-02 1.52E-02
        Adrenals        6.08E-03 6.66E-03 7.24E-03 8.09E-03 8.46E-03 9.44E-03
        ET              7.89E-03 8.06E-03 8.25E-03 8.59E-03 9.24E-03 1.02E-02
        GB-wall         6.01E-03 6.65E-03 7.31E-03 8.26E-03 8.45E-03 9.32E-03
        Ht-wall         6.16E-03 6.71E-03 7.05E-03 7.95E-03 8.66E-03 9.24E-03
        Kidneys         6.46E-03 7.14E-03 7.91E-03 8.63E-03 9.00E-03 1.02E-02
        Lymph           6.94E-03 7.59E-03 8.25E-03 9.26E-03 9.77E-03 1.03E-02
        Muscle          8.08E-03 8.79E-03 9.26E-03 9.86E-03 1.03E-02 1.09E-02
        O-mucosa        7.27E-03 8.52E-03 9.04E-03 9.58E-03 1.02E-02 1.11E-02
        Pancreas        5.82E-03 6.75E-03 7.32E-03 8.60E-03 9.13E-03 9.72E-03
        Prostate        6.23E-03 7.85E-03 8.57E-03 9.35E-03 1.06E-02 1.13E-02
        SI-wall         6.52E-03 7.16E-03 7.83E-03 8.78E-03 9.45E-03 1.03E-02
        Spleen          6.63E-03 7.70E-03 8.29E-03 8.70E-03 9.02E-03 9.71E-03
        Thymus          6.47E-03 6.42E-03 6.90E-03 8.18E-03 8.61E-03 9.81E-03
        Uterus          4.68E-11 4.68E-11 4.68E-11 4.68E-11 4.68E-11 4.68E-11
-----------------------------------------------------------------------------
Ba-135m R-marrow        5.20E-03 5.88E-03 6.65E-03 7.37E-03 7.93E-03 8.13E-03
        Colon           5.87E-03 6.62E-03 7.02E-03 7.91E-03 8.37E-03 8.90E-03
        Lungs           5.58E-03 6.11E-03 6.41E-03 7.28E-03 7.88E-03 8.35E-03
        ST-wall         5.45E-03 6.29E-03 6.39E-03 7.18E-03 7.32E-03 8.02E-03
        Breast          7.08E-03 7.10E-03 7.41E-03 7.68E-03 8.01E-03 9.01E-03
        Ovaries         4.22E-11 4.22E-11 4.22E-11 4.22E-11 4.22E-11 4.22E-11
        Testes          7.45E-03 7.40E-03 8.04E-03 8.48E-03 9.58E-03 1.04E-02
        UB-wall         5.54E-03 6.10E-03 6.96E-03 7.87E-03 8.37E-03 9.52E-03
        Oesophagus      4.96E-03 5.28E-03 5.75E-03 6.52E-03 7.31E-03 8.03E-03
        Liver           5.48E-03 6.03E-03 6.32E-03 7.04E-03 7.50E-03 8.17E-03
        Thyroid         6.10E-03 6.29E-03 6.88E-03 7.45E-03 7.70E-03 8.92E-03
        Endost-BS       7.17E-03 7.58E-03 7.87E-03 8.36E-03 8.17E-03 8.66E-03
        Brain           5.97E-03 6.26E-03 6.68E-03 6.79E-03 7.39E-03 8.15E-03
        S-glands        7.06E-03 6.98E-03 7.39E-03 7.87E-03 8.13E-03 8.90E-03
        Skin            9.77E-03 9.81E-03 9.98E-03 1.05E-02 1.13E-02 1.34E-02
        Adrenals        5.14E-03 5.64E-03 6.13E-03 6.86E-03 7.18E-03 8.01E-03
        ET              6.70E-03 6.82E-03 6.98E-03 7.28E-03 7.83E-03 8.64E-03
        GB-wall         5.08E-03 5.63E-03 6.19E-03 7.00E-03 7.17E-03 7.92E-03
        Ht-wall         5.21E-03 5.68E-03 5.98E-03 6.75E-03 7.35E-03 7.85E-03
        Kidneys         5.47E-03 6.06E-03 6.71E-03 7.33E-03 7.65E-03 8.67E-03
        Lymph           5.89E-03 6.44E-03 7.01E-03 7.87E-03 8.31E-03 8.80E-03
        Muscle          6.86E-03 7.47E-03 7.88E-03 8.40E-03 8.77E-03 9.30E-03
        O-mucosa        6.15E-03 7.24E-03 7.70E-03 8.16E-03 8.73E-03 9.45E-03
        Pancreas        4.92E-03 5.72E-03 6.20E-03 7.30E-03 7.76E-03 8.27E-03
        Prostate        5.26E-03 6.65E-03 7.26E-03 7.95E-03 9.04E-03 9.66E-03
        SI-wall         5.52E-03 6.07E-03 6.64E-03 7.46E-03 8.04E-03 8.75E-03
        Spleen          5.61E-03 6.55E-03 7.04E-03 7.40E-03 7.67E-03 8.27E-03
        Thymus          5.47E-03 5.42E-03 5.83E-03 6.95E-03 7.31E-03 8.34E-03
        Uterus          4.22E-11 4.22E-11 4.22E-11 4.22E-11 4.22E-11 4.22E-11
-----------------------------------------------------------------------------
Ba-137m R-marrow        9.04E-02 9.56E-02 1.04E-01 1.15E-01 1.15E-01 1.17E-01
        Colon           9.40E-02 1.04E-01 1.11E-01 1.19E-01 1.26E-01 1.37E-01
        Lungs           9.16E-02 9.67E-02 1.00E-01 1.14E-01 1.21E-01 1.32E-01
        ST-wall         8.84E-02 9.69E-02 1.02E-01 1.12E-01 1.13E-01 1.24E-01
        Breast          1.12E-01 1.13E-01 1.16E-01 1.20E-01 1.26E-01 1.39E-01
        Ovaries         2.49E-10 2.49E-10 2.49E-10 2.49E-10 2.49E-10 2.49E-10
        Testes          1.16E-01 1.13E-01 1.20E-01 1.27E-01 1.43E-01 1.52E-01
        UB-wall         9.19E-02 9.77E-02 1.08E-01 1.21E-01 1.28E-01 1.42E-01
        Oesophagus      8.36E-02 8.77E-02 9.43E-02 1.04E-01 1.16E-01 1.29E-01
        Liver           8.84E-02 9.52E-02 1.01E-01 1.10E-01 1.15E-01 1.29E-01
        Thyroid         9.78E-02 1.00E-01 1.04E-01 1.08E-01 1.16E-01 1.35E-01
        Endost-BS       1.13E-01 1.13E-01 1.17E-01 1.23E-01 1.19E-01 1.26E-01
        Brain           1.03E-01 1.06E-01 1.07E-01 1.13E-01 1.20E-01 1.32E-01
        S-glands        1.13E-01 1.13E-01 1.17E-01 1.22E-01 1.30E-01 1.40E-01
        Skin            1.14E-01 1.17E-01 1.21E-01 1.25E-01 1.28E-01 1.32E-01
        Adrenals        8.73E-02 9.34E-02 1.01E-01 1.10E-01 1.14E-01 1.29E-01
        ET              1.08E-01 1.12E-01 1.13E-01 1.19E-01 1.25E-01 1.35E-01
        GB-wall         8.60E-02 8.90E-02 1.01E-01 1.12E-01 1.14E-01 1.25E-01
        Ht-wall         8.60E-02 8.85E-02 9.42E-02 1.06E-01 1.14E-01 1.26E-01
        Kidneys         8.89E-02 9.40E-02 1.06E-01 1.15E-01 1.18E-01 1.33E-01
        Lymph           9.48E-02 1.03E-01 1.10E-01 1.22E-01 1.27E-01 1.37E-01
        Muscle          1.09E-01 1.16E-01 1.21E-01 1.29E-01 1.35E-01 1.42E-01
        O-mucosa        1.02E-01 1.14E-01 1.16E-01 1.25E-01 1.32E-01 1.42E-01
        Pancreas        8.32E-02 8.99E-02 9.91E-02 1.12E-01 1.19E-01 1.28E-01
        Prostate        8.97E-02 1.07E-01 1.16E-01 1.26E-01 1.37E-01 1.47E-01
        SI-wall         8.98E-02 9.73E-02 1.04E-01 1.16E-01 1.22E-01 1.32E-01
        Spleen          9.21E-02 1.01E-01 1.07E-01 1.15E-01 1.17E-01 1.28E-01
        Thymus          9.29E-02 9.15E-02 9.61E-02 1.08E-01 1.16E-01 1.23E-01
        Uterus          2.49E-10 2.49E-10 2.49E-10 2.49E-10 2.49E-10 2.49E-10
-----------------------------------------------------------------------------
Ba-139  R-marrow        5.26E-03 5.86E-03 6.60E-03 7.30E-03 8.05E-03 8.20E-03
        Colon           6.01E-03 6.65E-03 7.02E-03 7.82E-03 8.24E-03 8.70E-03
        Lungs           5.67E-03 6.24E-03 6.46E-03 7.24E-03 7.91E-03 8.21E-03
        ST-wall         5.60E-03 6.32E-03 6.51E-03 7.20E-03 7.35E-03 7.97E-03
        Breast          6.92E-03 6.90E-03 7.14E-03 7.44E-03 8.10E-03 9.82E-03
        Ovaries         4.32E-11 4.32E-11 4.32E-11 4.32E-11 4.32E-11 4.32E-11
        Testes          7.33E-03 7.12E-03 8.04E-03 8.46E-03 1.02E-02 1.25E-02
        UB-wall         5.61E-03 6.19E-03 6.99E-03 7.95E-03 8.35E-03 9.18E-03
        Oesophagus      5.11E-03 5.45E-03 5.81E-03 6.61E-03 7.41E-03 7.88E-03
        Liver           5.61E-03 6.12E-03 6.41E-03 7.09E-03 7.53E-03 8.10E-03
        Thyroid         6.31E-03 6.31E-03 6.95E-03 7.50E-03 7.86E-03 8.79E-03
        Endost-BS       7.71E-03 8.04E-03 8.33E-03 8.87E-03 8.73E-03 9.31E-03
        Brain           6.14E-03 6.42E-03 6.85E-03 6.96E-03 7.57E-03 8.38E-03
        S-glands        6.88E-03 6.93E-03 7.34E-03 7.69E-03 8.03E-03 8.66E-03
        Skin            1.25E-02 1.26E-02 1.31E-02 1.41E-02 1.50E-02 1.75E-02
        Adrenals        5.21E-03 5.72E-03 6.16E-03 6.86E-03 7.18E-03 7.87E-03
        ET              6.70E-03 6.75E-03 6.83E-03 7.22E-03 7.76E-03 8.63E-03
        GB-wall         5.26E-03 5.65E-03 6.26E-03 6.98E-03 7.18E-03 7.85E-03
        Ht-wall         5.35E-03 5.80E-03 6.10E-03 6.79E-03 7.44E-03 7.93E-03
        Kidneys         5.59E-03 6.13E-03 6.75E-03 7.31E-03 7.64E-03 8.49E-03
        Lymph           5.99E-03 6.44E-03 6.92E-03 7.78E-03 8.09E-03 8.52E-03
        Muscle          6.84E-03 7.42E-03 7.82E-03 8.31E-03 8.76E-03 9.29E-03
        O-mucosa        6.20E-03 7.21E-03 7.45E-03 8.34E-03 8.97E-03 1.04E-02
        Pancreas        5.10E-03 5.83E-03 6.35E-03 7.28E-03 7.71E-03 8.17E-03
        Prostate        5.17E-03 6.54E-03 7.09E-03 7.93E-03 8.79E-03 9.43E-03
        SI-wall         5.66E-03 6.17E-03 6.66E-03 7.47E-03 8.04E-03 8.58E-03
        Spleen          5.81E-03 6.65E-03 7.02E-03 7.41E-03 7.70E-03 8.20E-03
        Thymus          5.47E-03 5.52E-03 5.79E-03 6.90E-03 7.46E-03 8.24E-03
        Uterus          4.32E-11 4.32E-11 4.32E-11 4.32E-11 4.32E-11 4.32E-11
-----------------------------------------------------------------------------
Ba-140  R-marrow        2.51E-02 2.69E-02 2.96E-02 3.30E-02 3.36E-02 3.39E-02
        Colon           2.67E-02 2.95E-02 3.15E-02 3.45E-02 3.64E-02 3.91E-02
        Lungs           2.59E-02 2.74E-02 2.86E-02 3.27E-02 3.46E-02 3.74E-02
        ST-wall         2.50E-02 2.77E-02 2.88E-02 3.19E-02 3.26E-02 3.53E-02
        Breast          3.19E-02 3.19E-02 3.33E-02 3.45E-02 3.61E-02 3.98E-02
        Ovaries         9.50E-11 9.50E-11 9.50E-11 9.50E-11 9.50E-11 9.50E-11
        Testes          3.32E-02 3.26E-02 3.48E-02 3.66E-02 4.10E-02 4.40E-02
        UB-wall         2.58E-02 2.77E-02 3.10E-02 3.49E-02 3.68E-02 4.10E-02
        Oesophagus      2.33E-02 2.44E-02 2.64E-02 2.96E-02 3.30E-02 3.67E-02
        Liver           2.51E-02 2.72E-02 2.87E-02 3.16E-02 3.29E-02 3.66E-02
        Thyroid         2.76E-02 2.85E-02 2.98E-02 3.14E-02 3.35E-02 3.88E-02
        Endost-BS       3.26E-02 3.32E-02 3.44E-02 3.63E-02 3.48E-02 3.69E-02
        Brain           2.88E-02 2.99E-02 3.06E-02 3.19E-02 3.42E-02 3.77E-02
        S-glands        3.20E-02 3.19E-02 3.34E-02 3.50E-02 3.69E-02 4.00E-02
        Skin            3.64E-02 3.69E-02 3.81E-02 3.98E-02 4.10E-02 4.37E-02
        Adrenals        2.44E-02 2.63E-02 2.84E-02 3.12E-02 3.24E-02 3.65E-02
        ET              3.07E-02 3.14E-02 3.21E-02 3.37E-02 3.57E-02 3.86E-02
        GB-wall         2.41E-02 2.54E-02 2.85E-02 3.19E-02 3.24E-02 3.55E-02
        Ht-wall         2.42E-02 2.52E-02 2.68E-02 3.01E-02 3.28E-02 3.56E-02
        Kidneys         2.52E-02 2.69E-02 3.02E-02 3.29E-02 3.40E-02 3.80E-02
        Lymph           2.68E-02 2.92E-02 3.14E-02 3.49E-02 3.65E-02 3.92E-02
        Muscle          3.09E-02 3.32E-02 3.47E-02 3.69E-02 3.86E-02 4.06E-02
        O-mucosa        2.88E-02 3.26E-02 3.34E-02 3.59E-02 3.80E-02 4.10E-02
        Pancreas        2.33E-02 2.55E-02 2.82E-02 3.24E-02 3.42E-02 3.65E-02
        Prostate        2.51E-02 3.03E-02 3.31E-02 3.57E-02 3.92E-02 4.20E-02
        SI-wall         2.54E-02 2.75E-02 2.99E-02 3.33E-02 3.50E-02 3.79E-02
        Spleen          2.60E-02 2.89E-02 3.09E-02 3.31E-02 3.37E-02 3.65E-02
        Thymus          2.59E-02 2.56E-02 2.68E-02 3.10E-02 3.30E-02 3.58E-02
        Uterus          9.50E-11 9.50E-11 9.50E-11 9.50E-11 9.50E-11 9.50E-11
-----------------------------------------------------------------------------
Ba-141  R-marrow        1.39E-01 1.51E-01 1.64E-01 1.80E-01 1.83E-01 1.84E-01
        Colon           1.48E-01 1.62E-01 1.70E-01 1.86E-01 1.96E-01 2.10E-01
        Lungs           1.43E-01 1.52E-01 1.58E-01 1.76E-01 1.89E-01 2.03E-01
        ST-wall         1.38E-01 1.52E-01 1.58E-01 1.73E-01 1.77E-01 1.92E-01
        Breast          1.70E-01 1.71E-01 1.77E-01 1.82E-01 1.90E-01 2.12E-01
        Ovaries         4.34E-10 4.34E-10 4.34E-10 4.34E-10 4.34E-10 4.34E-10
        Testes          1.77E-01 1.74E-01 1.84E-01 1.95E-01 2.16E-01 2.33E-01
        UB-wall         1.43E-01 1.53E-01 1.68E-01 1.87E-01 1.97E-01 2.19E-01
        Oesophagus      1.30E-01 1.38E-01 1.48E-01 1.61E-01 1.81E-01 1.99E-01
        Liver           1.38E-01 1.49E-01 1.56E-01 1.70E-01 1.79E-01 1.98E-01
        Thyroid         1.52E-01 1.55E-01 1.63E-01 1.72E-01 1.83E-01 2.09E-01
        Endost-BS       1.75E-01 1.80E-01 1.85E-01 1.94E-01 1.89E-01 2.00E-01
        Brain           1.59E-01 1.63E-01 1.69E-01 1.74E-01 1.85E-01 2.04E-01
        S-glands        1.72E-01 1.72E-01 1.78E-01 1.87E-01 1.98E-01 2.13E-01
        Skin            1.70E-01 1.74E-01 1.79E-01 1.86E-01 1.90E-01 2.00E-01
        Adrenals        1.34E-01 1.44E-01 1.55E-01 1.70E-01 1.76E-01 1.97E-01
        ET              1.66E-01 1.71E-01 1.74E-01 1.81E-01 1.92E-01 2.06E-01
        GB-wall         1.33E-01 1.39E-01 1.57E-01 1.71E-01 1.76E-01 1.93E-01
        Ht-wall         1.35E-01 1.41E-01 1.48E-01 1.64E-01 1.78E-01 1.94E-01
        Kidneys         1.39E-01 1.48E-01 1.63E-01 1.77E-01 1.83E-01 2.04E-01
        Lymph           1.47E-01 1.60E-01 1.70E-01 1.88E-01 1.96E-01 2.09E-01
        Muscle          1.67E-01 1.79E-01 1.87E-01 1.98E-01 2.07E-01 2.17E-01
        O-mucosa        1.58E-01 1.73E-01 1.78E-01 1.90E-01 2.01E-01 2.17E-01
        Pancreas        1.29E-01 1.42E-01 1.54E-01 1.73E-01 1.84E-01 1.98E-01
        Prostate        1.37E-01 1.65E-01 1.79E-01 1.92E-01 2.12E-01 2.28E-01
        SI-wall         1.41E-01 1.52E-01 1.62E-01 1.80E-01 1.92E-01 2.03E-01
        Spleen          1.42E-01 1.57E-01 1.67E-01 1.77E-01 1.84E-01 1.98E-01
        Thymus          1.42E-01 1.43E-01 1.49E-01 1.68E-01 1.80E-01 1.95E-01
        Uterus          4.34E-10 4.34E-10 4.34E-10 4.34E-10 4.34E-10 4.34E-10
-----------------------------------------------------------------------------
Ba-142  R-marrow        1.60E-01 1.73E-01 1.88E-01 2.06E-01 2.06E-01 2.08E-01
        Colon           1.68E-01 1.85E-01 1.94E-01 2.10E-01 2.22E-01 2.40E-01
        Lungs           1.62E-01 1.73E-01 1.80E-01 2.00E-01 2.15E-01 2.31E-01
        ST-wall         1.57E-01 1.72E-01 1.80E-01 1.96E-01 2.00E-01 2.18E-01
        Breast          1.93E-01 1.96E-01 2.01E-01 2.07E-01 2.17E-01 2.40E-01
        Ovaries         4.13E-10 4.13E-10 4.13E-10 4.13E-10 4.13E-10 4.13E-10
        Testes          2.02E-01 1.97E-01 2.08E-01 2.22E-01 2.45E-01 2.62E-01
        UB-wall         1.63E-01 1.75E-01 1.91E-01 2.12E-01 2.22E-01 2.49E-01
        Oesophagus      1.52E-01 1.58E-01 1.70E-01 1.83E-01 2.07E-01 2.28E-01
        Liver           1.57E-01 1.69E-01 1.78E-01 1.93E-01 2.03E-01 2.27E-01
        Thyroid         1.73E-01 1.77E-01 1.86E-01 1.94E-01 2.07E-01 2.37E-01
        Endost-BS       1.97E-01 2.02E-01 2.07E-01 2.17E-01 2.12E-01 2.24E-01
        Brain           1.83E-01 1.87E-01 1.93E-01 2.00E-01 2.09E-01 2.32E-01
        S-glands        1.96E-01 1.96E-01 2.02E-01 2.12E-01 2.25E-01 2.43E-01
        Skin            1.82E-01 1.86E-01 1.93E-01 2.00E-01 2.04E-01 2.13E-01
        Adrenals        1.53E-01 1.64E-01 1.78E-01 1.93E-01 2.00E-01 2.26E-01
        ET              1.89E-01 1.96E-01 1.99E-01 2.08E-01 2.20E-01 2.34E-01
        GB-wall         1.51E-01 1.58E-01 1.79E-01 1.95E-01 2.00E-01 2.21E-01
        Ht-wall         1.55E-01 1.61E-01 1.69E-01 1.86E-01 2.01E-01 2.22E-01
        Kidneys         1.57E-01 1.67E-01 1.86E-01 2.01E-01 2.08E-01 2.31E-01
        Lymph           1.68E-01 1.83E-01 1.94E-01 2.15E-01 2.23E-01 2.38E-01
        Muscle          1.91E-01 2.04E-01 2.12E-01 2.25E-01 2.36E-01 2.48E-01
        O-mucosa        1.82E-01 1.96E-01 2.02E-01 2.16E-01 2.28E-01 2.44E-01
        Pancreas        1.49E-01 1.61E-01 1.76E-01 1.95E-01 2.09E-01 2.25E-01
        Prostate        1.57E-01 1.89E-01 2.04E-01 2.19E-01 2.41E-01 2.61E-01
        SI-wall         1.61E-01 1.74E-01 1.84E-01 2.05E-01 2.19E-01 2.30E-01
        Spleen          1.61E-01 1.77E-01 1.88E-01 2.01E-01 2.09E-01 2.26E-01
        Thymus          1.63E-01 1.64E-01 1.71E-01 1.92E-01 2.05E-01 2.20E-01
        Uterus          4.13E-10 4.13E-10 4.13E-10 4.13E-10 4.13E-10 4.13E-10
-----------------------------------------------------------------------------
Be-10   R-marrow        1.74E-05 1.98E-05 2.29E-05 2.59E-05 3.02E-05 3.13E-05
        Colon           2.18E-05 2.46E-05 2.63E-05 2.97E-05 3.09E-05 3.32E-05
        Lungs           2.00E-05 2.25E-05 2.36E-05 2.73E-05 2.95E-05 3.08E-05
        ST-wall         1.98E-05 2.33E-05 2.38E-05 2.69E-05 2.74E-05 3.01E-05
        Breast          2.47E-05 2.51E-05 2.55E-05 2.63E-05 2.75E-05 3.14E-05
        Ovaries         3.56E-13 3.56E-13 3.56E-13 3.56E-13 3.56E-13 3.56E-13
        Testes          2.87E-05 2.67E-05 3.00E-05 3.19E-05 3.79E-05 4.25E-05
        UB-wall         1.94E-05 2.22E-05 2.58E-05 2.98E-05 3.22E-05 3.55E-05
        Oesophagus      1.72E-05 1.89E-05 2.05E-05 2.39E-05 2.67E-05 2.88E-05
        Liver           1.98E-05 2.23E-05 2.35E-05 2.64E-05 2.81E-05 3.06E-05
        Thyroid         2.39E-05 2.38E-05 2.66E-05 2.92E-05 3.04E-05 3.34E-05
        Endost-BS       2.84E-05 2.94E-05 3.12E-05 3.43E-05 3.39E-05 3.65E-05
        Brain           2.10E-05 2.24E-05 2.39E-05 2.46E-05 2.70E-05 3.02E-05
        S-glands        2.53E-05 2.50E-05 2.67E-05 2.82E-05 2.93E-05 3.19E-05
        Skin            1.67E-03 1.50E-03 1.53E-03 1.85E-03 2.47E-03 3.95E-03
        Adrenals        1.78E-05 2.04E-05 2.23E-05 2.51E-05 2.65E-05 2.90E-05
        ET              2.38E-05 2.35E-05 2.38E-05 2.59E-05 2.85E-05 3.36E-05
        GB-wall         1.84E-05 2.01E-05 2.29E-05 2.59E-05 2.66E-05 2.91E-05
        Ht-wall         1.86E-05 2.07E-05 2.20E-05 2.50E-05 2.73E-05 2.94E-05
        Kidneys         1.99E-05 2.24E-05 2.50E-05 2.74E-05 2.87E-05 3.22E-05
        Lymph           2.16E-05 2.34E-05 2.55E-05 2.90E-05 2.99E-05 3.15E-05
        Muscle          2.60E-05 3.50E-05 3.59E-05 4.03E-05 5.17E-05 3.85E-05
        O-mucosa        2.12E-05 2.58E-05 2.77E-05 3.02E-05 3.48E-05 4.81E-05
        Pancreas        1.73E-05 2.09E-05 2.28E-05 2.71E-05 2.90E-05 3.09E-05
        Prostate        1.75E-05 2.39E-05 2.53E-05 2.89E-05 3.31E-05 3.59E-05
        SI-wall         2.01E-05 2.24E-05 2.46E-05 2.81E-05 3.00E-05 3.26E-05
        Spleen          2.10E-05 2.51E-05 2.64E-05 2.83E-05 2.92E-05 3.13E-05
        Thymus          1.90E-05 1.96E-05 2.08E-05 2.55E-05 2.72E-05 2.96E-05
        Uterus          3.56E-13 3.56E-13 3.56E-13 3.56E-13 3.56E-13 3.56E-13
-----------------------------------------------------------------------------
Be-7    R-marrow        7.15E-03 7.71E-03 8.48E-03 9.41E-03 9.55E-03 9.62E-03
        Colon           7.60E-03 8.40E-03 8.96E-03 9.81E-03 1.04E-02 1.11E-02
        Lungs           7.40E-03 7.81E-03 8.16E-03 9.29E-03 9.84E-03 1.06E-02
        ST-wall         7.13E-03 7.91E-03 8.22E-03 9.08E-03 9.27E-03 1.00E-02
        Breast          9.12E-03 9.11E-03 9.49E-03 9.83E-03 1.03E-02 1.13E-02
        Ovaries         2.49E-11 2.49E-11 2.49E-11 2.49E-11 2.49E-11 2.49E-11
        Testes          9.45E-03 9.28E-03 9.89E-03 1.04E-02 1.17E-02 1.25E-02
        UB-wall         7.38E-03 7.92E-03 8.85E-03 9.91E-03 1.05E-02 1.17E-02
        Oesophagus      6.65E-03 6.96E-03 7.54E-03 8.43E-03 9.37E-03 1.04E-02
        Liver           7.16E-03 7.75E-03 8.19E-03 8.97E-03 9.34E-03 1.04E-02
        Thyroid         7.84E-03 8.11E-03 8.45E-03 8.91E-03 9.50E-03 1.10E-02
        Endost-BS       9.26E-03 9.45E-03 9.78E-03 1.03E-02 9.90E-03 1.05E-02
        Brain           8.22E-03 8.55E-03 8.74E-03 9.12E-03 9.77E-03 1.07E-02
        S-glands        9.12E-03 9.09E-03 9.49E-03 9.97E-03 1.05E-02 1.14E-02
        Skin            9.91E-03 1.01E-02 1.04E-02 1.08E-02 1.10E-02 1.14E-02
        Adrenals        6.97E-03 7.50E-03 8.11E-03 8.91E-03 9.20E-03 1.04E-02
        ET              8.75E-03 8.99E-03 9.20E-03 9.61E-03 1.02E-02 1.10E-02
        GB-wall         6.85E-03 7.26E-03 8.13E-03 9.08E-03 9.22E-03 1.01E-02
        Ht-wall         6.91E-03 7.19E-03 7.65E-03 8.59E-03 9.32E-03 1.01E-02
        Kidneys         7.19E-03 7.68E-03 8.61E-03 9.35E-03 9.67E-03 1.08E-02
        Lymph           7.64E-03 8.32E-03 8.95E-03 9.94E-03 1.04E-02 1.12E-02
        Muscle          8.82E-03 9.45E-03 9.87E-03 1.05E-02 1.10E-02 1.15E-02
        O-mucosa        8.23E-03 9.30E-03 9.51E-03 1.02E-02 1.08E-02 1.17E-02
        Pancreas        6.63E-03 7.28E-03 8.03E-03 9.24E-03 9.74E-03 1.04E-02
        Prostate        7.20E-03 8.66E-03 9.47E-03 1.01E-02 1.12E-02 1.19E-02
        SI-wall         7.23E-03 7.85E-03 8.53E-03 9.48E-03 9.94E-03 1.08E-02
        Spleen          7.40E-03 8.25E-03 8.80E-03 9.40E-03 9.56E-03 1.04E-02
        Thymus          7.41E-03 7.31E-03 7.67E-03 8.85E-03 9.37E-03 1.02E-02
        Uterus          2.49E-11 2.49E-11 2.49E-11 2.49E-11 2.49E-11 2.49E-11
-----------------------------------------------------------------------------
Bi-197  R-marrow        2.63E-01 2.83E-01 3.07E-01 3.37E-01 3.36E-01 3.39E-01
        Colon           2.77E-01 3.03E-01 3.19E-01 3.44E-01 3.64E-01 3.94E-01
        Lungs           2.68E-01 2.84E-01 2.95E-01 3.28E-01 3.51E-01 3.81E-01
        ST-wall         2.58E-01 2.82E-01 2.96E-01 3.22E-01 3.29E-01 3.58E-01
        Breast          3.17E-01 3.21E-01 3.30E-01 3.39E-01 3.55E-01 3.93E-01
        Ovaries         6.52E-10 6.52E-10 6.52E-10 6.52E-10 6.52E-10 6.52E-10
        Testes          3.31E-01 3.23E-01 3.41E-01 3.63E-01 4.02E-01 4.29E-01
        UB-wall         2.69E-01 2.87E-01 3.13E-01 3.47E-01 3.66E-01 4.07E-01
        Oesophagus      2.49E-01 2.60E-01 2.79E-01 3.01E-01 3.40E-01 3.74E-01
        Liver           2.59E-01 2.77E-01 2.92E-01 3.17E-01 3.33E-01 3.72E-01
        Thyroid         2.85E-01 2.91E-01 3.05E-01 3.18E-01 3.40E-01 3.88E-01
        Endost-BS       3.23E-01 3.29E-01 3.38E-01 3.54E-01 3.44E-01 3.65E-01
        Brain           3.02E-01 3.07E-01 3.16E-01 3.28E-01 3.44E-01 3.81E-01
        S-glands        3.22E-01 3.23E-01 3.32E-01 3.48E-01 3.70E-01 3.99E-01
        Skin            2.92E-01 2.99E-01 3.10E-01 3.20E-01 3.26E-01 3.39E-01
        Adrenals        2.52E-01 2.70E-01 2.93E-01 3.18E-01 3.29E-01 3.71E-01
        ET              3.11E-01 3.21E-01 3.26E-01 3.41E-01 3.61E-01 3.84E-01
        GB-wall         2.51E-01 2.60E-01 2.95E-01 3.20E-01 3.29E-01 3.62E-01
        Ht-wall         2.55E-01 2.64E-01 2.77E-01 3.06E-01 3.30E-01 3.66E-01
        Kidneys         2.59E-01 2.74E-01 3.05E-01 3.30E-01 3.41E-01 3.79E-01
        Lymph           2.77E-01 3.01E-01 3.19E-01 3.52E-01 3.66E-01 3.90E-01
        Muscle          3.14E-01 3.34E-01 3.48E-01 3.68E-01 3.86E-01 4.07E-01
        O-mucosa        2.99E-01 3.22E-01 3.31E-01 3.54E-01 3.72E-01 4.01E-01
        Pancreas        2.46E-01 2.65E-01 2.89E-01 3.20E-01 3.43E-01 3.70E-01
        Prostate        2.59E-01 3.10E-01 3.35E-01 3.60E-01 3.95E-01 4.28E-01
        SI-wall         2.66E-01 2.86E-01 3.02E-01 3.36E-01 3.58E-01 3.77E-01
        Spleen          2.65E-01 2.91E-01 3.09E-01 3.30E-01 3.42E-01 3.72E-01
        Thymus          2.70E-01 2.71E-01 2.82E-01 3.14E-01 3.37E-01 3.59E-01
        Uterus          6.52E-10 6.52E-10 6.52E-10 6.52E-10 6.52E-10 6.52E-10
-----------------------------------------------------------------------------
Bi-200  R-marrow        3.53E-01 3.84E-01 4.19E-01 4.62E-01 4.67E-01 4.71E-01
        Colon           3.75E-01 4.14E-01 4.38E-01 4.76E-01 5.04E-01 5.42E-01
        Lungs           3.63E-01 3.87E-01 4.03E-01 4.52E-01 4.83E-01 5.20E-01
        ST-wall         3.51E-01 3.88E-01 4.05E-01 4.43E-01 4.52E-01 4.91E-01
        Breast          4.38E-01 4.43E-01 4.57E-01 4.71E-01 4.93E-01 5.48E-01
        Ovaries         1.12E-09 1.12E-09 1.12E-09 1.12E-09 1.12E-09 1.12E-09
        Testes          4.59E-01 4.48E-01 4.75E-01 5.04E-01 5.61E-01 6.00E-01
        UB-wall         3.63E-01 3.90E-01 4.31E-01 4.80E-01 5.06E-01 5.66E-01
        Oesophagus      3.34E-01 3.49E-01 3.76E-01 4.12E-01 4.63E-01 5.11E-01
        Liver           3.52E-01 3.80E-01 4.00E-01 4.37E-01 4.58E-01 5.10E-01
        Thyroid         3.88E-01 3.97E-01 4.18E-01 4.38E-01 4.66E-01 5.37E-01
        Endost-BS       4.49E-01 4.59E-01 4.73E-01 4.98E-01 4.83E-01 5.11E-01
        Brain           4.07E-01 4.19E-01 4.32E-01 4.48E-01 4.74E-01 5.25E-01
        S-glands        4.43E-01 4.42E-01 4.58E-01 4.82E-01 5.09E-01 5.50E-01
        Skin            4.40E-01 4.50E-01 4.64E-01 4.82E-01 4.90E-01 5.11E-01
        Adrenals        3.42E-01 3.68E-01 3.98E-01 4.35E-01 4.50E-01 5.08E-01
        ET              4.27E-01 4.39E-01 4.48E-01 4.68E-01 4.95E-01 5.32E-01
        GB-wall         3.37E-01 3.56E-01 4.01E-01 4.41E-01 4.51E-01 4.96E-01
        Ht-wall         3.44E-01 3.59E-01 3.78E-01 4.19E-01 4.54E-01 4.98E-01
        Kidneys         3.52E-01 3.77E-01 4.19E-01 4.55E-01 4.70E-01 5.24E-01
        Lymph           3.76E-01 4.10E-01 4.38E-01 4.85E-01 5.05E-01 5.39E-01
        Muscle          4.31E-01 4.61E-01 4.80E-01 5.08E-01 5.33E-01 5.61E-01
        O-mucosa        4.05E-01 4.47E-01 4.60E-01 4.92E-01 5.19E-01 5.59E-01
        Pancreas        3.29E-01 3.61E-01 3.95E-01 4.44E-01 4.74E-01 5.08E-01
        Prostate        3.52E-01 4.24E-01 4.61E-01 4.94E-01 5.44E-01 5.86E-01
        SI-wall         3.59E-01 3.89E-01 4.15E-01 4.62E-01 4.91E-01 5.23E-01
        Spleen          3.61E-01 4.02E-01 4.27E-01 4.56E-01 4.69E-01 5.09E-01
        Thymus          3.64E-01 3.64E-01 3.81E-01 4.32E-01 4.60E-01 4.97E-01
        Uterus          1.12E-09 1.12E-09 1.12E-09 1.12E-09 1.12E-09 1.12E-09
-----------------------------------------------------------------------------
Bi-201  R-marrow        2.77E-01 2.98E-01 3.22E-01 3.52E-01 3.49E-01 3.52E-01
        Colon           2.91E-01 3.17E-01 3.32E-01 3.58E-01 3.78E-01 4.10E-01
        Lungs           2.81E-01 2.98E-01 3.10E-01 3.42E-01 3.67E-01 3.97E-01
        ST-wall         2.71E-01 2.95E-01 3.10E-01 3.36E-01 3.43E-01 3.74E-01
        Breast          3.28E-01 3.33E-01 3.42E-01 3.50E-01 3.67E-01 4.05E-01
        Ovaries         6.09E-10 6.09E-10 6.09E-10 6.09E-10 6.09E-10 6.09E-10
        Testes          3.43E-01 3.34E-01 3.52E-01 3.76E-01 4.12E-01 4.40E-01
        UB-wall         2.84E-01 3.01E-01 3.27E-01 3.60E-01 3.80E-01 4.22E-01
        Oesophagus      2.63E-01 2.74E-01 2.93E-01 3.15E-01 3.56E-01 3.91E-01
        Liver           2.71E-01 2.90E-01 3.05E-01 3.31E-01 3.47E-01 3.88E-01
        Thyroid         2.98E-01 3.04E-01 3.19E-01 3.33E-01 3.56E-01 4.03E-01
        Endost-BS       3.35E-01 3.42E-01 3.51E-01 3.66E-01 3.56E-01 3.78E-01
        Brain           3.17E-01 3.21E-01 3.31E-01 3.43E-01 3.58E-01 3.96E-01
        S-glands        3.35E-01 3.36E-01 3.45E-01 3.61E-01 3.84E-01 4.13E-01
        Skin            2.86E-01 2.93E-01 3.04E-01 3.13E-01 3.18E-01 3.32E-01
        Adrenals        2.65E-01 2.82E-01 3.06E-01 3.32E-01 3.43E-01 3.87E-01
        ET              3.24E-01 3.35E-01 3.40E-01 3.55E-01 3.75E-01 3.98E-01
        GB-wall         2.64E-01 2.71E-01 3.09E-01 3.33E-01 3.43E-01 3.78E-01
        Ht-wall         2.68E-01 2.77E-01 2.91E-01 3.19E-01 3.45E-01 3.83E-01
        Kidneys         2.72E-01 2.87E-01 3.18E-01 3.44E-01 3.55E-01 3.93E-01
        Lymph           2.90E-01 3.15E-01 3.32E-01 3.66E-01 3.80E-01 4.05E-01
        Muscle          3.27E-01 3.48E-01 3.62E-01 3.82E-01 4.01E-01 4.21E-01
        O-mucosa        3.13E-01 3.33E-01 3.43E-01 3.65E-01 3.84E-01 4.12E-01
        Pancreas        2.60E-01 2.78E-01 3.02E-01 3.32E-01 3.56E-01 3.85E-01
        Prostate        2.70E-01 3.24E-01 3.49E-01 3.75E-01 4.12E-01 4.45E-01
        SI-wall         2.80E-01 3.00E-01 3.15E-01 3.50E-01 3.74E-01 3.92E-01
        Spleen          2.77E-01 3.03E-01 3.22E-01 3.43E-01 3.58E-01 3.88E-01
        Thymus          2.83E-01 2.85E-01 2.96E-01 3.28E-01 3.53E-01 3.75E-01
        Uterus          6.09E-10 6.09E-10 6.09E-10 6.09E-10 6.09E-10 6.09E-10
-----------------------------------------------------------------------------
Bi-202  R-marrow        4.19E-01 4.52E-01 4.91E-01 5.39E-01 5.40E-01 5.45E-01
        Colon           4.41E-01 4.84E-01 5.11E-01 5.53E-01 5.85E-01 6.32E-01
        Lungs           4.27E-01 4.54E-01 4.72E-01 5.27E-01 5.63E-01 6.10E-01
        ST-wall         4.13E-01 4.53E-01 4.74E-01 5.17E-01 5.27E-01 5.74E-01
        Breast          5.10E-01 5.17E-01 5.32E-01 5.47E-01 5.73E-01 6.34E-01
        Ovaries         1.12E-09 1.12E-09 1.12E-09 1.12E-09 1.12E-09 1.12E-09
        Testes          5.34E-01 5.20E-01 5.50E-01 5.84E-01 6.48E-01 6.92E-01
        UB-wall         4.28E-01 4.58E-01 5.03E-01 5.58E-01 5.88E-01 6.56E-01
        Oesophagus      3.95E-01 4.13E-01 4.44E-01 4.83E-01 5.43E-01 5.99E-01
        Liver           4.13E-01 4.44E-01 4.68E-01 5.10E-01 5.34E-01 5.97E-01
        Thyroid         4.55E-01 4.65E-01 4.88E-01 5.09E-01 5.45E-01 6.24E-01
        Endost-BS       5.21E-01 5.30E-01 5.45E-01 5.72E-01 5.55E-01 5.88E-01
        Brain           4.81E-01 4.92E-01 5.05E-01 5.25E-01 5.53E-01 6.12E-01
        S-glands        5.18E-01 5.18E-01 5.34E-01 5.60E-01 5.94E-01 6.41E-01
        Skin            4.89E-01 5.00E-01 5.17E-01 5.34E-01 5.43E-01 5.67E-01
        Adrenals        4.03E-01 4.32E-01 4.68E-01 5.10E-01 5.27E-01 5.95E-01
        ET              4.99E-01 5.15E-01 5.24E-01 5.48E-01 5.79E-01 6.19E-01
        GB-wall         3.99E-01 4.16E-01 4.71E-01 5.15E-01 5.27E-01 5.81E-01
        Ht-wall         4.05E-01 4.20E-01 4.43E-01 4.90E-01 5.30E-01 5.85E-01
        Kidneys         4.14E-01 4.40E-01 4.89E-01 5.31E-01 5.48E-01 6.10E-01
        Lymph           4.42E-01 4.81E-01 5.11E-01 5.65E-01 5.88E-01 6.28E-01
        Muscle          5.03E-01 5.37E-01 5.59E-01 5.92E-01 6.21E-01 6.54E-01
        O-mucosa        4.76E-01 5.19E-01 5.33E-01 5.70E-01 6.01E-01 6.46E-01
        Pancreas        3.90E-01 4.23E-01 4.62E-01 5.16E-01 5.51E-01 5.93E-01
        Prostate        4.14E-01 4.97E-01 5.38E-01 5.78E-01 6.35E-01 6.85E-01
        SI-wall         4.23E-01 4.56E-01 4.84E-01 5.39E-01 5.72E-01 6.08E-01
        Spleen          4.24E-01 4.67E-01 4.96E-01 5.31E-01 5.48E-01 5.95E-01
        Thymus          4.30E-01 4.30E-01 4.50E-01 5.04E-01 5.39E-01 5.77E-01
        Uterus          1.12E-09 1.12E-09 1.12E-09 1.12E-09 1.12E-09 1.12E-09
-----------------------------------------------------------------------------
Bi-203  R-marrow        3.91E-01 4.19E-01 4.53E-01 4.93E-01 4.89E-01 4.92E-01
        Colon           4.10E-01 4.45E-01 4.65E-01 5.02E-01 5.30E-01 5.74E-01
        Lungs           3.97E-01 4.19E-01 4.35E-01 4.79E-01 5.15E-01 5.58E-01
        ST-wall         3.81E-01 4.14E-01 4.35E-01 4.71E-01 4.82E-01 5.26E-01
        Breast          4.60E-01 4.67E-01 4.79E-01 4.90E-01 5.13E-01 5.65E-01
        Ovaries         8.01E-10 8.01E-10 8.01E-10 8.01E-10 8.01E-10 8.01E-10
        Testes          4.80E-01 4.68E-01 4.93E-01 5.25E-01 5.74E-01 6.14E-01
        UB-wall         4.00E-01 4.23E-01 4.59E-01 5.05E-01 5.33E-01 5.91E-01
        Oesophagus      3.70E-01 3.86E-01 4.13E-01 4.43E-01 4.99E-01 5.49E-01
        Liver           3.82E-01 4.06E-01 4.29E-01 4.64E-01 4.88E-01 5.43E-01
        Thyroid         4.19E-01 4.27E-01 4.47E-01 4.67E-01 5.00E-01 5.66E-01
        Endost-BS       4.70E-01 4.78E-01 4.91E-01 5.12E-01 4.98E-01 5.28E-01
        Brain           4.46E-01 4.52E-01 4.65E-01 4.81E-01 5.03E-01 5.56E-01
        S-glands        4.70E-01 4.73E-01 4.84E-01 5.06E-01 5.38E-01 5.80E-01
        Skin            3.94E-01 4.04E-01 4.18E-01 4.30E-01 4.39E-01 4.57E-01
        Adrenals        3.72E-01 3.96E-01 4.31E-01 4.67E-01 4.82E-01 5.44E-01
        ET              4.54E-01 4.71E-01 4.77E-01 4.99E-01 5.27E-01 5.58E-01
        GB-wall         3.73E-01 3.81E-01 4.34E-01 4.67E-01 4.81E-01 5.30E-01
        Ht-wall         3.78E-01 3.89E-01 4.09E-01 4.49E-01 4.84E-01 5.38E-01
        Kidneys         3.83E-01 4.03E-01 4.46E-01 4.82E-01 4.99E-01 5.51E-01
        Lymph           4.07E-01 4.42E-01 4.66E-01 5.14E-01 5.33E-01 5.67E-01
        Muscle          4.59E-01 4.88E-01 5.07E-01 5.36E-01 5.62E-01 5.90E-01
        O-mucosa        4.40E-01 4.66E-01 4.80E-01 5.11E-01 5.37E-01 5.76E-01
        Pancreas        3.67E-01 3.91E-01 4.24E-01 4.66E-01 4.99E-01 5.41E-01
        Prostate        3.79E-01 4.54E-01 4.90E-01 5.27E-01 5.79E-01 6.24E-01
        SI-wall         3.94E-01 4.21E-01 4.43E-01 4.91E-01 5.25E-01 5.49E-01
        Spleen          3.91E-01 4.24E-01 4.52E-01 4.81E-01 5.03E-01 5.45E-01
        Thymus          3.99E-01 4.02E-01 4.16E-01 4.60E-01 4.96E-01 5.26E-01
        Uterus          8.01E-10 8.01E-10 8.01E-10 8.01E-10 8.01E-10 8.01E-10
-----------------------------------------------------------------------------
Bi-204  R-marrow        4.51E-01 4.87E-01 5.28E-01 5.78E-01 5.78E-01 5.84E-01
        Colon           4.74E-01 5.20E-01 5.47E-01 5.91E-01 6.25E-01 6.76E-01
        Lungs           4.58E-01 4.88E-01 5.07E-01 5.63E-01 6.03E-01 6.53E-01
        ST-wall         4.43E-01 4.85E-01 5.09E-01 5.54E-01 5.64E-01 6.15E-01
        Breast          5.43E-01 5.53E-01 5.67E-01 5.82E-01 6.10E-01 6.75E-01
        Ovaries         1.12E-09 1.12E-09 1.12E-09 1.12E-09 1.12E-09 1.12E-09
        Testes          5.69E-01 5.55E-01 5.85E-01 6.23E-01 6.89E-01 7.36E-01
        UB-wall         4.61E-01 4.92E-01 5.38E-01 5.95E-01 6.27E-01 7.00E-01
        Oesophagus      4.27E-01 4.46E-01 4.79E-01 5.17E-01 5.83E-01 6.42E-01
        Liver           4.43E-01 4.76E-01 5.01E-01 5.45E-01 5.72E-01 6.39E-01
        Thyroid         4.89E-01 4.98E-01 5.24E-01 5.46E-01 5.84E-01 6.67E-01
        Endost-BS       5.55E-01 5.66E-01 5.81E-01 6.08E-01 5.93E-01 6.29E-01
        Brain           5.17E-01 5.27E-01 5.43E-01 5.63E-01 5.91E-01 6.55E-01
        S-glands        5.53E-01 5.54E-01 5.70E-01 5.98E-01 6.35E-01 6.84E-01
        Skin            5.03E-01 5.15E-01 5.33E-01 5.50E-01 5.60E-01 5.85E-01
        Adrenals        4.33E-01 4.63E-01 5.02E-01 5.46E-01 5.64E-01 6.37E-01
        ET              5.34E-01 5.52E-01 5.60E-01 5.86E-01 6.19E-01 6.61E-01
        GB-wall         4.28E-01 4.46E-01 5.05E-01 5.50E-01 5.64E-01 6.23E-01
        Ht-wall         4.36E-01 4.53E-01 4.76E-01 5.25E-01 5.67E-01 6.28E-01
        Kidneys         4.44E-01 4.71E-01 5.23E-01 5.67E-01 5.85E-01 6.51E-01
        Lymph           4.74E-01 5.16E-01 5.48E-01 6.04E-01 6.28E-01 6.71E-01
        Muscle          5.38E-01 5.74E-01 5.98E-01 6.32E-01 6.64E-01 6.99E-01
        O-mucosa        5.12E-01 5.53E-01 5.69E-01 6.08E-01 6.40E-01 6.87E-01
        Pancreas        4.20E-01 4.55E-01 4.96E-01 5.49E-01 5.88E-01 6.35E-01
        Prostate        4.44E-01 5.33E-01 5.75E-01 6.19E-01 6.80E-01 7.34E-01
        SI-wall         4.55E-01 4.91E-01 5.17E-01 5.76E-01 6.15E-01 6.49E-01
        Spleen          4.54E-01 4.99E-01 5.30E-01 5.66E-01 5.88E-01 6.38E-01
        Thymus          4.62E-01 4.64E-01 4.84E-01 5.39E-01 5.78E-01 6.18E-01
        Uterus          1.12E-09 1.12E-09 1.12E-09 1.12E-09 1.12E-09 1.12E-09
-----------------------------------------------------------------------------
Bi-205  R-marrow        2.77E-01 2.96E-01 3.20E-01 3.49E-01 3.46E-01 3.48E-01
        Colon           2.91E-01 3.15E-01 3.29E-01 3.55E-01 3.75E-01 4.06E-01
        Lungs           2.81E-01 2.96E-01 3.08E-01 3.39E-01 3.64E-01 3.94E-01
        ST-wall         2.70E-01 2.92E-01 3.08E-01 3.33E-01 3.41E-01 3.72E-01
        Breast          3.26E-01 3.30E-01 3.39E-01 3.47E-01 3.63E-01 4.00E-01
        Ovaries         5.76E-10 5.76E-10 5.76E-10 5.76E-10 5.76E-10 5.76E-10
        Testes          3.40E-01 3.31E-01 3.49E-01 3.72E-01 4.06E-01 4.34E-01
        UB-wall         2.84E-01 3.00E-01 3.25E-01 3.57E-01 3.77E-01 4.18E-01
        Oesophagus      2.62E-01 2.72E-01 2.92E-01 3.13E-01 3.53E-01 3.89E-01
        Liver           2.71E-01 2.88E-01 3.04E-01 3.28E-01 3.45E-01 3.84E-01
        Thyroid         2.97E-01 3.02E-01 3.16E-01 3.31E-01 3.54E-01 4.00E-01
        Endost-BS       3.33E-01 3.39E-01 3.48E-01 3.62E-01 3.52E-01 3.73E-01
        Brain           3.16E-01 3.20E-01 3.29E-01 3.41E-01 3.56E-01 3.93E-01
        S-glands        3.33E-01 3.34E-01 3.42E-01 3.59E-01 3.81E-01 4.10E-01
        Skin            2.79E-01 2.86E-01 2.96E-01 3.04E-01 3.10E-01 3.23E-01
        Adrenals        2.64E-01 2.80E-01 3.05E-01 3.30E-01 3.41E-01 3.85E-01
        ET              3.22E-01 3.33E-01 3.37E-01 3.53E-01 3.73E-01 3.95E-01
        GB-wall         2.64E-01 2.70E-01 3.08E-01 3.31E-01 3.40E-01 3.74E-01
        Ht-wall         2.67E-01 2.75E-01 2.89E-01 3.18E-01 3.43E-01 3.80E-01
        Kidneys         2.72E-01 2.86E-01 3.16E-01 3.41E-01 3.53E-01 3.89E-01
        Lymph           2.88E-01 3.12E-01 3.30E-01 3.64E-01 3.77E-01 4.01E-01
        Muscle          3.25E-01 3.45E-01 3.59E-01 3.79E-01 3.97E-01 4.17E-01
        O-mucosa        3.12E-01 3.30E-01 3.39E-01 3.61E-01 3.80E-01 4.07E-01
        Pancreas        2.60E-01 2.76E-01 3.00E-01 3.30E-01 3.53E-01 3.82E-01
        Prostate        2.69E-01 3.21E-01 3.47E-01 3.72E-01 4.09E-01 4.41E-01
        SI-wall         2.79E-01 2.98E-01 3.14E-01 3.48E-01 3.72E-01 3.88E-01
        Spleen          2.77E-01 3.01E-01 3.20E-01 3.41E-01 3.56E-01 3.85E-01
        Thymus          2.82E-01 2.85E-01 2.94E-01 3.25E-01 3.51E-01 3.72E-01
        Uterus          5.76E-10 5.76E-10 5.76E-10 5.76E-10 5.76E-10 5.76E-10
-----------------------------------------------------------------------------
Bi-206  R-marrow        5.08E-01 5.46E-01 5.93E-01 6.49E-01 6.50E-01 6.57E-01
        Colon           5.33E-01 5.84E-01 6.16E-01 6.66E-01 7.03E-01 7.61E-01
        Lungs           5.17E-01 5.48E-01 5.69E-01 6.35E-01 6.79E-01 7.37E-01
        ST-wall         4.98E-01 5.46E-01 5.73E-01 6.24E-01 6.35E-01 6.94E-01
        Breast          6.14E-01 6.23E-01 6.40E-01 6.58E-01 6.89E-01 7.60E-01
        Ovaries         1.29E-09 1.29E-09 1.29E-09 1.29E-09 1.29E-09 1.29E-09
        Testes          6.41E-01 6.27E-01 6.61E-01 7.02E-01 7.78E-01 8.31E-01
        UB-wall         5.19E-01 5.53E-01 6.06E-01 6.71E-01 7.09E-01 7.89E-01
        Oesophagus      4.78E-01 5.01E-01 5.38E-01 5.83E-01 6.56E-01 7.23E-01
        Liver           4.99E-01 5.35E-01 5.64E-01 6.14E-01 6.44E-01 7.20E-01
        Thyroid         5.50E-01 5.61E-01 5.89E-01 6.13E-01 6.58E-01 7.51E-01
        Endost-BS       6.26E-01 6.36E-01 6.55E-01 6.85E-01 6.68E-01 7.09E-01
        Brain           5.82E-01 5.94E-01 6.10E-01 6.33E-01 6.66E-01 7.38E-01
        S-glands        6.24E-01 6.25E-01 6.44E-01 6.74E-01 7.16E-01 7.73E-01
        Skin            5.77E-01 5.91E-01 6.11E-01 6.30E-01 6.41E-01 6.69E-01
        Adrenals        4.88E-01 5.22E-01 5.65E-01 6.15E-01 6.36E-01 7.18E-01
        ET              6.02E-01 6.22E-01 6.30E-01 6.60E-01 6.98E-01 7.46E-01
        GB-wall         4.84E-01 5.02E-01 5.68E-01 6.20E-01 6.36E-01 7.02E-01
        Ht-wall         4.90E-01 5.07E-01 5.35E-01 5.92E-01 6.39E-01 7.08E-01
        Kidneys         5.00E-01 5.30E-01 5.89E-01 6.40E-01 6.60E-01 7.35E-01
        Lymph           5.33E-01 5.81E-01 6.16E-01 6.80E-01 7.08E-01 7.57E-01
        Muscle          6.06E-01 6.46E-01 6.73E-01 7.13E-01 7.49E-01 7.89E-01
        O-mucosa        5.76E-01 6.24E-01 6.41E-01 6.86E-01 7.23E-01 7.77E-01
        Pancreas        4.73E-01 5.12E-01 5.57E-01 6.20E-01 6.63E-01 7.15E-01
        Prostate        4.99E-01 5.99E-01 6.48E-01 6.98E-01 7.66E-01 8.26E-01
        SI-wall         5.11E-01 5.51E-01 5.83E-01 6.49E-01 6.90E-01 7.32E-01
        Spleen          5.13E-01 5.61E-01 5.98E-01 6.38E-01 6.61E-01 7.18E-01
        Thymus          5.21E-01 5.20E-01 5.45E-01 6.07E-01 6.51E-01 6.95E-01
        Uterus          1.29E-09 1.29E-09 1.29E-09 1.29E-09 1.29E-09 1.29E-09
-----------------------------------------------------------------------------
Bi-207  R-marrow        2.34E-01 2.52E-01 2.73E-01 3.00E-01 3.00E-01 3.01E-01
        Colon           2.46E-01 2.70E-01 2.85E-01 3.07E-01 3.25E-01 3.52E-01
        Lungs           2.38E-01 2.53E-01 2.63E-01 2.94E-01 3.13E-01 3.39E-01
        ST-wall         2.30E-01 2.51E-01 2.64E-01 2.88E-01 2.94E-01 3.19E-01
        Breast          2.84E-01 2.88E-01 2.96E-01 3.04E-01 3.18E-01 3.53E-01
        Ovaries         6.14E-10 6.14E-10 6.14E-10 6.14E-10 6.14E-10 6.14E-10
        Testes          2.97E-01 2.89E-01 3.06E-01 3.25E-01 3.60E-01 3.85E-01
        UB-wall         2.39E-01 2.55E-01 2.80E-01 3.11E-01 3.27E-01 3.65E-01
        Oesophagus      2.21E-01 2.30E-01 2.47E-01 2.69E-01 3.03E-01 3.34E-01
        Liver           2.30E-01 2.48E-01 2.61E-01 2.83E-01 2.96E-01 3.32E-01
        Thyroid         2.54E-01 2.60E-01 2.71E-01 2.83E-01 3.03E-01 3.47E-01
        Endost-BS       2.90E-01 2.94E-01 3.02E-01 3.17E-01 3.07E-01 3.25E-01
        Brain           2.69E-01 2.75E-01 2.81E-01 2.93E-01 3.07E-01 3.40E-01
        S-glands        2.89E-01 2.88E-01 2.97E-01 3.11E-01 3.31E-01 3.57E-01
        Skin            2.69E-01 2.75E-01 2.85E-01 2.95E-01 2.99E-01 3.11E-01
        Adrenals        2.25E-01 2.41E-01 2.61E-01 2.84E-01 2.93E-01 3.32E-01
        ET              2.78E-01 2.86E-01 2.92E-01 3.05E-01 3.22E-01 3.44E-01
        GB-wall         2.22E-01 2.31E-01 2.63E-01 2.86E-01 2.93E-01 3.23E-01
        Ht-wall         2.27E-01 2.34E-01 2.47E-01 2.72E-01 2.95E-01 3.26E-01
        Kidneys         2.31E-01 2.45E-01 2.73E-01 2.95E-01 3.05E-01 3.39E-01
        Lymph           2.47E-01 2.68E-01 2.85E-01 3.15E-01 3.27E-01 3.49E-01
        Muscle          2.81E-01 2.99E-01 3.11E-01 3.29E-01 3.45E-01 3.63E-01
        O-mucosa        2.66E-01 2.89E-01 2.96E-01 3.17E-01 3.34E-01 3.59E-01
        Pancreas        2.18E-01 2.35E-01 2.58E-01 2.87E-01 3.06E-01 3.30E-01
        Prostate        2.31E-01 2.77E-01 3.00E-01 3.21E-01 3.52E-01 3.81E-01
        SI-wall         2.36E-01 2.54E-01 2.70E-01 3.00E-01 3.18E-01 3.37E-01
        Spleen          2.36E-01 2.60E-01 2.76E-01 2.96E-01 3.05E-01 3.31E-01
        Thymus          2.40E-01 2.41E-01 2.50E-01 2.81E-01 3.00E-01 3.20E-01
        Uterus          6.14E-10 6.14E-10 6.14E-10 6.14E-10 6.14E-10 6.14E-10
-----------------------------------------------------------------------------
Bi-208  R-marrow        5.00E-01 5.32E-01 5.69E-01 6.11E-01 5.90E-01 5.90E-01
        Colon           5.26E-01 5.57E-01 5.71E-01 6.17E-01 6.53E-01 7.05E-01
        Lungs           5.04E-01 5.29E-01 5.49E-01 5.91E-01 6.37E-01 6.88E-01
        ST-wall         4.84E-01 5.21E-01 5.46E-01 5.85E-01 6.03E-01 6.55E-01
        Breast          5.56E-01 5.61E-01 5.74E-01 5.82E-01 6.08E-01 6.62E-01
        Ovaries         5.87E-10 5.87E-10 5.87E-10 5.87E-10 5.87E-10 5.87E-10
        Testes          5.83E-01 5.64E-01 5.93E-01 6.31E-01 6.65E-01 7.12E-01
        UB-wall         5.15E-01 5.35E-01 5.72E-01 6.18E-01 6.53E-01 7.12E-01
        Oesophagus      4.76E-01 4.92E-01 5.26E-01 5.56E-01 6.22E-01 6.81E-01
        Liver           4.84E-01 5.11E-01 5.37E-01 5.78E-01 6.06E-01 6.65E-01
        Thyroid         5.27E-01 5.34E-01 5.56E-01 5.83E-01 6.26E-01 6.92E-01
        Endost-BS       5.77E-01 5.87E-01 6.00E-01 6.21E-01 5.93E-01 6.27E-01
        Brain           5.65E-01 5.66E-01 5.83E-01 6.00E-01 6.25E-01 6.80E-01
        S-glands        5.76E-01 5.87E-01 5.90E-01 6.19E-01 6.55E-01 7.01E-01
        Skin            3.95E-01 4.05E-01 4.19E-01 4.28E-01 4.37E-01 4.54E-01
        Adrenals        4.72E-01 4.99E-01 5.43E-01 5.83E-01 6.00E-01 6.74E-01
        ET              5.56E-01 5.81E-01 5.88E-01 6.13E-01 6.45E-01 6.74E-01
        GB-wall         4.79E-01 4.82E-01 5.48E-01 5.75E-01 6.00E-01 6.53E-01
        Ht-wall         4.81E-01 4.92E-01 5.19E-01 5.63E-01 6.02E-01 6.70E-01
        Kidneys         4.89E-01 5.12E-01 5.58E-01 5.97E-01 6.22E-01 6.73E-01
        Lymph           5.14E-01 5.51E-01 5.75E-01 6.29E-01 6.53E-01 6.89E-01
        Muscle          5.70E-01 5.99E-01 6.21E-01 6.51E-01 6.78E-01 7.07E-01
        O-mucosa        5.52E-01 5.59E-01 5.78E-01 6.05E-01 6.32E-01 6.73E-01
        Pancreas        4.76E-01 5.01E-01 5.28E-01 5.83E-01 6.15E-01 6.68E-01
        Prostate        4.74E-01 5.60E-01 6.06E-01 6.47E-01 7.15E-01 7.60E-01
        SI-wall         5.06E-01 5.31E-01 5.54E-01 6.11E-01 6.56E-01 6.70E-01
        Spleen          4.91E-01 5.33E-01 5.65E-01 5.95E-01 6.29E-01 6.75E-01
        Thymus          5.09E-01 5.13E-01 5.26E-01 5.71E-01 6.23E-01 6.56E-01
        Uterus          5.87E-10 5.87E-10 5.87E-10 5.87E-10 5.87E-10 5.87E-10
-----------------------------------------------------------------------------
Bi-210  R-marrow        6.54E-05 7.36E-05 8.35E-05 9.36E-05 1.05E-04 1.08E-04
        Colon           7.72E-05 8.68E-05 9.22E-05 1.04E-04 1.08E-04 1.16E-04
        Lungs           7.24E-05 8.00E-05 8.38E-05 9.57E-05 1.02E-04 1.08E-04
        ST-wall         7.12E-05 8.23E-05 8.43E-05 9.43E-05 9.57E-05 1.05E-04
        Breast          9.14E-05 8.98E-05 9.30E-05 9.59E-05 1.05E-04 1.79E-04
        Ovaries         8.81E-13 8.81E-13 8.81E-13 8.81E-13 8.81E-13 8.81E-13
        Testes          1.11E-04 9.43E-05 1.09E-04 1.13E-04 1.78E-04 3.14E-04
        UB-wall         7.09E-05 7.94E-05 9.10E-05 1.03E-04 1.11E-04 1.23E-04
        Oesophagus      6.32E-05 6.86E-05 7.42E-05 8.52E-05 9.47E-05 1.03E-04
        Liver           7.13E-05 7.91E-05 8.32E-05 9.28E-05 9.80E-05 1.07E-04
        Thyroid         8.27E-05 8.32E-05 9.16E-05 9.92E-05 1.03E-04 1.16E-04
        Endost-BS       9.94E-05 1.04E-04 1.09E-04 1.17E-04 1.15E-04 1.24E-04
        Brain           7.77E-05 8.21E-05 8.71E-05 8.94E-05 9.75E-05 1.08E-04
        S-glands        9.04E-05 8.99E-05 9.52E-05 1.00E-04 1.05E-04 1.16E-04
        Skin            2.49E-03 2.35E-03 2.45E-03 2.92E-03 3.61E-03 5.22E-03
        Adrenals        6.56E-05 7.36E-05 7.98E-05 8.93E-05 9.33E-05 1.03E-04
        ET              8.79E-05 8.71E-05 8.77E-05 9.67E-05 1.08E-04 1.45E-04
        GB-wall         6.67E-05 7.26E-05 8.15E-05 9.17E-05 9.35E-05 1.02E-04
        Ht-wall         6.75E-05 7.40E-05 7.83E-05 8.84E-05 9.60E-05 1.03E-04
        Kidneys         7.14E-05 7.93E-05 8.84E-05 9.62E-05 1.00E-04 1.12E-04
        Lymph           7.72E-05 8.33E-05 9.05E-05 1.02E-04 1.06E-04 1.12E-04
        Muscle          9.07E-05 1.13E-04 1.20E-04 1.34E-04 1.64E-04 1.53E-04
        O-mucosa        7.82E-05 1.04E-04 9.76E-05 1.23E-04 1.65E-04 2.80E-04
        Pancreas        6.33E-05 7.46E-05 8.15E-05 9.54E-05 1.01E-04 1.08E-04
        Prostate        6.54E-05 8.56E-05 9.19E-05 1.03E-04 1.16E-04 1.25E-04
        SI-wall         7.21E-05 7.95E-05 8.71E-05 9.82E-05 1.04E-04 1.14E-04
        Spleen          7.48E-05 8.73E-05 9.24E-05 9.84E-05 1.01E-04 1.09E-04
        Thymus          6.97E-05 7.11E-05 7.52E-05 9.03E-05 9.58E-05 1.06E-04
        Uterus          8.81E-13 8.81E-13 8.81E-13 8.81E-13 8.81E-13 8.81E-13
-----------------------------------------------------------------------------
Bi-210m R-marrow        3.23E-02 3.61E-02 4.04E-02 4.47E-02 4.72E-02 4.78E-02
        Colon           3.56E-02 3.97E-02 4.21E-02 4.69E-02 4.97E-02 5.24E-02
        Lungs           3.43E-02 3.71E-02 3.89E-02 4.37E-02 4.69E-02 4.99E-02
        ST-wall         3.33E-02 3.80E-02 3.89E-02 4.32E-02 4.40E-02 4.78E-02
        Breast          4.22E-02 4.23E-02 4.41E-02 4.58E-02 4.77E-02 5.27E-02
        Ovaries         1.77E-10 1.77E-10 1.77E-10 1.77E-10 1.77E-10 1.77E-10
        Testes          4.41E-02 4.40E-02 4.70E-02 4.97E-02 5.52E-02 5.91E-02
        UB-wall         3.40E-02 3.72E-02 4.21E-02 4.71E-02 4.98E-02 5.57E-02
        Oesophagus      3.06E-02 3.27E-02 3.53E-02 3.96E-02 4.41E-02 4.85E-02
        Liver           3.35E-02 3.66E-02 3.84E-02 4.25E-02 4.49E-02 4.88E-02
        Thyroid         3.68E-02 3.77E-02 4.08E-02 4.37E-02 4.59E-02 5.29E-02
        Endost-BS       4.45E-02 4.67E-02 4.85E-02 5.15E-02 5.02E-02 5.32E-02
        Brain           3.76E-02 3.93E-02 4.16E-02 4.25E-02 4.61E-02 5.09E-02
        S-glands        4.22E-02 4.22E-02 4.42E-02 4.69E-02 4.91E-02 5.31E-02
        Skin            4.84E-02 4.94E-02 5.08E-02 5.25E-02 5.34E-02 5.63E-02
        Adrenals        3.18E-02 3.47E-02 3.75E-02 4.15E-02 4.33E-02 4.80E-02
        ET              4.05E-02 4.16E-02 4.25E-02 4.42E-02 4.73E-02 5.16E-02
        GB-wall         3.15E-02 3.45E-02 3.79E-02 4.25E-02 4.34E-02 4.76E-02
        Ht-wall         3.21E-02 3.46E-02 3.65E-02 4.07E-02 4.43E-02 4.71E-02
        Kidneys         3.35E-02 3.67E-02 4.05E-02 4.41E-02 4.59E-02 5.14E-02
        Lymph           3.57E-02 3.89E-02 4.20E-02 4.68E-02 4.92E-02 5.22E-02
        Muscle          4.12E-02 4.45E-02 4.67E-02 4.95E-02 5.16E-02 5.44E-02
        O-mucosa        3.78E-02 4.33E-02 4.52E-02 4.80E-02 5.10E-02 5.52E-02
        Pancreas        3.05E-02 3.49E-02 3.79E-02 4.39E-02 4.65E-02 4.92E-02
        Prostate        3.27E-02 4.02E-02 4.39E-02 4.74E-02 5.33E-02 5.65E-02
        SI-wall         3.37E-02 3.70E-02 4.02E-02 4.48E-02 4.80E-02 5.16E-02
        Spleen          3.44E-02 3.93E-02 4.22E-02 4.43E-02 4.56E-02 4.90E-02
        Thymus          3.37E-02 3.36E-02 3.58E-02 4.19E-02 4.41E-02 4.95E-02
        Uterus          1.77E-10 1.77E-10 1.77E-10 1.77E-10 1.77E-10 1.77E-10
-----------------------------------------------------------------------------
Bi-211  R-marrow        6.10E-03 6.77E-03 7.56E-03 8.36E-03 8.72E-03 8.82E-03
        Colon           6.66E-03 7.41E-03 7.88E-03 8.76E-03 9.27E-03 9.81E-03
        Lungs           6.44E-03 6.91E-03 7.25E-03 8.18E-03 8.74E-03 9.34E-03
        ST-wall         6.23E-03 7.07E-03 7.26E-03 8.06E-03 8.23E-03 8.91E-03
        Breast          7.96E-03 7.95E-03 8.31E-03 8.62E-03 8.99E-03 9.95E-03
        Ovaries         2.95E-11 2.95E-11 2.95E-11 2.95E-11 2.95E-11 2.95E-11
        Testes          8.27E-03 8.24E-03 8.77E-03 9.29E-03 1.03E-02 1.11E-02
        UB-wall         6.39E-03 6.96E-03 7.86E-03 8.79E-03 9.29E-03 1.04E-02
        Oesophagus      5.74E-03 6.09E-03 6.61E-03 7.41E-03 8.24E-03 9.12E-03
        Liver           6.27E-03 6.84E-03 7.18E-03 7.93E-03 8.35E-03 9.14E-03
        Thyroid         6.86E-03 7.08E-03 7.56E-03 8.08E-03 8.51E-03 9.87E-03
        Endost-BS       8.24E-03 8.63E-03 8.94E-03 9.50E-03 9.19E-03 9.75E-03
        Brain           7.07E-03 7.40E-03 7.76E-03 7.97E-03 8.63E-03 9.51E-03
        S-glands        7.94E-03 7.92E-03 8.29E-03 8.80E-03 9.21E-03 9.99E-03
        Skin            9.08E-03 9.26E-03 9.51E-03 9.87E-03 1.01E-02 1.06E-02
        Adrenals        6.00E-03 6.52E-03 7.05E-03 7.78E-03 8.10E-03 9.03E-03
        ET              7.61E-03 7.82E-03 8.02E-03 8.33E-03 8.89E-03 9.70E-03
        GB-wall         5.91E-03 6.44E-03 7.11E-03 7.96E-03 8.12E-03 8.90E-03
        Ht-wall         6.01E-03 6.44E-03 6.80E-03 7.60E-03 8.26E-03 8.80E-03
        Kidneys         6.29E-03 6.84E-03 7.58E-03 8.25E-03 8.57E-03 9.61E-03
        Lymph           6.67E-03 7.28E-03 7.87E-03 8.76E-03 9.21E-03 9.80E-03
        Muscle          7.72E-03 8.33E-03 8.73E-03 9.27E-03 9.65E-03 1.02E-02
        O-mucosa        7.12E-03 8.14E-03 8.45E-03 9.01E-03 9.56E-03 1.03E-02
        Pancreas        5.72E-03 6.49E-03 7.07E-03 8.21E-03 8.69E-03 9.18E-03
        Prostate        6.18E-03 7.57E-03 8.27E-03 8.87E-03 9.95E-03 1.06E-02
        SI-wall         6.31E-03 6.90E-03 7.53E-03 8.38E-03 8.92E-03 9.63E-03
        Spleen          6.43E-03 7.32E-03 7.86E-03 8.28E-03 8.50E-03 9.14E-03
        Thymus          6.36E-03 6.32E-03 6.72E-03 7.84E-03 8.24E-03 9.21E-03
        Uterus          2.95E-11 2.95E-11 2.95E-11 2.95E-11 2.95E-11 2.95E-11
-----------------------------------------------------------------------------
Bi-212  R-marrow        1.66E-02 1.77E-02 1.93E-02 2.11E-02 2.10E-02 2.14E-02
        Colon           1.73E-02 1.90E-02 2.00E-02 2.16E-02 2.28E-02 2.48E-02
        Lungs           1.68E-02 1.79E-02 1.85E-02 2.06E-02 2.20E-02 2.40E-02
        ST-wall         1.62E-02 1.78E-02 1.87E-02 2.03E-02 2.06E-02 2.25E-02
        Breast          2.00E-02 2.03E-02 2.08E-02 2.15E-02 2.26E-02 2.54E-02
        Ovaries         3.88E-11 3.88E-11 3.88E-11 3.88E-11 3.88E-11 3.88E-11
        Testes          2.09E-02 2.04E-02 2.16E-02 2.28E-02 2.57E-02 2.83E-02
        UB-wall         1.69E-02 1.80E-02 1.97E-02 2.18E-02 2.30E-02 2.56E-02
        Oesophagus      1.56E-02 1.63E-02 1.75E-02 1.90E-02 2.14E-02 2.35E-02
        Liver           1.62E-02 1.73E-02 1.84E-02 2.00E-02 2.09E-02 2.34E-02
        Thyroid         1.79E-02 1.83E-02 1.91E-02 1.99E-02 2.13E-02 2.44E-02
        Endost-BS       2.03E-02 2.05E-02 2.12E-02 2.22E-02 2.16E-02 2.29E-02
        Brain           1.90E-02 1.94E-02 1.98E-02 2.06E-02 2.16E-02 2.39E-02
        S-glands        2.03E-02 2.04E-02 2.09E-02 2.19E-02 2.33E-02 2.52E-02
        Skin            2.12E-02 2.16E-02 2.24E-02 2.35E-02 2.43E-02 2.64E-02
        Adrenals        1.59E-02 1.70E-02 1.85E-02 2.00E-02 2.07E-02 2.33E-02
        ET              1.96E-02 2.03E-02 2.05E-02 2.15E-02 2.28E-02 2.44E-02
        GB-wall         1.58E-02 1.63E-02 1.85E-02 2.02E-02 2.07E-02 2.28E-02
        Ht-wall         1.59E-02 1.64E-02 1.73E-02 1.93E-02 2.08E-02 2.30E-02
        Kidneys         1.63E-02 1.72E-02 1.92E-02 2.08E-02 2.14E-02 2.38E-02
        Lymph           1.73E-02 1.89E-02 2.01E-02 2.21E-02 2.30E-02 2.47E-02
        Muscle          1.97E-02 2.10E-02 2.19E-02 2.32E-02 2.45E-02 2.59E-02
        O-mucosa        1.88E-02 2.04E-02 2.08E-02 2.26E-02 2.38E-02 2.59E-02
        Pancreas        1.55E-02 1.66E-02 1.82E-02 2.01E-02 2.15E-02 2.32E-02
        Prostate        1.63E-02 1.95E-02 2.11E-02 2.27E-02 2.49E-02 2.69E-02
        SI-wall         1.66E-02 1.80E-02 1.90E-02 2.11E-02 2.24E-02 2.37E-02
        Spleen          1.67E-02 1.82E-02 1.94E-02 2.07E-02 2.15E-02 2.33E-02
        Thymus          1.70E-02 1.69E-02 1.77E-02 1.97E-02 2.12E-02 2.25E-02
        Uterus          3.88E-11 3.88E-11 3.88E-11 3.88E-11 3.88E-11 3.88E-11
-----------------------------------------------------------------------------
Bi-212n R-marrow        1.38E-04 1.54E-04 1.73E-04 1.93E-04 2.14E-04 2.22E-04
        Colon           1.59E-04 1.78E-04 1.89E-04 2.11E-04 2.21E-04 2.35E-04
        Lungs           1.50E-04 1.64E-04 1.73E-04 1.96E-04 2.10E-04 2.22E-04
        ST-wall         1.47E-04 1.69E-04 1.74E-04 1.93E-04 1.96E-04 2.14E-04
        Breast          1.96E-04 1.86E-04 1.97E-04 2.03E-04 2.49E-04 5.17E-04
        Ovaries         1.53E-12 1.53E-12 1.53E-12 1.53E-12 1.53E-12 1.53E-12
        Testes          2.35E-04 1.94E-04 2.43E-04 2.48E-04 4.64E-04 9.07E-04
        UB-wall         1.48E-04 1.64E-04 1.87E-04 2.12E-04 2.26E-04 2.50E-04
        Oesophagus      1.32E-04 1.42E-04 1.53E-04 1.76E-04 1.95E-04 2.12E-04
        Liver           1.47E-04 1.63E-04 1.71E-04 1.90E-04 2.00E-04 2.18E-04
        Thyroid         1.69E-04 1.71E-04 1.86E-04 2.01E-04 2.11E-04 2.36E-04
        Endost-BS       2.02E-04 2.10E-04 2.21E-04 2.37E-04 2.34E-04 2.52E-04
        Brain           1.62E-04 1.71E-04 1.81E-04 1.86E-04 2.02E-04 2.23E-04
        S-glands        1.87E-04 1.86E-04 1.97E-04 2.07E-04 2.16E-04 2.43E-04
        Skin            3.34E-03 3.25E-03 3.38E-03 4.00E-03 4.75E-03 6.55E-03
        Adrenals        1.37E-04 1.52E-04 1.65E-04 1.84E-04 1.92E-04 2.12E-04
        ET              1.86E-04 1.84E-04 1.84E-04 2.05E-04 2.31E-04 3.22E-04
        GB-wall         1.38E-04 1.50E-04 1.68E-04 1.89E-04 1.92E-04 2.10E-04
        Ht-wall         1.39E-04 1.52E-04 1.62E-04 1.82E-04 1.97E-04 2.10E-04
        Kidneys         1.47E-04 1.63E-04 1.82E-04 1.97E-04 2.05E-04 2.29E-04
        Lymph           1.60E-04 1.72E-04 1.86E-04 2.09E-04 2.17E-04 2.31E-04
        Muscle          1.86E-04 2.28E-04 2.43E-04 2.69E-04 3.26E-04 3.38E-04
        O-mucosa        1.63E-04 2.32E-04 2.01E-04 2.95E-04 3.81E-04 6.54E-04
        Pancreas        1.32E-04 1.54E-04 1.68E-04 1.96E-04 2.07E-04 2.19E-04
        Prostate        1.37E-04 1.77E-04 1.91E-04 2.11E-04 2.37E-04 2.54E-04
        SI-wall         1.49E-04 1.64E-04 1.79E-04 2.01E-04 2.14E-04 2.31E-04
        Spleen          1.54E-04 1.78E-04 1.89E-04 2.01E-04 2.06E-04 2.21E-04
        Thymus          1.45E-04 1.47E-04 1.55E-04 1.86E-04 1.97E-04 2.16E-04
        Uterus          1.53E-12 1.53E-12 1.53E-12 1.53E-12 1.53E-12 1.53E-12
-----------------------------------------------------------------------------
Bi-213  R-marrow        1.79E-02 1.94E-02 2.14E-02 2.37E-02 2.42E-02 2.44E-02
        Colon           1.91E-02 2.11E-02 2.25E-02 2.47E-02 2.61E-02 2.80E-02
        Lungs           1.86E-02 1.97E-02 2.06E-02 2.33E-02 2.48E-02 2.67E-02
        ST-wall         1.79E-02 2.00E-02 2.07E-02 2.29E-02 2.33E-02 2.53E-02
        Breast          2.28E-02 2.28E-02 2.38E-02 2.46E-02 2.57E-02 2.86E-02
        Ovaries         6.93E-11 6.93E-11 6.93E-11 6.93E-11 6.93E-11 6.93E-11
        Testes          2.37E-02 2.34E-02 2.50E-02 2.63E-02 2.95E-02 3.18E-02
        UB-wall         1.85E-02 1.99E-02 2.23E-02 2.49E-02 2.63E-02 2.95E-02
        Oesophagus      1.67E-02 1.75E-02 1.90E-02 2.12E-02 2.36E-02 2.62E-02
        Liver           1.80E-02 1.95E-02 2.06E-02 2.26E-02 2.36E-02 2.61E-02
        Thyroid         1.97E-02 2.04E-02 2.14E-02 2.26E-02 2.40E-02 2.80E-02
        Endost-BS       2.33E-02 2.40E-02 2.48E-02 2.64E-02 2.53E-02 2.68E-02
        Brain           2.06E-02 2.14E-02 2.20E-02 2.29E-02 2.46E-02 2.70E-02
        S-glands        2.28E-02 2.28E-02 2.38E-02 2.50E-02 2.64E-02 2.87E-02
        Skin            2.76E-02 2.80E-02 2.88E-02 3.03E-02 3.16E-02 3.45E-02
        Adrenals        1.74E-02 1.88E-02 2.03E-02 2.23E-02 2.31E-02 2.60E-02
        ET              2.19E-02 2.25E-02 2.31E-02 2.40E-02 2.55E-02 2.77E-02
        GB-wall         1.72E-02 1.83E-02 2.04E-02 2.28E-02 2.32E-02 2.54E-02
        Ht-wall         1.74E-02 1.82E-02 1.93E-02 2.16E-02 2.35E-02 2.53E-02
        Kidneys         1.81E-02 1.94E-02 2.16E-02 2.35E-02 2.43E-02 2.72E-02
        Lymph           1.92E-02 2.09E-02 2.25E-02 2.50E-02 2.62E-02 2.80E-02
        Muscle          2.21E-02 2.38E-02 2.49E-02 2.64E-02 2.76E-02 2.91E-02
        O-mucosa        2.06E-02 2.33E-02 2.39E-02 2.57E-02 2.72E-02 2.96E-02
        Pancreas        1.66E-02 1.84E-02 2.02E-02 2.32E-02 2.46E-02 2.61E-02
        Prostate        1.80E-02 2.17E-02 2.37E-02 2.54E-02 2.82E-02 3.01E-02
        SI-wall         1.82E-02 1.98E-02 2.15E-02 2.39E-02 2.51E-02 2.72E-02
        Spleen          1.85E-02 2.08E-02 2.22E-02 2.36E-02 2.41E-02 2.60E-02
        Thymus          1.85E-02 1.83E-02 1.93E-02 2.23E-02 2.36E-02 2.58E-02
        Uterus          6.93E-11 6.93E-11 6.93E-11 6.93E-11 6.93E-11 6.93E-11
-----------------------------------------------------------------------------
Bi-214  R-marrow        2.48E-01 2.66E-01 2.86E-01 3.12E-01 3.08E-01 3.09E-01
        Colon           2.60E-01 2.82E-01 2.94E-01 3.17E-01 3.35E-01 3.63E-01
        Lungs           2.52E-01 2.65E-01 2.75E-01 3.04E-01 3.26E-01 3.52E-01
        ST-wall         2.42E-01 2.61E-01 2.75E-01 2.98E-01 3.05E-01 3.32E-01
        Breast          2.92E-01 2.95E-01 3.03E-01 3.12E-01 3.26E-01 3.59E-01
        Ovaries         4.62E-10 4.62E-10 4.62E-10 4.62E-10 4.62E-10 4.62E-10
        Testes          3.04E-01 2.96E-01 3.13E-01 3.33E-01 3.63E-01 3.89E-01
        UB-wall         2.55E-01 2.68E-01 2.90E-01 3.20E-01 3.37E-01 3.73E-01
        Oesophagus      2.35E-01 2.44E-01 2.61E-01 2.80E-01 3.16E-01 3.48E-01
        Liver           2.42E-01 2.58E-01 2.72E-01 2.94E-01 3.08E-01 3.43E-01
        Thyroid         2.65E-01 2.71E-01 2.82E-01 2.95E-01 3.16E-01 3.57E-01
        Endost-BS       2.97E-01 3.02E-01 3.10E-01 3.23E-01 3.13E-01 3.32E-01
        Brain           2.83E-01 2.87E-01 2.94E-01 3.05E-01 3.19E-01 3.51E-01
        S-glands        2.98E-01 3.00E-01 3.06E-01 3.21E-01 3.41E-01 3.68E-01
        Skin            2.53E-01 2.59E-01 2.68E-01 2.77E-01 2.83E-01 2.95E-01
        Adrenals        2.36E-01 2.51E-01 2.73E-01 2.96E-01 3.05E-01 3.44E-01
        ET              2.88E-01 2.98E-01 3.03E-01 3.16E-01 3.34E-01 3.54E-01
        GB-wall         2.37E-01 2.42E-01 2.75E-01 2.96E-01 3.04E-01 3.34E-01
        Ht-wall         2.40E-01 2.46E-01 2.59E-01 2.84E-01 3.06E-01 3.40E-01
        Kidneys         2.43E-01 2.56E-01 2.83E-01 3.05E-01 3.16E-01 3.48E-01
        Lymph           2.58E-01 2.80E-01 2.95E-01 3.25E-01 3.37E-01 3.59E-01
        Muscle          2.91E-01 3.09E-01 3.21E-01 3.40E-01 3.56E-01 3.73E-01
        O-mucosa        2.80E-01 2.96E-01 3.04E-01 3.24E-01 3.40E-01 3.65E-01
        Pancreas        2.33E-01 2.47E-01 2.68E-01 2.96E-01 3.16E-01 3.42E-01
        Prostate        2.41E-01 2.88E-01 3.11E-01 3.33E-01 3.65E-01 3.95E-01
        SI-wall         2.50E-01 2.67E-01 2.81E-01 3.11E-01 3.32E-01 3.47E-01
        Spleen          2.48E-01 2.69E-01 2.86E-01 3.05E-01 3.18E-01 3.44E-01
        Thymus          2.53E-01 2.55E-01 2.62E-01 2.91E-01 3.14E-01 3.33E-01
        Uterus          4.62E-10 4.62E-10 4.62E-10 4.62E-10 4.62E-10 4.62E-10
-----------------------------------------------------------------------------
Bi-215  R-marrow        3.50E-02 3.83E-02 4.23E-02 4.66E-02 4.78E-02 4.84E-02
        Colon           3.77E-02 4.17E-02 4.40E-02 4.82E-02 5.10E-02 5.45E-02
        Lungs           3.63E-02 3.89E-02 4.07E-02 4.55E-02 4.88E-02 5.23E-02
        ST-wall         3.52E-02 3.92E-02 4.08E-02 4.48E-02 4.57E-02 4.97E-02
        Breast          4.39E-02 4.43E-02 4.58E-02 4.73E-02 4.95E-02 5.52E-02
        Ovaries         1.40E-10 1.40E-10 1.40E-10 1.40E-10 1.40E-10 1.40E-10
        Testes          4.59E-02 4.52E-02 4.81E-02 5.11E-02 5.70E-02 6.17E-02
        UB-wall         3.63E-02 3.92E-02 4.36E-02 4.86E-02 5.12E-02 5.73E-02
        Oesophagus      3.32E-02 3.49E-02 3.76E-02 4.15E-02 4.65E-02 5.12E-02
        Liver           3.53E-02 3.82E-02 4.03E-02 4.41E-02 4.64E-02 5.12E-02
        Thyroid         3.89E-02 3.98E-02 4.24E-02 4.48E-02 4.75E-02 5.44E-02
        Endost-BS       4.55E-02 4.71E-02 4.86E-02 5.13E-02 4.99E-02 5.31E-02
        Brain           4.04E-02 4.18E-02 4.35E-02 4.49E-02 4.78E-02 5.28E-02
        S-glands        4.43E-02 4.43E-02 4.60E-02 4.85E-02 5.11E-02 5.53E-02
        Skin            4.90E-02 4.99E-02 5.14E-02 5.37E-02 5.54E-02 5.99E-02
        Adrenals        3.40E-02 3.67E-02 3.98E-02 4.36E-02 4.53E-02 5.07E-02
        ET              4.27E-02 4.39E-02 4.47E-02 4.67E-02 4.96E-02 5.36E-02
        GB-wall         3.37E-02 3.59E-02 4.01E-02 4.43E-02 4.54E-02 4.99E-02
        Ht-wall         3.43E-02 3.62E-02 3.81E-02 4.24E-02 4.59E-02 4.98E-02
        Kidneys         3.54E-02 3.80E-02 4.22E-02 4.58E-02 4.75E-02 5.30E-02
        Lymph           3.77E-02 4.11E-02 4.40E-02 4.88E-02 5.09E-02 5.41E-02
        Muscle          4.32E-02 4.63E-02 4.85E-02 5.13E-02 5.38E-02 5.66E-02
        O-mucosa        4.03E-02 4.50E-02 4.64E-02 4.97E-02 5.26E-02 5.71E-02
        Pancreas        3.28E-02 3.64E-02 3.97E-02 4.50E-02 4.79E-02 5.12E-02
        Prostate        3.49E-02 4.25E-02 4.61E-02 4.96E-02 5.50E-02 5.91E-02
        SI-wall         3.59E-02 3.90E-02 4.19E-02 4.66E-02 4.97E-02 5.30E-02
        Spleen          3.62E-02 4.06E-02 4.34E-02 4.59E-02 4.75E-02 5.12E-02
        Thymus          3.62E-02 3.62E-02 3.82E-02 4.36E-02 4.63E-02 5.06E-02
        Uterus          1.40E-10 1.40E-10 1.40E-10 1.40E-10 1.40E-10 1.40E-10
-----------------------------------------------------------------------------
Bi-216  R-marrow        1.08E-01 1.16E-01 1.27E-01 1.40E-01 1.43E-01 1.44E-01
        Colon           1.14E-01 1.26E-01 1.34E-01 1.47E-01 1.55E-01 1.67E-01
        Lungs           1.11E-01 1.17E-01 1.22E-01 1.39E-01 1.47E-01 1.60E-01
        ST-wall         1.07E-01 1.18E-01 1.23E-01 1.36E-01 1.39E-01 1.51E-01
        Breast          1.38E-01 1.38E-01 1.43E-01 1.48E-01 1.56E-01 1.73E-01
        Ovaries         3.65E-10 3.65E-10 3.65E-10 3.65E-10 3.65E-10 3.65E-10
        Testes          1.43E-01 1.39E-01 1.49E-01 1.56E-01 1.77E-01 1.93E-01
        UB-wall         1.11E-01 1.19E-01 1.32E-01 1.49E-01 1.58E-01 1.75E-01
        Oesophagus      1.00E-01 1.05E-01 1.13E-01 1.27E-01 1.41E-01 1.58E-01
        Liver           1.08E-01 1.16E-01 1.23E-01 1.34E-01 1.40E-01 1.57E-01
        Thyroid         1.18E-01 1.22E-01 1.27E-01 1.33E-01 1.42E-01 1.66E-01
        Endost-BS       1.39E-01 1.41E-01 1.46E-01 1.55E-01 1.48E-01 1.57E-01
        Brain           1.24E-01 1.28E-01 1.31E-01 1.37E-01 1.46E-01 1.62E-01
        S-glands        1.37E-01 1.36E-01 1.42E-01 1.50E-01 1.58E-01 1.71E-01
        Skin            1.54E-01 1.56E-01 1.61E-01 1.68E-01 1.72E-01 1.80E-01
        Adrenals        1.05E-01 1.13E-01 1.22E-01 1.34E-01 1.38E-01 1.57E-01
        ET              1.31E-01 1.35E-01 1.38E-01 1.45E-01 1.53E-01 1.66E-01
        GB-wall         1.03E-01 1.09E-01 1.22E-01 1.36E-01 1.38E-01 1.52E-01
        Ht-wall         1.04E-01 1.08E-01 1.15E-01 1.29E-01 1.40E-01 1.53E-01
        Kidneys         1.08E-01 1.15E-01 1.29E-01 1.40E-01 1.45E-01 1.63E-01
        Lymph           1.15E-01 1.25E-01 1.34E-01 1.50E-01 1.56E-01 1.68E-01
        Muscle          1.32E-01 1.42E-01 1.49E-01 1.58E-01 1.65E-01 1.74E-01
        O-mucosa        1.24E-01 1.40E-01 1.43E-01 1.55E-01 1.63E-01 1.77E-01
        Pancreas        1.00E-01 1.09E-01 1.20E-01 1.38E-01 1.45E-01 1.56E-01
        Prostate        1.08E-01 1.30E-01 1.42E-01 1.53E-01 1.68E-01 1.79E-01
        SI-wall         1.09E-01 1.18E-01 1.28E-01 1.42E-01 1.49E-01 1.62E-01
        Spleen          1.11E-01 1.24E-01 1.31E-01 1.41E-01 1.43E-01 1.56E-01
        Thymus          1.12E-01 1.10E-01 1.15E-01 1.32E-01 1.41E-01 1.53E-01
        Uterus          3.65E-10 3.65E-10 3.65E-10 3.65E-10 3.65E-10 3.65E-10
-----------------------------------------------------------------------------
Bk-245  R-marrow        2.08E-02 2.35E-02 2.66E-02 2.96E-02 3.32E-02 3.38E-02
        Colon           2.45E-02 2.74E-02 2.91E-02 3.27E-02 3.38E-02 3.64E-02
        Lungs           2.31E-02 2.55E-02 2.67E-02 3.02E-02 3.27E-02 3.39E-02
        ST-wall         2.27E-02 2.63E-02 2.68E-02 2.98E-02 3.06E-02 3.29E-02
        Breast          2.77E-02 2.81E-02 2.87E-02 3.02E-02 3.11E-02 3.46E-02
        Ovaries         2.18E-10 2.18E-10 2.18E-10 2.18E-10 2.18E-10 2.18E-10
        Testes          2.99E-02 2.93E-02 3.24E-02 3.43E-02 3.84E-02 4.12E-02
        UB-wall         2.28E-02 2.54E-02 2.91E-02 3.29E-02 3.49E-02 3.80E-02
        Oesophagus      2.04E-02 2.21E-02 2.39E-02 2.71E-02 3.03E-02 3.25E-02
        Liver           2.28E-02 2.52E-02 2.66E-02 2.95E-02 3.12E-02 3.34E-02
        Thyroid         2.66E-02 2.65E-02 2.89E-02 3.16E-02 3.29E-02 3.65E-02
        Endost-BS       3.20E-02 3.38E-02 3.52E-02 3.78E-02 3.67E-02 3.92E-02
        Brain           2.49E-02 2.63E-02 2.81E-02 2.85E-02 3.13E-02 3.45E-02
        S-glands        2.83E-02 2.86E-02 3.01E-02 3.16E-02 3.30E-02 3.55E-02
        Skin            3.38E-02 3.45E-02 3.52E-02 3.62E-02 3.69E-02 3.93E-02
        Adrenals        2.08E-02 2.36E-02 2.53E-02 2.84E-02 2.99E-02 3.22E-02
        ET              2.72E-02 2.74E-02 2.78E-02 2.97E-02 3.16E-02 3.40E-02
        GB-wall         2.12E-02 2.36E-02 2.59E-02 2.90E-02 2.95E-02 3.27E-02
        Ht-wall         2.16E-02 2.39E-02 2.50E-02 2.81E-02 3.06E-02 3.24E-02
        Kidneys         2.29E-02 2.54E-02 2.80E-02 3.05E-02 3.16E-02 3.55E-02
        Lymph           2.45E-02 2.64E-02 2.85E-02 3.21E-02 3.32E-02 3.51E-02
        Muscle          2.80E-02 3.02E-02 3.19E-02 3.38E-02 3.51E-02 3.66E-02
        O-mucosa        2.49E-02 2.90E-02 3.06E-02 3.27E-02 3.47E-02 3.75E-02
        Pancreas        2.03E-02 2.40E-02 2.62E-02 3.03E-02 3.21E-02 3.40E-02
        Prostate        2.11E-02 2.67E-02 2.88E-02 3.26E-02 3.62E-02 3.88E-02
        SI-wall         2.30E-02 2.54E-02 2.77E-02 3.12E-02 3.30E-02 3.58E-02
        Spleen          2.39E-02 2.78E-02 2.92E-02 3.11E-02 3.18E-02 3.41E-02
        Thymus          2.22E-02 2.29E-02 2.40E-02 2.86E-02 3.05E-02 3.37E-02
        Uterus          2.18E-10 2.18E-10 2.18E-10 2.18E-10 2.18E-10 2.18E-10
-----------------------------------------------------------------------------
Bk-246  R-marrow        1.26E-01 1.35E-01 1.47E-01 1.61E-01 1.62E-01 1.65E-01
        Colon           1.32E-01 1.45E-01 1.54E-01 1.66E-01 1.75E-01 1.90E-01
        Lungs           1.27E-01 1.36E-01 1.41E-01 1.58E-01 1.69E-01 1.84E-01
        ST-wall         1.23E-01 1.36E-01 1.43E-01 1.55E-01 1.58E-01 1.72E-01
        Breast          1.52E-01 1.56E-01 1.59E-01 1.64E-01 1.72E-01 1.90E-01
        Ovaries         3.61E-10 3.61E-10 3.61E-10 3.61E-10 3.61E-10 3.61E-10
        Testes          1.60E-01 1.56E-01 1.65E-01 1.75E-01 1.96E-01 2.09E-01
        UB-wall         1.28E-01 1.37E-01 1.50E-01 1.67E-01 1.76E-01 1.97E-01
        Oesophagus      1.18E-01 1.25E-01 1.34E-01 1.45E-01 1.63E-01 1.79E-01
        Liver           1.23E-01 1.33E-01 1.40E-01 1.53E-01 1.61E-01 1.80E-01
        Thyroid         1.37E-01 1.39E-01 1.47E-01 1.52E-01 1.64E-01 1.87E-01
        Endost-BS       1.57E-01 1.58E-01 1.64E-01 1.71E-01 1.68E-01 1.78E-01
        Brain           1.44E-01 1.47E-01 1.51E-01 1.57E-01 1.66E-01 1.84E-01
        S-glands        1.55E-01 1.55E-01 1.60E-01 1.68E-01 1.78E-01 1.92E-01
        Skin            1.47E-01 1.51E-01 1.56E-01 1.60E-01 1.63E-01 1.70E-01
        Adrenals        1.21E-01 1.30E-01 1.40E-01 1.53E-01 1.58E-01 1.78E-01
        ET              1.50E-01 1.55E-01 1.56E-01 1.64E-01 1.74E-01 1.86E-01
        GB-wall         1.19E-01 1.25E-01 1.41E-01 1.54E-01 1.58E-01 1.75E-01
        Ht-wall         1.21E-01 1.26E-01 1.33E-01 1.47E-01 1.59E-01 1.76E-01
        Kidneys         1.23E-01 1.31E-01 1.46E-01 1.59E-01 1.64E-01 1.84E-01
        Lymph           1.32E-01 1.44E-01 1.53E-01 1.69E-01 1.76E-01 1.89E-01
        Muscle          1.51E-01 1.61E-01 1.68E-01 1.78E-01 1.87E-01 1.97E-01
        O-mucosa        1.42E-01 1.56E-01 1.60E-01 1.72E-01 1.81E-01 1.95E-01
        Pancreas        1.16E-01 1.27E-01 1.39E-01 1.54E-01 1.65E-01 1.78E-01
        Prostate        1.24E-01 1.49E-01 1.60E-01 1.74E-01 1.91E-01 2.06E-01
        SI-wall         1.26E-01 1.37E-01 1.44E-01 1.61E-01 1.71E-01 1.83E-01
        Spleen          1.27E-01 1.40E-01 1.48E-01 1.59E-01 1.64E-01 1.79E-01
        Thymus          1.29E-01 1.29E-01 1.36E-01 1.51E-01 1.61E-01 1.72E-01
        Uterus          3.61E-10 3.61E-10 3.61E-10 3.61E-10 3.61E-10 3.61E-10
-----------------------------------------------------------------------------
Bk-247  R-marrow        1.38E-02 1.56E-02 1.77E-02 1.97E-02 2.18E-02 2.22E-02
        Colon           1.61E-02 1.80E-02 1.91E-02 2.14E-02 2.24E-02 2.39E-02
        Lungs           1.52E-02 1.67E-02 1.76E-02 1.98E-02 2.14E-02 2.24E-02
        ST-wall         1.49E-02 1.73E-02 1.76E-02 1.96E-02 2.01E-02 2.18E-02
        Breast          1.84E-02 1.85E-02 1.92E-02 1.99E-02 2.06E-02 2.30E-02
        Ovaries         1.35E-10 1.35E-10 1.35E-10 1.35E-10 1.35E-10 1.35E-10
        Testes          1.98E-02 1.95E-02 2.13E-02 2.27E-02 2.55E-02 2.71E-02
        UB-wall         1.49E-02 1.66E-02 1.91E-02 2.16E-02 2.30E-02 2.53E-02
        Oesophagus      1.34E-02 1.45E-02 1.57E-02 1.78E-02 1.99E-02 2.16E-02
        Liver           1.49E-02 1.65E-02 1.74E-02 1.93E-02 2.05E-02 2.21E-02
        Thyroid         1.72E-02 1.73E-02 1.89E-02 2.07E-02 2.16E-02 2.43E-02
        Endost-BS       2.07E-02 2.19E-02 2.29E-02 2.46E-02 2.40E-02 2.56E-02
        Brain           1.65E-02 1.73E-02 1.85E-02 1.89E-02 2.06E-02 2.28E-02
        S-glands        1.87E-02 1.88E-02 1.97E-02 2.09E-02 2.19E-02 2.36E-02
        Skin            2.22E-02 2.27E-02 2.32E-02 2.39E-02 2.44E-02 2.60E-02
        Adrenals        1.37E-02 1.55E-02 1.67E-02 1.86E-02 1.96E-02 2.14E-02
        ET              1.79E-02 1.81E-02 1.84E-02 1.95E-02 2.09E-02 2.27E-02
        GB-wall         1.40E-02 1.54E-02 1.71E-02 1.91E-02 1.96E-02 2.15E-02
        Ht-wall         1.42E-02 1.56E-02 1.65E-02 1.85E-02 2.01E-02 2.13E-02
        Kidneys         1.50E-02 1.66E-02 1.84E-02 2.01E-02 2.09E-02 2.34E-02
        Lymph           1.60E-02 1.74E-02 1.88E-02 2.11E-02 2.20E-02 2.32E-02
        Muscle          1.84E-02 1.99E-02 2.10E-02 2.23E-02 2.32E-02 2.43E-02
        O-mucosa        1.63E-02 1.92E-02 2.02E-02 2.16E-02 2.29E-02 2.48E-02
        Pancreas        1.34E-02 1.57E-02 1.71E-02 1.99E-02 2.12E-02 2.24E-02
        Prostate        1.40E-02 1.78E-02 1.91E-02 2.13E-02 2.40E-02 2.56E-02
        SI-wall         1.51E-02 1.67E-02 1.82E-02 2.05E-02 2.18E-02 2.36E-02
        Spleen          1.56E-02 1.81E-02 1.93E-02 2.04E-02 2.09E-02 2.24E-02
        Thymus          1.47E-02 1.50E-02 1.60E-02 1.89E-02 2.01E-02 2.22E-02
        Uterus          1.35E-10 1.35E-10 1.35E-10 1.35E-10 1.35E-10 1.35E-10
-----------------------------------------------------------------------------
Bk-248m R-marrow        5.83E-03 6.32E-03 7.01E-03 7.82E-03 8.32E-03 8.41E-03
        Colon           6.49E-03 7.19E-03 7.69E-03 8.45E-03 8.78E-03 9.55E-03
        Lungs           6.22E-03 6.67E-03 6.96E-03 7.96E-03 8.49E-03 9.01E-03
        ST-wall         6.04E-03 6.79E-03 7.03E-03 7.78E-03 7.96E-03 8.60E-03
        Breast          7.51E-03 7.58E-03 7.80E-03 8.14E-03 8.46E-03 9.37E-03
        Ovaries         4.10E-11 4.10E-11 4.10E-11 4.10E-11 4.10E-11 4.10E-11
        Testes          8.00E-03 7.75E-03 8.48E-03 8.93E-03 1.01E-02 1.09E-02
        UB-wall         6.17E-03 6.72E-03 7.57E-03 8.56E-03 9.06E-03 9.92E-03
        Oesophagus      5.56E-03 5.90E-03 6.37E-03 7.17E-03 8.01E-03 8.75E-03
        Liver           6.05E-03 6.61E-03 7.00E-03 7.71E-03 8.05E-03 8.86E-03
        Thyroid         6.93E-03 7.02E-03 7.40E-03 7.92E-03 8.38E-03 9.46E-03
        Endost-BS       8.18E-03 8.37E-03 8.70E-03 9.27E-03 8.91E-03 9.48E-03
        Brain           6.84E-03 7.13E-03 7.36E-03 7.64E-03 8.25E-03 9.09E-03
        S-glands        7.64E-03 7.67E-03 8.04E-03 8.37E-03 8.81E-03 9.53E-03
        Skin            9.56E-03 9.63E-03 9.91E-03 1.04E-02 1.09E-02 1.22E-02
        Adrenals        5.73E-03 6.34E-03 6.83E-03 7.57E-03 7.88E-03 8.71E-03
        ET              7.33E-03 7.43E-03 7.55E-03 8.05E-03 8.49E-03 9.13E-03
        GB-wall         5.77E-03 6.16E-03 6.91E-03 7.70E-03 7.82E-03 8.62E-03
        Ht-wall         5.80E-03 6.17E-03 6.52E-03 7.34E-03 8.00E-03 8.64E-03
        Kidneys         6.09E-03 6.59E-03 7.37E-03 8.01E-03 8.27E-03 9.26E-03
        Lymph           6.51E-03 7.03E-03 7.56E-03 8.45E-03 8.76E-03 9.37E-03
        Muscle          7.46E-03 8.00E-03 8.39E-03 8.91E-03 9.32E-03 9.73E-03
        O-mucosa        6.79E-03 7.78E-03 8.03E-03 8.67E-03 9.17E-03 9.91E-03
        Pancreas        5.53E-03 6.23E-03 6.87E-03 7.90E-03 8.34E-03 8.90E-03
        Prostate        5.86E-03 7.21E-03 7.81E-03 8.64E-03 9.47E-03 1.02E-02
        SI-wall         6.12E-03 6.70E-03 7.27E-03 8.15E-03 8.51E-03 9.26E-03
        Spleen          6.36E-03 7.18E-03 7.55E-03 8.15E-03 8.26E-03 8.93E-03
        Thymus          6.12E-03 6.19E-03 6.43E-03 7.50E-03 8.04E-03 8.63E-03
        Uterus          4.10E-11 4.10E-11 4.10E-11 4.10E-11 4.10E-11 4.10E-11
-----------------------------------------------------------------------------
Bk-249  R-marrow        1.04E-07 1.18E-07 1.37E-07 1.57E-07 1.83E-07 1.90E-07
        Colon           1.30E-07 1.53E-07 1.62E-07 1.85E-07 1.95E-07 2.15E-07
        Lungs           1.17E-07 1.32E-07 1.41E-07 1.68E-07 1.82E-07 1.95E-07
        ST-wall         1.17E-07 1.39E-07 1.41E-07 1.65E-07 1.66E-07 1.90E-07
        Breast          1.65E-07 1.64E-07 1.71E-07 1.74E-07 1.85E-07 2.29E-07
        Ovaries         3.46E-15 3.46E-15 3.46E-15 3.46E-15 3.46E-15 3.46E-15
        Testes          1.82E-07 1.73E-07 2.01E-07 2.08E-07 2.59E-07 2.74E-07
        UB-wall         1.15E-07 1.32E-07 1.55E-07 1.82E-07 2.00E-07 2.33E-07
        Oesophagus      9.96E-08 1.08E-07 1.20E-07 1.42E-07 1.61E-07 1.79E-07
        Liver           1.16E-07 1.32E-07 1.39E-07 1.59E-07 1.70E-07 1.94E-07
        Thyroid         1.42E-07 1.46E-07 1.64E-07 1.77E-07 1.83E-07 2.05E-07
        Endost-BS       1.55E-07 1.54E-07 1.66E-07 1.90E-07 1.90E-07 2.05E-07
        Brain           1.17E-07 1.24E-07 1.31E-07 1.36E-07 1.50E-07 1.68E-07
        S-glands        1.62E-07 1.54E-07 1.67E-07 1.80E-07 1.86E-07 1.95E-07
        Skin            1.32E-05 7.66E-06 7.67E-06 7.74E-06 9.58E-06 1.47E-05
        Adrenals        1.06E-07 1.21E-07 1.36E-07 1.57E-07 1.62E-07 1.86E-07
        ET              1.48E-07 1.45E-07 1.48E-07 1.60E-07 1.78E-07 1.97E-07
        GB-wall         1.07E-07 1.17E-07 1.36E-07 1.60E-07 1.63E-07 1.80E-07
        Ht-wall         1.09E-07 1.21E-07 1.29E-07 1.53E-07 1.67E-07 1.84E-07
        Kidneys         1.17E-07 1.34E-07 1.52E-07 1.70E-07 1.77E-07 2.05E-07
        Lymph           1.32E-07 1.45E-07 1.63E-07 1.86E-07 1.96E-07 2.06E-07
        Muscle          1.82E-07 4.46E-07 4.66E-07 6.30E-07 1.16E-06 2.33E-07
        O-mucosa        1.28E-07 1.68E-07 1.83E-07 2.02E-07 2.20E-07 2.25E-07
        Pancreas        9.97E-08 1.22E-07 1.34E-07 1.67E-07 1.78E-07 1.96E-07
        Prostate        1.05E-07 1.52E-07 1.60E-07 1.80E-07 2.17E-07 2.35E-07
        SI-wall         1.20E-07 1.34E-07 1.49E-07 1.73E-07 1.87E-07 2.07E-07
        Spleen          1.23E-07 1.52E-07 1.62E-07 1.77E-07 1.84E-07 2.00E-07
        Thymus          1.15E-07 1.15E-07 1.25E-07 1.55E-07 1.63E-07 1.82E-07
        Uterus          3.46E-15 3.46E-15 3.46E-15 3.46E-15 3.46E-15 3.46E-15
-----------------------------------------------------------------------------
Bk-250  R-marrow        1.41E-01 1.53E-01 1.64E-01 1.80E-01 1.79E-01 1.81E-01
        Colon           1.47E-01 1.62E-01 1.70E-01 1.83E-01 1.94E-01 2.10E-01
        Lungs           1.42E-01 1.52E-01 1.58E-01 1.75E-01 1.87E-01 2.02E-01
        ST-wall         1.38E-01 1.50E-01 1.58E-01 1.72E-01 1.75E-01 1.90E-01
        Breast          1.69E-01 1.72E-01 1.76E-01 1.81E-01 1.89E-01 2.11E-01
        Ovaries         3.00E-10 3.00E-10 3.00E-10 3.00E-10 3.00E-10 3.00E-10
        Testes          1.78E-01 1.72E-01 1.81E-01 1.93E-01 2.14E-01 2.28E-01
        UB-wall         1.43E-01 1.53E-01 1.67E-01 1.84E-01 1.93E-01 2.17E-01
        Oesophagus      1.34E-01 1.39E-01 1.49E-01 1.60E-01 1.82E-01 2.00E-01
        Liver           1.38E-01 1.48E-01 1.56E-01 1.69E-01 1.77E-01 1.99E-01
        Thyroid         1.52E-01 1.55E-01 1.63E-01 1.69E-01 1.80E-01 2.06E-01
        Endost-BS       1.72E-01 1.75E-01 1.79E-01 1.87E-01 1.83E-01 1.93E-01
        Brain           1.62E-01 1.64E-01 1.69E-01 1.76E-01 1.83E-01 2.03E-01
        S-glands        1.72E-01 1.72E-01 1.77E-01 1.85E-01 1.97E-01 2.12E-01
        Skin            1.54E-01 1.58E-01 1.64E-01 1.69E-01 1.72E-01 1.81E-01
        Adrenals        1.35E-01 1.44E-01 1.56E-01 1.70E-01 1.75E-01 1.98E-01
        ET              1.66E-01 1.72E-01 1.75E-01 1.82E-01 1.93E-01 2.05E-01
        GB-wall         1.32E-01 1.39E-01 1.57E-01 1.71E-01 1.75E-01 1.93E-01
        Ht-wall         1.37E-01 1.42E-01 1.48E-01 1.62E-01 1.76E-01 1.95E-01
        Kidneys         1.38E-01 1.46E-01 1.62E-01 1.76E-01 1.81E-01 2.01E-01
        Lymph           1.48E-01 1.61E-01 1.70E-01 1.88E-01 1.95E-01 2.08E-01
        Muscle          1.68E-01 1.79E-01 1.86E-01 1.96E-01 2.06E-01 2.17E-01
        O-mucosa        1.60E-01 1.72E-01 1.77E-01 1.88E-01 1.99E-01 2.13E-01
        Pancreas        1.31E-01 1.41E-01 1.54E-01 1.70E-01 1.82E-01 1.97E-01
        Prostate        1.39E-01 1.66E-01 1.79E-01 1.92E-01 2.10E-01 2.29E-01
        SI-wall         1.42E-01 1.53E-01 1.60E-01 1.79E-01 1.91E-01 2.01E-01
        Spleen          1.40E-01 1.55E-01 1.64E-01 1.75E-01 1.82E-01 1.98E-01
        Thymus          1.44E-01 1.45E-01 1.51E-01 1.68E-01 1.79E-01 1.91E-01
        Uterus          3.00E-10 3.00E-10 3.00E-10 3.00E-10 3.00E-10 3.00E-10
-----------------------------------------------------------------------------
Bk-251  R-marrow        6.84E-03 7.73E-03 8.79E-03 9.83E-03 1.15E-02 1.17E-02
        Colon           8.35E-03 9.32E-03 9.91E-03 1.12E-02 1.15E-02 1.24E-02
        Lungs           7.78E-03 8.65E-03 9.02E-03 1.02E-02 1.12E-02 1.14E-02
        ST-wall         7.70E-03 8.93E-03 9.12E-03 1.01E-02 1.04E-02 1.12E-02
        Breast          9.19E-03 9.36E-03 9.44E-03 9.99E-03 1.03E-02 1.14E-02
        Ovaries         9.13E-11 9.13E-11 9.13E-11 9.13E-11 9.13E-11 9.13E-11
        Testes          1.01E-02 9.73E-03 1.11E-02 1.17E-02 1.31E-02 1.42E-02
        UB-wall         7.63E-03 8.60E-03 9.86E-03 1.13E-02 1.20E-02 1.28E-02
        Oesophagus      6.86E-03 7.46E-03 8.02E-03 9.19E-03 1.03E-02 1.09E-02
        Liver           7.71E-03 8.56E-03 9.02E-03 1.00E-02 1.07E-02 1.14E-02
        Thyroid         9.24E-03 9.06E-03 9.95E-03 1.10E-02 1.14E-02 1.24E-02
        Endost-BS       1.13E-02 1.18E-02 1.23E-02 1.32E-02 1.29E-02 1.38E-02
        Brain           8.31E-03 8.77E-03 9.43E-03 9.56E-03 1.05E-02 1.17E-02
        S-glands        9.47E-03 9.63E-03 1.01E-02 1.06E-02 1.11E-02 1.19E-02
        Skin            1.32E-02 1.34E-02 1.36E-02 1.43E-02 1.51E-02 1.73E-02
        Adrenals        6.89E-03 7.94E-03 8.50E-03 9.61E-03 1.01E-02 1.08E-02
        ET              9.11E-03 9.08E-03 9.13E-03 9.90E-03 1.06E-02 1.13E-02
        GB-wall         7.16E-03 7.93E-03 8.75E-03 9.76E-03 9.97E-03 1.11E-02
        Ht-wall         7.25E-03 8.12E-03 8.46E-03 9.55E-03 1.04E-02 1.11E-02
        Kidneys         7.74E-03 8.65E-03 9.54E-03 1.03E-02 1.08E-02 1.21E-02
        Lymph           8.32E-03 8.89E-03 9.60E-03 1.09E-02 1.12E-02 1.18E-02
        Muscle          9.46E-03 1.02E-02 1.08E-02 1.15E-02 1.19E-02 1.23E-02
        O-mucosa        8.27E-03 9.66E-03 1.03E-02 1.11E-02 1.17E-02 1.27E-02
        Pancreas        6.82E-03 8.15E-03 8.91E-03 1.03E-02 1.09E-02 1.16E-02
        Prostate        6.86E-03 8.89E-03 9.54E-03 1.11E-02 1.23E-02 1.32E-02
        SI-wall         7.78E-03 8.62E-03 9.38E-03 1.07E-02 1.12E-02 1.22E-02
        Spleen          8.19E-03 9.57E-03 9.91E-03 1.07E-02 1.09E-02 1.17E-02
        Thymus          7.36E-03 7.68E-03 7.97E-03 9.62E-03 1.04E-02 1.14E-02
        Uterus          9.13E-11 9.13E-11 9.13E-11 9.13E-11 9.13E-11 9.13E-11
-----------------------------------------------------------------------------
Br-72   R-marrow        4.74E-01 5.08E-01 5.52E-01 6.05E-01 6.04E-01 6.09E-01
        Colon           4.97E-01 5.44E-01 5.73E-01 6.20E-01 6.55E-01 7.08E-01
        Lungs           4.82E-01 5.09E-01 5.29E-01 5.91E-01 6.31E-01 6.83E-01
        ST-wall         4.64E-01 5.07E-01 5.31E-01 5.79E-01 5.91E-01 6.44E-01
        Breast          5.74E-01 5.81E-01 5.99E-01 6.16E-01 6.47E-01 7.16E-01
        Ovaries         1.14E-09 1.14E-09 1.14E-09 1.14E-09 1.14E-09 1.14E-09
        Testes          5.97E-01 5.83E-01 6.18E-01 6.56E-01 7.28E-01 7.85E-01
        UB-wall         4.84E-01 5.15E-01 5.64E-01 6.25E-01 6.59E-01 7.33E-01
        Oesophagus      4.44E-01 4.64E-01 4.99E-01 5.42E-01 6.09E-01 6.73E-01
        Liver           4.65E-01 4.98E-01 5.25E-01 5.71E-01 5.98E-01 6.68E-01
        Thyroid         5.10E-01 5.22E-01 5.46E-01 5.70E-01 6.10E-01 6.99E-01
        Endost-BS       5.82E-01 5.92E-01 6.10E-01 6.38E-01 6.18E-01 6.56E-01
        Brain           5.41E-01 5.53E-01 5.67E-01 5.89E-01 6.21E-01 6.86E-01
        S-glands        5.82E-01 5.82E-01 6.00E-01 6.28E-01 6.66E-01 7.21E-01
        Skin            5.47E-01 5.61E-01 5.80E-01 6.00E-01 6.11E-01 6.38E-01
        Adrenals        4.54E-01 4.86E-01 5.26E-01 5.73E-01 5.90E-01 6.68E-01
        ET              5.60E-01 5.78E-01 5.88E-01 6.15E-01 6.50E-01 6.96E-01
        GB-wall         4.50E-01 4.67E-01 5.28E-01 5.77E-01 5.91E-01 6.50E-01
        Ht-wall         4.55E-01 4.71E-01 4.97E-01 5.51E-01 5.94E-01 6.56E-01
        Kidneys         4.67E-01 4.94E-01 5.49E-01 5.94E-01 6.14E-01 6.82E-01
        Lymph           4.96E-01 5.40E-01 5.73E-01 6.33E-01 6.59E-01 7.05E-01
        Muscle          5.65E-01 6.02E-01 6.28E-01 6.64E-01 6.97E-01 7.34E-01
        O-mucosa        5.36E-01 5.84E-01 5.98E-01 6.42E-01 6.77E-01 7.27E-01
        Pancreas        4.40E-01 4.75E-01 5.18E-01 5.79E-01 6.16E-01 6.64E-01
        Prostate        4.65E-01 5.58E-01 6.04E-01 6.48E-01 7.12E-01 7.68E-01
        SI-wall         4.76E-01 5.12E-01 5.44E-01 6.04E-01 6.41E-01 6.79E-01
        Spleen          4.77E-01 5.23E-01 5.57E-01 5.94E-01 6.15E-01 6.66E-01
        Thymus          4.85E-01 4.85E-01 5.04E-01 5.65E-01 6.05E-01 6.48E-01
        Uterus          1.14E-09 1.14E-09 1.14E-09 1.14E-09 1.14E-09 1.14E-09
-----------------------------------------------------------------------------
Br-73   R-marrow        2.09E-01 2.24E-01 2.45E-01 2.71E-01 2.75E-01 2.78E-01
        Colon           2.20E-01 2.43E-01 2.59E-01 2.83E-01 2.99E-01 3.22E-01
        Lungs           2.14E-01 2.27E-01 2.36E-01 2.68E-01 2.85E-01 3.09E-01
        ST-wall         2.07E-01 2.28E-01 2.38E-01 2.62E-01 2.67E-01 2.91E-01
        Breast          2.63E-01 2.64E-01 2.74E-01 2.83E-01 2.97E-01 3.30E-01
        Ovaries         6.93E-10 6.93E-10 6.93E-10 6.93E-10 6.93E-10 6.93E-10
        Testes          2.73E-01 2.68E-01 2.85E-01 3.00E-01 3.39E-01 3.65E-01
        UB-wall         2.14E-01 2.29E-01 2.55E-01 2.86E-01 3.02E-01 3.36E-01
        Oesophagus      1.94E-01 2.04E-01 2.20E-01 2.44E-01 2.72E-01 3.03E-01
        Liver           2.07E-01 2.24E-01 2.37E-01 2.59E-01 2.70E-01 3.02E-01
        Thyroid         2.28E-01 2.35E-01 2.45E-01 2.57E-01 2.76E-01 3.19E-01
        Endost-BS       2.66E-01 2.72E-01 2.81E-01 2.96E-01 2.85E-01 3.02E-01
        Brain           2.39E-01 2.48E-01 2.53E-01 2.64E-01 2.82E-01 3.11E-01
        S-glands        2.63E-01 2.63E-01 2.74E-01 2.88E-01 3.04E-01 3.29E-01
        Skin            2.82E-01 2.88E-01 2.97E-01 3.09E-01 3.15E-01 3.29E-01
        Adrenals        2.03E-01 2.18E-01 2.35E-01 2.58E-01 2.66E-01 3.02E-01
        ET              2.53E-01 2.60E-01 2.65E-01 2.79E-01 2.94E-01 3.18E-01
        GB-wall         1.99E-01 2.10E-01 2.36E-01 2.62E-01 2.67E-01 2.93E-01
        Ht-wall         2.01E-01 2.09E-01 2.22E-01 2.48E-01 2.69E-01 2.94E-01
        Kidneys         2.08E-01 2.22E-01 2.48E-01 2.70E-01 2.80E-01 3.13E-01
        Lymph           2.22E-01 2.41E-01 2.59E-01 2.88E-01 3.00E-01 3.22E-01
        Muscle          2.55E-01 2.74E-01 2.85E-01 3.03E-01 3.17E-01 3.35E-01
        O-mucosa        2.39E-01 2.68E-01 2.74E-01 2.95E-01 3.12E-01 3.37E-01
        Pancreas        1.93E-01 2.11E-01 2.32E-01 2.65E-01 2.81E-01 3.01E-01
        Prostate        2.09E-01 2.51E-01 2.73E-01 2.94E-01 3.23E-01 3.46E-01
        SI-wall         2.10E-01 2.28E-01 2.46E-01 2.73E-01 2.88E-01 3.11E-01
        Spleen          2.14E-01 2.38E-01 2.53E-01 2.71E-01 2.77E-01 3.01E-01
        Thymus          2.15E-01 2.13E-01 2.23E-01 2.55E-01 2.71E-01 2.94E-01
        Uterus          6.93E-10 6.93E-10 6.93E-10 6.93E-10 6.93E-10 6.93E-10
-----------------------------------------------------------------------------
Br-74   R-marrow        8.15E-01 8.66E-01 9.33E-01 1.00E+00 9.76E-01 9.77E-01
        Colon           8.59E-01 9.15E-01 9.47E-01 1.02E+00 1.08E+00 1.17E+00
        Lungs           8.21E-01 8.67E-01 9.03E-01 9.82E-01 1.05E+00 1.13E+00
        ST-wall         7.94E-01 8.64E-01 8.99E-01 9.72E-01 9.97E-01 1.08E+00
        Breast          9.29E-01 9.37E-01 9.59E-01 9.78E-01 1.02E+00 1.11E+00
        Ovaries         1.34E-09 1.34E-09 1.34E-09 1.34E-09 1.34E-09 1.34E-09
        Testes          9.75E-01 9.44E-01 9.96E-01 1.05E+00 1.13E+00 1.22E+00
        UB-wall         8.37E-01 8.74E-01 9.46E-01 1.03E+00 1.09E+00 1.19E+00
        Oesophagus      7.69E-01 7.99E-01 8.55E-01 9.18E-01 1.02E+00 1.12E+00
        Liver           7.92E-01 8.47E-01 8.89E-01 9.61E-01 1.00E+00 1.10E+00
        Thyroid         8.64E-01 8.78E-01 9.17E-01 9.58E-01 1.03E+00 1.15E+00
        Endost-BS       9.65E-01 9.78E-01 1.00E+00 1.04E+00 9.91E-01 1.04E+00
        Brain           9.22E-01 9.32E-01 9.56E-01 9.89E-01 1.04E+00 1.13E+00
        S-glands        9.57E-01 9.71E-01 9.83E-01 1.03E+00 1.09E+00 1.17E+00
        Skin            7.57E-01 7.74E-01 8.01E-01 8.22E-01 8.38E-01 8.71E-01
        Adrenals        7.76E-01 8.26E-01 8.94E-01 9.61E-01 9.91E-01 1.11E+00
        ET              9.21E-01 9.59E-01 9.74E-01 1.01E+00 1.07E+00 1.13E+00
        GB-wall         7.79E-01 7.97E-01 8.98E-01 9.58E-01 9.95E-01 1.08E+00
        Ht-wall         7.80E-01 8.04E-01 8.51E-01 9.29E-01 9.95E-01 1.10E+00
        Kidneys         8.03E-01 8.46E-01 9.24E-01 9.94E-01 1.03E+00 1.12E+00
        Lymph           8.45E-01 9.07E-01 9.53E-01 1.04E+00 1.08E+00 1.15E+00
        Muscle          9.44E-01 9.95E-01 1.03E+00 1.08E+00 1.13E+00 1.18E+00
        O-mucosa        9.03E-01 9.41E-01 9.67E-01 1.01E+00 1.06E+00 1.13E+00
        Pancreas        7.71E-01 8.23E-01 8.72E-01 9.79E-01 1.02E+00 1.10E+00
        Prostate        7.82E-01 9.24E-01 1.00E+00 1.07E+00 1.18E+00 1.25E+00
        SI-wall         8.24E-01 8.69E-01 9.14E-01 1.01E+00 1.07E+00 1.12E+00
        Spleen          8.09E-01 8.89E-01 9.39E-01 9.94E-01 1.03E+00 1.11E+00
        Thymus          8.32E-01 8.32E-01 8.63E-01 9.46E-01 1.02E+00 1.08E+00
        Uterus          1.34E-09 1.34E-09 1.34E-09 1.34E-09 1.34E-09 1.34E-09
-----------------------------------------------------------------------------
Br-74m  R-marrow        6.96E-01 7.41E-01 8.02E-01 8.72E-01 8.57E-01 8.61E-01
        Colon           7.31E-01 7.89E-01 8.25E-01 8.91E-01 9.42E-01 1.02E+00
        Lungs           7.04E-01 7.43E-01 7.73E-01 8.53E-01 9.11E-01 9.87E-01
        ST-wall         6.79E-01 7.41E-01 7.74E-01 8.40E-01 8.60E-01 9.33E-01
        Breast          8.18E-01 8.25E-01 8.47E-01 8.69E-01 9.09E-01 9.97E-01
        Ovaries         1.39E-09 1.39E-09 1.39E-09 1.39E-09 1.39E-09 1.39E-09
        Testes          8.54E-01 8.30E-01 8.78E-01 9.30E-01 1.01E+00 1.09E+00
        UB-wall         7.13E-01 7.50E-01 8.18E-01 8.99E-01 9.48E-01 1.04E+00
        Oesophagus      6.54E-01 6.81E-01 7.30E-01 7.91E-01 8.83E-01 9.72E-01
        Liver           6.79E-01 7.26E-01 7.66E-01 8.30E-01 8.66E-01 9.60E-01
        Thyroid         7.44E-01 7.59E-01 7.91E-01 8.26E-01 8.87E-01 1.00E+00
        Endost-BS       8.40E-01 8.50E-01 8.73E-01 9.11E-01 8.74E-01 9.24E-01
        Brain           7.92E-01 8.05E-01 8.23E-01 8.54E-01 8.99E-01 9.84E-01
        S-glands        8.35E-01 8.42E-01 8.61E-01 9.02E-01 9.55E-01 1.02E+00
        Skin            7.22E-01 7.38E-01 7.64E-01 7.87E-01 8.02E-01 8.33E-01
        Adrenals        6.65E-01 7.08E-01 7.69E-01 8.31E-01 8.57E-01 9.66E-01
        ET              8.05E-01 8.35E-01 8.48E-01 8.85E-01 9.32E-01 9.91E-01
        GB-wall         6.64E-01 6.82E-01 7.72E-01 8.33E-01 8.58E-01 9.38E-01
        Ht-wall         6.67E-01 6.87E-01 7.27E-01 8.01E-01 8.61E-01 9.52E-01
        Kidneys         6.86E-01 7.22E-01 7.98E-01 8.61E-01 8.91E-01 9.81E-01
        Lymph           7.26E-01 7.83E-01 8.27E-01 9.10E-01 9.46E-01 1.01E+00
        Muscle          8.18E-01 8.66E-01 9.00E-01 9.49E-01 9.92E-01 1.04E+00
        O-mucosa        7.80E-01 8.28E-01 8.50E-01 9.02E-01 9.48E-01 1.01E+00
        Pancreas        6.53E-01 6.98E-01 7.53E-01 8.43E-01 8.89E-01 9.59E-01
        Prostate        6.75E-01 8.04E-01 8.73E-01 9.34E-01 1.02E+00 1.10E+00
        SI-wall         7.01E-01 7.46E-01 7.90E-01 8.76E-01 9.28E-01 9.76E-01
        Spleen          6.96E-01 7.64E-01 8.09E-01 8.61E-01 8.92E-01 9.63E-01
        Thymus          7.11E-01 7.11E-01 7.38E-01 8.19E-01 8.81E-01 9.37E-01
        Uterus          1.39E-09 1.39E-09 1.39E-09 1.39E-09 1.39E-09 1.39E-09
-----------------------------------------------------------------------------
Br-75   R-marrow        1.69E-01 1.83E-01 2.02E-01 2.23E-01 2.28E-01 2.30E-01
        Colon           1.80E-01 1.99E-01 2.12E-01 2.33E-01 2.46E-01 2.63E-01
        Lungs           1.75E-01 1.86E-01 1.94E-01 2.20E-01 2.34E-01 2.52E-01
        ST-wall         1.69E-01 1.88E-01 1.95E-01 2.15E-01 2.20E-01 2.38E-01
        Breast          2.15E-01 2.15E-01 2.24E-01 2.32E-01 2.42E-01 2.68E-01
        Ovaries         6.26E-10 6.26E-10 6.26E-10 6.26E-10 6.26E-10 6.26E-10
        Testes          2.23E-01 2.20E-01 2.34E-01 2.47E-01 2.76E-01 2.96E-01
        UB-wall         1.75E-01 1.88E-01 2.10E-01 2.35E-01 2.48E-01 2.77E-01
        Oesophagus      1.58E-01 1.66E-01 1.79E-01 2.00E-01 2.23E-01 2.47E-01
        Liver           1.70E-01 1.84E-01 1.94E-01 2.13E-01 2.22E-01 2.46E-01
        Thyroid         1.86E-01 1.92E-01 2.01E-01 2.12E-01 2.26E-01 2.62E-01
        Endost-BS       2.20E-01 2.25E-01 2.33E-01 2.46E-01 2.37E-01 2.51E-01
        Brain           1.95E-01 2.02E-01 2.08E-01 2.16E-01 2.31E-01 2.55E-01
        S-glands        2.15E-01 2.15E-01 2.24E-01 2.36E-01 2.48E-01 2.69E-01
        Skin            2.35E-01 2.40E-01 2.47E-01 2.57E-01 2.63E-01 2.74E-01
        Adrenals        1.65E-01 1.77E-01 1.92E-01 2.11E-01 2.18E-01 2.45E-01
        ET              2.07E-01 2.12E-01 2.17E-01 2.27E-01 2.40E-01 2.60E-01
        GB-wall         1.62E-01 1.72E-01 1.93E-01 2.15E-01 2.18E-01 2.39E-01
        Ht-wall         1.64E-01 1.71E-01 1.82E-01 2.04E-01 2.21E-01 2.39E-01
        Kidneys         1.70E-01 1.82E-01 2.04E-01 2.21E-01 2.29E-01 2.56E-01
        Lymph           1.81E-01 1.97E-01 2.12E-01 2.35E-01 2.46E-01 2.64E-01
        Muscle          2.09E-01 2.24E-01 2.34E-01 2.48E-01 2.59E-01 2.73E-01
        O-mucosa        1.95E-01 2.19E-01 2.25E-01 2.41E-01 2.56E-01 2.77E-01
        Pancreas        1.57E-01 1.73E-01 1.91E-01 2.19E-01 2.31E-01 2.46E-01
        Prostate        1.70E-01 2.05E-01 2.24E-01 2.40E-01 2.65E-01 2.83E-01
        SI-wall         1.71E-01 1.86E-01 2.02E-01 2.25E-01 2.37E-01 2.56E-01
        Spleen          1.75E-01 1.96E-01 2.09E-01 2.22E-01 2.27E-01 2.46E-01
        Thymus          1.75E-01 1.73E-01 1.82E-01 2.10E-01 2.22E-01 2.43E-01
        Uterus          6.26E-10 6.26E-10 6.26E-10 6.26E-10 6.26E-10 6.26E-10
-----------------------------------------------------------------------------
Br-76   R-marrow        4.70E-01 5.01E-01 5.41E-01 5.90E-01 5.81E-01 5.82E-01
        Colon           4.94E-01 5.33E-01 5.57E-01 6.02E-01 6.36E-01 6.87E-01
        Lungs           4.77E-01 5.02E-01 5.22E-01 5.75E-01 6.15E-01 6.66E-01
        ST-wall         4.59E-01 4.98E-01 5.22E-01 5.66E-01 5.80E-01 6.30E-01
        Breast          5.53E-01 5.57E-01 5.73E-01 5.87E-01 6.15E-01 6.74E-01
        Ovaries         9.28E-10 9.28E-10 9.28E-10 9.28E-10 9.28E-10 9.28E-10
        Testes          5.76E-01 5.60E-01 5.92E-01 6.28E-01 6.83E-01 7.33E-01
        UB-wall         4.82E-01 5.08E-01 5.52E-01 6.07E-01 6.40E-01 7.06E-01
        Oesophagus      4.43E-01 4.60E-01 4.93E-01 5.33E-01 5.96E-01 6.57E-01
        Liver           4.59E-01 4.90E-01 5.16E-01 5.59E-01 5.84E-01 6.48E-01
        Thyroid         5.02E-01 5.13E-01 5.33E-01 5.59E-01 5.99E-01 6.77E-01
        Endost-BS       5.66E-01 5.75E-01 5.90E-01 6.16E-01 5.91E-01 6.25E-01
        Brain           5.35E-01 5.43E-01 5.56E-01 5.77E-01 6.06E-01 6.64E-01
        S-glands        5.64E-01 5.68E-01 5.81E-01 6.09E-01 6.45E-01 6.94E-01
        Skin            4.84E-01 4.95E-01 5.12E-01 5.27E-01 5.38E-01 5.59E-01
        Adrenals        4.49E-01 4.77E-01 5.18E-01 5.61E-01 5.78E-01 6.52E-01
        ET              5.44E-01 5.63E-01 5.73E-01 5.98E-01 6.30E-01 6.68E-01
        GB-wall         4.49E-01 4.60E-01 5.21E-01 5.62E-01 5.78E-01 6.32E-01
        Ht-wall         4.52E-01 4.64E-01 4.91E-01 5.40E-01 5.82E-01 6.43E-01
        Kidneys         4.63E-01 4.87E-01 5.38E-01 5.80E-01 6.01E-01 6.61E-01
        Lymph           4.89E-01 5.28E-01 5.58E-01 6.15E-01 6.39E-01 6.80E-01
        Muscle          5.52E-01 5.85E-01 6.08E-01 6.41E-01 6.70E-01 7.02E-01
        O-mucosa        5.27E-01 5.59E-01 5.75E-01 6.09E-01 6.41E-01 6.87E-01
        Pancreas        4.40E-01 4.71E-01 5.08E-01 5.67E-01 6.00E-01 6.47E-01
        Prostate        4.56E-01 5.43E-01 5.89E-01 6.30E-01 6.93E-01 7.42E-01
        SI-wall         4.74E-01 5.04E-01 5.34E-01 5.91E-01 6.27E-01 6.58E-01
        Spleen          4.70E-01 5.14E-01 5.46E-01 5.80E-01 6.02E-01 6.51E-01
        Thymus          4.80E-01 4.81E-01 4.97E-01 5.52E-01 5.95E-01 6.33E-01
        Uterus          9.28E-10 9.28E-10 9.28E-10 9.28E-10 9.28E-10 9.28E-10
-----------------------------------------------------------------------------
Br-76m  R-marrow        1.45E-03 1.63E-03 1.88E-03 2.17E-03 2.48E-03 2.66E-03
        Colon           1.83E-03 2.13E-03 2.33E-03 2.63E-03 2.78E-03 3.09E-03
        Lungs           1.64E-03 1.86E-03 1.99E-03 2.42E-03 2.64E-03 2.86E-03
        ST-wall         1.64E-03 1.93E-03 1.99E-03 2.35E-03 2.39E-03 2.81E-03
        Breast          2.23E-03 2.22E-03 2.28E-03 2.33E-03 2.51E-03 3.03E-03
        Ovaries         3.34E-11 3.34E-11 3.34E-11 3.34E-11 3.34E-11 3.34E-11
        Testes          2.52E-03 2.42E-03 2.73E-03 2.87E-03 3.58E-03 3.91E-03
        UB-wall         1.61E-03 1.85E-03 2.18E-03 2.58E-03 2.87E-03 3.29E-03
        Oesophagus      1.38E-03 1.54E-03 1.69E-03 2.03E-03 2.35E-03 2.63E-03
        Liver           1.62E-03 1.86E-03 1.97E-03 2.28E-03 2.46E-03 2.89E-03
        Thyroid         2.00E-03 2.08E-03 2.33E-03 2.48E-03 2.63E-03 3.04E-03
        Endost-BS       2.23E-03 2.18E-03 2.14E-03 2.77E-03 2.84E-03 3.15E-03
        Brain           1.37E-03 1.44E-03 1.47E-03 1.55E-03 1.67E-03 1.99E-03
        S-glands        2.26E-03 2.15E-03 2.36E-03 2.50E-03 2.56E-03 2.86E-03
        Skin            2.91E-03 2.98E-03 3.08E-03 3.21E-03 3.31E-03 3.57E-03
        Adrenals        1.50E-03 1.71E-03 1.93E-03 2.23E-03 2.31E-03 2.75E-03
        ET              2.04E-03 1.99E-03 2.08E-03 2.24E-03 2.48E-03 2.83E-03
        GB-wall         1.51E-03 1.61E-03 1.91E-03 2.29E-03 2.36E-03 2.66E-03
        Ht-wall         1.50E-03 1.66E-03 1.80E-03 2.18E-03 2.41E-03 2.74E-03
        Kidneys         1.64E-03 1.86E-03 2.15E-03 2.43E-03 2.54E-03 3.01E-03
        Lymph           1.83E-03 2.04E-03 2.28E-03 2.61E-03 2.77E-03 2.99E-03
        Muscle          2.23E-03 2.44E-03 2.61E-03 2.85E-03 3.03E-03 3.25E-03
        O-mucosa        1.77E-03 2.28E-03 2.45E-03 2.73E-03 2.98E-03 3.19E-03
        Pancreas        1.39E-03 1.69E-03 1.88E-03 2.35E-03 2.53E-03 2.89E-03
        Prostate        1.45E-03 2.12E-03 2.25E-03 2.55E-03 3.00E-03 3.36E-03
        SI-wall         1.68E-03 1.86E-03 2.11E-03 2.45E-03 2.65E-03 2.98E-03
        Spleen          1.72E-03 2.12E-03 2.26E-03 2.51E-03 2.63E-03 2.96E-03
        Thymus          1.64E-03 1.62E-03 1.78E-03 2.21E-03 2.33E-03 2.55E-03
        Uterus          3.34E-11 3.34E-11 3.34E-11 3.34E-11 3.34E-11 3.34E-11
-----------------------------------------------------------------------------
Br-77   R-marrow        4.39E-02 4.76E-02 5.25E-02 5.80E-02 5.95E-02 6.01E-02
        Colon           4.69E-02 5.19E-02 5.53E-02 6.05E-02 6.39E-02 6.85E-02
        Lungs           4.55E-02 4.84E-02 5.05E-02 5.72E-02 6.09E-02 6.56E-02
        ST-wall         4.40E-02 4.90E-02 5.08E-02 5.61E-02 5.72E-02 6.21E-02
        Breast          5.57E-02 5.59E-02 5.80E-02 6.01E-02 6.29E-02 6.94E-02
        Ovaries         1.71E-10 1.71E-10 1.71E-10 1.71E-10 1.71E-10 1.71E-10
        Testes          5.80E-02 5.71E-02 6.08E-02 6.42E-02 7.17E-02 7.68E-02
        UB-wall         4.53E-02 4.88E-02 5.46E-02 6.11E-02 6.46E-02 7.19E-02
        Oesophagus      4.11E-02 4.33E-02 4.66E-02 5.20E-02 5.80E-02 6.41E-02
        Liver           4.41E-02 4.78E-02 5.04E-02 5.54E-02 5.79E-02 6.42E-02
        Thyroid         4.85E-02 4.99E-02 5.26E-02 5.54E-02 5.90E-02 6.82E-02
        Endost-BS       5.74E-02 5.88E-02 6.09E-02 6.43E-02 6.21E-02 6.59E-02
        Brain           5.06E-02 5.24E-02 5.41E-02 5.61E-02 6.01E-02 6.63E-02
        S-glands        5.59E-02 5.58E-02 5.82E-02 6.12E-02 6.46E-02 6.99E-02
        Skin            6.02E-02 6.14E-02 6.34E-02 6.56E-02 6.67E-02 6.95E-02
        Adrenals        4.28E-02 4.61E-02 4.99E-02 5.48E-02 5.67E-02 6.38E-02
        ET              5.38E-02 5.52E-02 5.64E-02 5.89E-02 6.24E-02 6.76E-02
        GB-wall         4.22E-02 4.48E-02 5.01E-02 5.58E-02 5.69E-02 6.24E-02
        Ht-wall         4.26E-02 4.47E-02 4.74E-02 5.30E-02 5.75E-02 6.24E-02
        Kidneys         4.43E-02 4.75E-02 5.30E-02 5.76E-02 5.96E-02 6.67E-02
        Lymph           4.71E-02 5.13E-02 5.51E-02 6.12E-02 6.40E-02 6.85E-02
        Muscle          5.43E-02 5.82E-02 6.08E-02 6.45E-02 6.75E-02 7.11E-02
        O-mucosa        5.06E-02 5.69E-02 5.85E-02 6.27E-02 6.64E-02 7.17E-02
        Pancreas        4.09E-02 4.52E-02 4.96E-02 5.68E-02 6.01E-02 6.40E-02
        Prostate        4.40E-02 5.32E-02 5.80E-02 6.25E-02 6.89E-02 7.37E-02
        SI-wall         4.46E-02 4.85E-02 5.25E-02 5.84E-02 6.17E-02 6.66E-02
        Spleen          4.56E-02 5.09E-02 5.43E-02 5.78E-02 5.92E-02 6.40E-02
        Thymus          4.54E-02 4.50E-02 4.74E-02 5.45E-02 5.79E-02 6.32E-02
        Uterus          1.71E-10 1.71E-10 1.71E-10 1.71E-10 1.71E-10 1.71E-10
-----------------------------------------------------------------------------
Br-77m  R-marrow        1.05E-03 1.19E-03 1.36E-03 1.53E-03 1.83E-03 1.86E-03
        Colon           1.33E-03 1.50E-03 1.60E-03 1.80E-03 1.81E-03 2.00E-03
        Lungs           1.23E-03 1.37E-03 1.45E-03 1.66E-03 1.80E-03 1.82E-03
        ST-wall         1.21E-03 1.44E-03 1.46E-03 1.63E-03 1.68E-03 1.80E-03
        Breast          1.42E-03 1.46E-03 1.47E-03 1.56E-03 1.59E-03 1.80E-03
        Ovaries         1.79E-11 1.79E-11 1.79E-11 1.79E-11 1.79E-11 1.79E-11
        Testes          1.61E-03 1.53E-03 1.77E-03 1.87E-03 2.15E-03 2.29E-03
        UB-wall         1.20E-03 1.37E-03 1.59E-03 1.81E-03 1.93E-03 2.05E-03
        Oesophagus      1.07E-03 1.18E-03 1.28E-03 1.47E-03 1.65E-03 1.74E-03
        Liver           1.21E-03 1.37E-03 1.45E-03 1.62E-03 1.71E-03 1.82E-03
        Thyroid         1.52E-03 1.49E-03 1.61E-03 1.79E-03 1.87E-03 1.99E-03
        Endost-BS       1.80E-03 1.90E-03 2.00E-03 2.17E-03 2.10E-03 2.25E-03
        Brain           1.31E-03 1.39E-03 1.49E-03 1.52E-03 1.67E-03 1.85E-03
        S-glands        1.50E-03 1.54E-03 1.61E-03 1.67E-03 1.75E-03 1.88E-03
        Skin            2.06E-03 2.02E-03 2.06E-03 2.11E-03 2.17E-03 2.39E-03
        Adrenals        1.06E-03 1.27E-03 1.36E-03 1.54E-03 1.64E-03 1.71E-03
        ET              1.44E-03 1.42E-03 1.42E-03 1.58E-03 1.67E-03 1.76E-03
        GB-wall         1.13E-03 1.27E-03 1.41E-03 1.57E-03 1.59E-03 1.78E-03
        Ht-wall         1.14E-03 1.30E-03 1.35E-03 1.54E-03 1.67E-03 1.77E-03
        Kidneys         1.23E-03 1.39E-03 1.54E-03 1.67E-03 1.72E-03 1.94E-03
        Lymph           1.32E-03 1.42E-03 1.53E-03 1.73E-03 1.76E-03 1.86E-03
        Muscle          1.50E-03 1.62E-03 1.72E-03 1.82E-03 1.89E-03 1.95E-03
        O-mucosa        1.28E-03 1.53E-03 1.62E-03 1.77E-03 1.86E-03 2.02E-03
        Pancreas        1.06E-03 1.30E-03 1.43E-03 1.65E-03 1.76E-03 1.87E-03
        Prostate        1.07E-03 1.41E-03 1.49E-03 1.76E-03 1.94E-03 2.10E-03
        SI-wall         1.23E-03 1.39E-03 1.51E-03 1.72E-03 1.78E-03 1.96E-03
        Spleen          1.32E-03 1.55E-03 1.60E-03 1.74E-03 1.75E-03 1.88E-03
        Thymus          1.15E-03 1.24E-03 1.28E-03 1.54E-03 1.67E-03 1.78E-03
        Uterus          1.79E-11 1.79E-11 1.79E-11 1.79E-11 1.79E-11 1.79E-11
-----------------------------------------------------------------------------
Br-78   R-marrow        1.52E-01 1.62E-01 1.78E-01 1.97E-01 1.99E-01 2.01E-01
        Colon           1.60E-01 1.77E-01 1.89E-01 2.05E-01 2.17E-01 2.33E-01
        Lungs           1.56E-01 1.65E-01 1.72E-01 1.95E-01 2.07E-01 2.24E-01
        ST-wall         1.51E-01 1.66E-01 1.73E-01 1.91E-01 1.95E-01 2.11E-01
        Breast          1.92E-01 1.92E-01 2.00E-01 2.07E-01 2.17E-01 2.40E-01
        Ovaries         4.97E-10 4.97E-10 4.97E-10 4.97E-10 4.97E-10 4.97E-10
        Testes          1.99E-01 1.95E-01 2.07E-01 2.18E-01 2.47E-01 2.66E-01
        UB-wall         1.56E-01 1.67E-01 1.86E-01 2.08E-01 2.20E-01 2.45E-01
        Oesophagus      1.41E-01 1.47E-01 1.59E-01 1.78E-01 1.98E-01 2.20E-01
        Liver           1.51E-01 1.63E-01 1.73E-01 1.89E-01 1.96E-01 2.19E-01
        Thyroid         1.66E-01 1.71E-01 1.78E-01 1.86E-01 1.99E-01 2.31E-01
        Endost-BS       1.95E-01 1.97E-01 2.04E-01 2.15E-01 2.06E-01 2.18E-01
        Brain           1.74E-01 1.81E-01 1.84E-01 1.92E-01 2.05E-01 2.26E-01
        S-glands        1.92E-01 1.92E-01 2.00E-01 2.09E-01 2.21E-01 2.40E-01
        Skin            2.11E-01 2.14E-01 2.21E-01 2.30E-01 2.35E-01 2.46E-01
        Adrenals        1.48E-01 1.59E-01 1.71E-01 1.88E-01 1.94E-01 2.19E-01
        ET              1.85E-01 1.89E-01 1.94E-01 2.03E-01 2.14E-01 2.31E-01
        GB-wall         1.45E-01 1.53E-01 1.72E-01 1.91E-01 1.94E-01 2.12E-01
        Ht-wall         1.46E-01 1.51E-01 1.61E-01 1.81E-01 1.96E-01 2.13E-01
        Kidneys         1.52E-01 1.61E-01 1.81E-01 1.97E-01 2.03E-01 2.27E-01
        Lymph           1.61E-01 1.75E-01 1.88E-01 2.09E-01 2.18E-01 2.34E-01
        Muscle          1.86E-01 1.99E-01 2.07E-01 2.20E-01 2.30E-01 2.43E-01
        O-mucosa        1.74E-01 1.96E-01 1.99E-01 2.15E-01 2.28E-01 2.46E-01
        Pancreas        1.41E-01 1.53E-01 1.69E-01 1.94E-01 2.04E-01 2.18E-01
        Prostate        1.52E-01 1.82E-01 1.99E-01 2.13E-01 2.34E-01 2.51E-01
        SI-wall         1.53E-01 1.65E-01 1.79E-01 1.99E-01 2.08E-01 2.26E-01
        Spleen          1.56E-01 1.73E-01 1.84E-01 1.98E-01 2.01E-01 2.18E-01
        Thymus          1.57E-01 1.55E-01 1.62E-01 1.86E-01 1.97E-01 2.13E-01
        Uterus          4.97E-10 4.97E-10 4.97E-10 4.97E-10 4.97E-10 4.97E-10
-----------------------------------------------------------------------------
Br-80   R-marrow        1.16E-02 1.23E-02 1.35E-02 1.49E-02 1.50E-02 1.52E-02
        Colon           1.22E-02 1.35E-02 1.44E-02 1.55E-02 1.63E-02 1.77E-02
        Lungs           1.19E-02 1.25E-02 1.31E-02 1.48E-02 1.56E-02 1.71E-02
        ST-wall         1.14E-02 1.25E-02 1.32E-02 1.45E-02 1.47E-02 1.60E-02
        Breast          1.45E-02 1.46E-02 1.51E-02 1.57E-02 1.66E-02 1.89E-02
        Ovaries         3.61E-11 3.61E-11 3.61E-11 3.61E-11 3.61E-11 3.61E-11
        Testes          1.52E-02 1.47E-02 1.58E-02 1.66E-02 1.92E-02 2.16E-02
        UB-wall         1.19E-02 1.26E-02 1.41E-02 1.57E-02 1.67E-02 1.85E-02
        Oesophagus      1.08E-02 1.13E-02 1.21E-02 1.35E-02 1.50E-02 1.67E-02
        Liver           1.15E-02 1.23E-02 1.31E-02 1.43E-02 1.48E-02 1.66E-02
        Thyroid         1.26E-02 1.30E-02 1.35E-02 1.41E-02 1.51E-02 1.75E-02
        Endost-BS       1.47E-02 1.48E-02 1.53E-02 1.62E-02 1.56E-02 1.64E-02
        Brain           1.33E-02 1.38E-02 1.40E-02 1.46E-02 1.55E-02 1.72E-02
        S-glands        1.46E-02 1.46E-02 1.52E-02 1.58E-02 1.67E-02 1.82E-02
        Skin            1.92E-02 1.95E-02 2.02E-02 2.15E-02 2.24E-02 2.49E-02
        Adrenals        1.13E-02 1.20E-02 1.30E-02 1.43E-02 1.47E-02 1.66E-02
        ET              1.41E-02 1.44E-02 1.47E-02 1.54E-02 1.63E-02 1.78E-02
        GB-wall         1.11E-02 1.15E-02 1.30E-02 1.45E-02 1.47E-02 1.61E-02
        Ht-wall         1.11E-02 1.14E-02 1.22E-02 1.37E-02 1.48E-02 1.63E-02
        Kidneys         1.15E-02 1.22E-02 1.37E-02 1.49E-02 1.54E-02 1.72E-02
        Lymph           1.22E-02 1.34E-02 1.43E-02 1.58E-02 1.65E-02 1.78E-02
        Muscle          1.41E-02 1.52E-02 1.58E-02 1.67E-02 1.76E-02 1.86E-02
        O-mucosa        1.32E-02 1.49E-02 1.50E-02 1.65E-02 1.76E-02 1.94E-02
        Pancreas        1.07E-02 1.16E-02 1.28E-02 1.46E-02 1.54E-02 1.65E-02
        Prostate        1.16E-02 1.39E-02 1.51E-02 1.62E-02 1.77E-02 1.91E-02
        SI-wall         1.16E-02 1.25E-02 1.36E-02 1.51E-02 1.58E-02 1.71E-02
        Spleen          1.19E-02 1.31E-02 1.39E-02 1.50E-02 1.52E-02 1.65E-02
        Thymus          1.20E-02 1.18E-02 1.23E-02 1.41E-02 1.50E-02 1.60E-02
        Uterus          3.61E-11 3.61E-11 3.61E-11 3.61E-11 3.61E-11 3.61E-11
-----------------------------------------------------------------------------
Br-80m  R-marrow        9.14E-05 1.19E-04 1.67E-04 2.23E-04 3.15E-04 3.96E-04
        Colon           2.01E-04 2.86E-04 3.23E-04 3.96E-04 4.12E-04 5.39E-04
        Lungs           1.39E-04 1.89E-04 2.16E-04 3.34E-04 3.83E-04 4.21E-04
        ST-wall         1.51E-04 2.21E-04 2.14E-04 3.13E-04 3.10E-04 4.21E-04
        Breast          3.39E-04 3.34E-04 3.60E-04 3.56E-04 3.84E-04 5.78E-04
        Ovaries         1.34E-11 1.34E-11 1.34E-11 1.34E-11 1.34E-11 1.34E-11
        Testes          4.31E-04 3.80E-04 5.17E-04 4.98E-04 7.74E-04 9.70E-04
        UB-wall         1.43E-04 1.82E-04 2.48E-04 3.48E-04 4.31E-04 6.05E-04
        Oesophagus      9.20E-05 1.06E-04 1.49E-04 2.31E-04 3.03E-04 3.35E-04
        Liver           1.48E-04 1.98E-04 2.19E-04 2.82E-04 3.25E-04 4.31E-04
        Thyroid         2.59E-04 3.06E-04 3.58E-04 4.22E-04 3.96E-04 4.74E-04
        Endost-BS       1.58E-05 9.96E-06 7.37E-06 2.34E-05 2.63E-05 2.85E-05
        Brain           2.19E-06 2.47E-06 2.72E-06 2.97E-06 3.60E-06 6.69E-06
        S-glands        3.33E-04 2.69E-04 3.39E-04 3.77E-04 3.00E-04 4.05E-04
        Skin            6.87E-04 7.08E-04 7.36E-04 7.81E-04 8.32E-04 9.68E-04
        Adrenals        1.08E-04 1.45E-04 1.91E-04 2.89E-04 2.94E-04 4.03E-04
        ET              2.47E-04 2.09E-04 2.16E-04 2.56E-04 3.09E-04 4.27E-04
        GB-wall         1.08E-04 1.24E-04 1.91E-04 2.77E-04 2.84E-04 3.64E-04
        Ht-wall         1.17E-04 1.45E-04 1.68E-04 2.62E-04 3.07E-04 3.98E-04
        Kidneys         1.45E-04 2.08E-04 2.71E-04 3.19E-04 3.39E-04 4.83E-04
        Lymph           2.17E-04 2.58E-04 3.18E-04 3.98E-04 4.47E-04 4.87E-04
        Muscle          3.11E-04 3.66E-04 4.13E-04 4.81E-04 5.31E-04 6.06E-04
        O-mucosa        1.32E-04 3.32E-04 4.20E-04 4.78E-04 5.63E-04 6.05E-04
        Pancreas        8.60E-05 1.48E-04 1.75E-04 2.96E-04 3.34E-04 4.43E-04
        Prostate        9.17E-05 2.67E-04 2.73E-04 3.89E-04 4.91E-04 6.08E-04
        SI-wall         1.67E-04 1.94E-04 2.47E-04 3.25E-04 3.66E-04 5.01E-04
        Spleen          1.61E-04 2.79E-04 3.03E-04 3.66E-04 3.95E-04 4.72E-04
        Thymus          1.49E-04 1.26E-04 1.59E-04 2.87E-04 3.04E-04 3.61E-04
        Uterus          1.34E-11 1.34E-11 1.34E-11 1.34E-11 1.34E-11 1.34E-11
-----------------------------------------------------------------------------
Br-82   R-marrow        4.15E-01 4.43E-01 4.81E-01 5.28E-01 5.27E-01 5.32E-01
        Colon           4.33E-01 4.74E-01 5.02E-01 5.41E-01 5.71E-01 6.19E-01
        Lungs           4.20E-01 4.45E-01 4.62E-01 5.17E-01 5.51E-01 6.00E-01
        ST-wall         4.05E-01 4.43E-01 4.65E-01 5.07E-01 5.16E-01 5.63E-01
        Breast          5.02E-01 5.09E-01 5.23E-01 5.39E-01 5.65E-01 6.23E-01
        Ovaries         9.81E-10 9.81E-10 9.81E-10 9.81E-10 9.81E-10 9.81E-10
        Testes          5.23E-01 5.11E-01 5.40E-01 5.72E-01 6.36E-01 6.79E-01
        UB-wall         4.22E-01 4.49E-01 4.92E-01 5.46E-01 5.77E-01 6.42E-01
        Oesophagus      3.88E-01 4.06E-01 4.36E-01 4.74E-01 5.33E-01 5.89E-01
        Liver           4.05E-01 4.35E-01 4.59E-01 5.00E-01 5.23E-01 5.86E-01
        Thyroid         4.47E-01 4.56E-01 4.77E-01 4.96E-01 5.32E-01 6.11E-01
        Endost-BS       5.10E-01 5.15E-01 5.31E-01 5.55E-01 5.40E-01 5.73E-01
        Brain           4.74E-01 4.84E-01 4.95E-01 5.15E-01 5.42E-01 6.01E-01
        S-glands        5.09E-01 5.10E-01 5.26E-01 5.50E-01 5.85E-01 6.31E-01
        Skin            4.79E-01 4.90E-01 5.08E-01 5.24E-01 5.33E-01 5.54E-01
        Adrenals        3.98E-01 4.25E-01 4.60E-01 5.01E-01 5.17E-01 5.85E-01
        ET              4.91E-01 5.08E-01 5.15E-01 5.39E-01 5.69E-01 6.09E-01
        GB-wall         3.94E-01 4.07E-01 4.61E-01 5.06E-01 5.17E-01 5.71E-01
        Ht-wall         3.98E-01 4.11E-01 4.33E-01 4.81E-01 5.20E-01 5.76E-01
        Kidneys         4.07E-01 4.30E-01 4.79E-01 5.21E-01 5.37E-01 5.98E-01
        Lymph           4.34E-01 4.72E-01 5.02E-01 5.54E-01 5.77E-01 6.18E-01
        Muscle          4.94E-01 5.27E-01 5.48E-01 5.81E-01 6.11E-01 6.43E-01
        O-mucosa        4.69E-01 5.10E-01 5.23E-01 5.61E-01 5.91E-01 6.35E-01
        Pancreas        3.84E-01 4.14E-01 4.53E-01 5.04E-01 5.39E-01 5.81E-01
        Prostate        4.08E-01 4.88E-01 5.28E-01 5.69E-01 6.22E-01 6.72E-01
        SI-wall         4.14E-01 4.47E-01 4.74E-01 5.27E-01 5.59E-01 5.95E-01
        Spleen          4.18E-01 4.56E-01 4.85E-01 5.20E-01 5.36E-01 5.83E-01
        Thymus          4.24E-01 4.23E-01 4.42E-01 4.94E-01 5.29E-01 5.64E-01
        Uterus          9.81E-10 9.81E-10 9.81E-10 9.81E-10 9.81E-10 9.81E-10
-----------------------------------------------------------------------------
Br-82m  R-marrow        4.54E-04 4.86E-04 5.30E-04 5.80E-04 5.86E-04 5.99E-04
        Colon           4.75E-04 5.23E-04 5.55E-04 5.98E-04 6.31E-04 6.84E-04
        Lungs           4.60E-04 4.90E-04 5.08E-04 5.70E-04 6.09E-04 6.64E-04
        ST-wall         4.44E-04 4.89E-04 5.13E-04 5.60E-04 5.69E-04 6.24E-04
        Breast          5.64E-04 5.69E-04 5.94E-04 6.14E-04 6.74E-04 7.87E-04
        Ovaries         1.92E-12 1.92E-12 1.92E-12 1.92E-12 1.92E-12 1.92E-12
        Testes          5.89E-04 5.71E-04 6.25E-04 6.59E-04 8.03E-04 9.44E-04
        UB-wall         4.63E-04 4.92E-04 5.42E-04 6.03E-04 6.38E-04 7.10E-04
        Oesophagus      4.24E-04 4.48E-04 4.81E-04 5.24E-04 5.88E-04 6.49E-04
        Liver           4.44E-04 4.77E-04 5.05E-04 5.52E-04 5.78E-04 6.50E-04
        Thyroid         4.92E-04 5.01E-04 5.30E-04 5.47E-04 5.89E-04 6.75E-04
        Endost-BS       5.62E-04 5.67E-04 5.87E-04 6.14E-04 6.05E-04 6.46E-04
        Brain           5.17E-04 5.29E-04 5.41E-04 5.63E-04 5.94E-04 6.61E-04
        S-glands        5.62E-04 5.62E-04 5.82E-04 6.07E-04 6.46E-04 7.02E-04
        Skin            7.44E-04 7.63E-04 7.93E-04 8.44E-04 8.86E-04 9.88E-04
        Adrenals        4.37E-04 4.68E-04 5.06E-04 5.51E-04 5.70E-04 6.46E-04
        ET              5.45E-04 5.63E-04 5.66E-04 5.98E-04 6.37E-04 6.97E-04
        GB-wall         4.33E-04 4.48E-04 5.06E-04 5.59E-04 5.71E-04 6.32E-04
        Ht-wall         4.34E-04 4.52E-04 4.76E-04 5.30E-04 5.73E-04 6.36E-04
        Kidneys         4.46E-04 4.73E-04 5.27E-04 5.76E-04 5.93E-04 6.63E-04
        Lymph           4.78E-04 5.20E-04 5.55E-04 6.13E-04 6.40E-04 6.88E-04
        Muscle          5.46E-04 5.87E-04 6.13E-04 6.54E-04 6.98E-04 7.45E-04
        O-mucosa        5.14E-04 5.80E-04 5.85E-04 6.66E-04 7.09E-04 7.90E-04
        Pancreas        4.20E-04 4.58E-04 4.98E-04 5.56E-04 5.95E-04 6.43E-04
        Prostate        4.47E-04 5.38E-04 5.80E-04 6.31E-04 6.91E-04 7.51E-04
        SI-wall         4.53E-04 4.92E-04 5.21E-04 5.80E-04 6.18E-04 6.60E-04
        Spleen          4.61E-04 5.02E-04 5.36E-04 5.73E-04 5.93E-04 6.45E-04
        Thymus          4.65E-04 4.63E-04 4.89E-04 5.44E-04 5.82E-04 6.22E-04
        Uterus          1.92E-12 1.92E-12 1.92E-12 1.92E-12 1.92E-12 1.92E-12
-----------------------------------------------------------------------------
Br-83   R-marrow        1.05E-03 1.13E-03 1.23E-03 1.37E-03 1.39E-03 1.40E-03
        Colon           1.11E-03 1.23E-03 1.31E-03 1.43E-03 1.51E-03 1.62E-03
        Lungs           1.09E-03 1.14E-03 1.19E-03 1.36E-03 1.44E-03 1.56E-03
        ST-wall         1.04E-03 1.15E-03 1.20E-03 1.32E-03 1.35E-03 1.47E-03
        Breast          1.33E-03 1.33E-03 1.38E-03 1.43E-03 1.50E-03 1.67E-03
        Ovaries         3.86E-12 3.86E-12 3.86E-12 3.86E-12 3.86E-12 3.86E-12
        Testes          1.39E-03 1.35E-03 1.45E-03 1.52E-03 1.72E-03 1.89E-03
        UB-wall         1.07E-03 1.16E-03 1.29E-03 1.45E-03 1.53E-03 1.70E-03
        Oesophagus      9.75E-04 1.02E-03 1.10E-03 1.23E-03 1.37E-03 1.52E-03
        Liver           1.04E-03 1.13E-03 1.19E-03 1.31E-03 1.36E-03 1.52E-03
        Thyroid         1.15E-03 1.19E-03 1.24E-03 1.29E-03 1.39E-03 1.61E-03
        Endost-BS       1.35E-03 1.37E-03 1.42E-03 1.51E-03 1.43E-03 1.52E-03
        Brain           1.21E-03 1.25E-03 1.27E-03 1.33E-03 1.42E-03 1.57E-03
        S-glands        1.34E-03 1.33E-03 1.39E-03 1.45E-03 1.54E-03 1.66E-03
        Skin            3.48E-03 3.35E-03 3.47E-03 3.93E-03 4.60E-03 6.20E-03
        Adrenals        1.02E-03 1.10E-03 1.19E-03 1.31E-03 1.34E-03 1.53E-03
        ET              1.28E-03 1.31E-03 1.34E-03 1.41E-03 1.49E-03 1.63E-03
        GB-wall         1.01E-03 1.06E-03 1.19E-03 1.33E-03 1.35E-03 1.48E-03
        Ht-wall         1.01E-03 1.05E-03 1.12E-03 1.26E-03 1.36E-03 1.49E-03
        Kidneys         1.06E-03 1.12E-03 1.26E-03 1.36E-03 1.41E-03 1.58E-03
        Lymph           1.12E-03 1.21E-03 1.31E-03 1.45E-03 1.52E-03 1.63E-03
        Muscle          1.29E-03 1.39E-03 1.45E-03 1.55E-03 1.64E-03 1.70E-03
        O-mucosa        1.20E-03 1.36E-03 1.38E-03 1.49E-03 1.60E-03 1.78E-03
        Pancreas        9.72E-04 1.06E-03 1.17E-03 1.34E-03 1.41E-03 1.52E-03
        Prostate        1.05E-03 1.26E-03 1.38E-03 1.48E-03 1.62E-03 1.74E-03
        SI-wall         1.06E-03 1.15E-03 1.25E-03 1.38E-03 1.45E-03 1.57E-03
        Spleen          1.09E-03 1.21E-03 1.28E-03 1.37E-03 1.39E-03 1.51E-03
        Thymus          1.08E-03 1.07E-03 1.12E-03 1.29E-03 1.37E-03 1.48E-03
        Uterus          3.86E-12 3.86E-12 3.86E-12 3.86E-12 3.86E-12 3.86E-12
-----------------------------------------------------------------------------
Br-84   R-marrow        3.16E-01 3.36E-01 3.62E-01 3.90E-01 3.80E-01 3.81E-01
        Colon           3.31E-01 3.55E-01 3.67E-01 3.95E-01 4.18E-01 4.52E-01
        Lungs           3.18E-01 3.36E-01 3.50E-01 3.79E-01 4.07E-01 4.40E-01
        ST-wall         3.06E-01 3.33E-01 3.48E-01 3.75E-01 3.84E-01 4.17E-01
        Breast          3.59E-01 3.64E-01 3.71E-01 3.79E-01 3.97E-01 4.35E-01
        Ovaries         4.58E-10 4.58E-10 4.58E-10 4.58E-10 4.58E-10 4.58E-10
        Testes          3.77E-01 3.65E-01 3.85E-01 4.09E-01 4.39E-01 4.73E-01
        UB-wall         3.23E-01 3.39E-01 3.65E-01 3.97E-01 4.19E-01 4.60E-01
        Oesophagus      2.99E-01 3.11E-01 3.32E-01 3.55E-01 3.97E-01 4.34E-01
        Liver           3.06E-01 3.26E-01 3.43E-01 3.70E-01 3.87E-01 4.27E-01
        Thyroid         3.35E-01 3.40E-01 3.56E-01 3.71E-01 3.98E-01 4.44E-01
        Endost-BS       3.71E-01 3.77E-01 3.86E-01 4.00E-01 3.84E-01 4.06E-01
        Brain           3.58E-01 3.61E-01 3.71E-01 3.83E-01 4.00E-01 4.37E-01
        S-glands        3.70E-01 3.75E-01 3.80E-01 3.98E-01 4.22E-01 4.53E-01
        Skin            2.85E-01 2.92E-01 3.02E-01 3.10E-01 3.17E-01 3.31E-01
        Adrenals        3.00E-01 3.18E-01 3.46E-01 3.72E-01 3.83E-01 4.31E-01
        ET              3.57E-01 3.73E-01 3.77E-01 3.93E-01 4.14E-01 4.37E-01
        GB-wall         3.01E-01 3.07E-01 3.48E-01 3.70E-01 3.84E-01 4.19E-01
        Ht-wall         3.03E-01 3.12E-01 3.29E-01 3.59E-01 3.84E-01 4.28E-01
        Kidneys         3.09E-01 3.25E-01 3.56E-01 3.83E-01 3.97E-01 4.34E-01
        Lymph           3.27E-01 3.52E-01 3.69E-01 4.04E-01 4.19E-01 4.44E-01
        Muscle          3.65E-01 3.85E-01 3.99E-01 4.19E-01 4.38E-01 4.58E-01
        O-mucosa        3.51E-01 3.63E-01 3.74E-01 3.94E-01 4.14E-01 4.41E-01
        Pancreas        2.98E-01 3.17E-01 3.38E-01 3.74E-01 3.95E-01 4.28E-01
        Prostate        3.02E-01 3.59E-01 3.89E-01 4.15E-01 4.58E-01 4.89E-01
        SI-wall         3.19E-01 3.37E-01 3.53E-01 3.90E-01 4.17E-01 4.32E-01
        Spleen          3.12E-01 3.41E-01 3.61E-01 3.82E-01 4.00E-01 4.31E-01
        Thymus          3.21E-01 3.23E-01 3.35E-01 3.66E-01 3.96E-01 4.19E-01
        Uterus          4.58E-10 4.58E-10 4.58E-10 4.58E-10 4.58E-10 4.58E-10
-----------------------------------------------------------------------------
Br-84m  R-marrow        4.48E-01 4.82E-01 5.23E-01 5.72E-01 5.68E-01 5.72E-01
        Colon           4.70E-01 5.13E-01 5.38E-01 5.82E-01 6.15E-01 6.64E-01
        Lungs           4.56E-01 4.81E-01 5.01E-01 5.55E-01 5.95E-01 6.44E-01
        ST-wall         4.38E-01 4.78E-01 5.02E-01 5.45E-01 5.57E-01 6.07E-01
        Breast          5.36E-01 5.43E-01 5.58E-01 5.73E-01 6.00E-01 6.61E-01
        Ovaries         9.51E-10 9.51E-10 9.51E-10 9.51E-10 9.51E-10 9.51E-10
        Testes          5.58E-01 5.45E-01 5.74E-01 6.11E-01 6.71E-01 7.19E-01
        UB-wall         4.59E-01 4.87E-01 5.30E-01 5.85E-01 6.17E-01 6.87E-01
        Oesophagus      4.23E-01 4.41E-01 4.74E-01 5.11E-01 5.76E-01 6.35E-01
        Liver           4.39E-01 4.68E-01 4.95E-01 5.37E-01 5.64E-01 6.28E-01
        Thyroid         4.81E-01 4.92E-01 5.15E-01 5.39E-01 5.76E-01 6.55E-01
        Endost-BS       5.45E-01 5.56E-01 5.70E-01 5.95E-01 5.80E-01 6.14E-01
        Brain           5.12E-01 5.21E-01 5.37E-01 5.56E-01 5.83E-01 6.44E-01
        S-glands        5.45E-01 5.47E-01 5.61E-01 5.88E-01 6.24E-01 6.73E-01
        Skin            4.82E-01 4.93E-01 5.13E-01 5.28E-01 5.38E-01 5.62E-01
        Adrenals        4.28E-01 4.56E-01 4.96E-01 5.39E-01 5.56E-01 6.28E-01
        ET              5.27E-01 5.45E-01 5.53E-01 5.78E-01 6.10E-01 6.49E-01
        GB-wall         4.27E-01 4.40E-01 5.00E-01 5.41E-01 5.56E-01 6.12E-01
        Ht-wall         4.33E-01 4.47E-01 4.70E-01 5.19E-01 5.59E-01 6.19E-01
        Kidneys         4.41E-01 4.65E-01 5.16E-01 5.58E-01 5.77E-01 6.39E-01
        Lymph           4.68E-01 5.10E-01 5.40E-01 5.95E-01 6.18E-01 6.59E-01
        Muscle          5.31E-01 5.65E-01 5.88E-01 6.22E-01 6.52E-01 6.86E-01
        O-mucosa        5.07E-01 5.43E-01 5.59E-01 5.96E-01 6.27E-01 6.74E-01
        Pancreas        4.20E-01 4.49E-01 4.89E-01 5.40E-01 5.79E-01 6.25E-01
        Prostate        4.38E-01 5.26E-01 5.68E-01 6.09E-01 6.69E-01 7.22E-01
        SI-wall         4.51E-01 4.84E-01 5.12E-01 5.68E-01 6.06E-01 6.37E-01
        Spleen          4.49E-01 4.91E-01 5.23E-01 5.56E-01 5.80E-01 6.28E-01
        Thymus          4.57E-01 4.60E-01 4.77E-01 5.32E-01 5.71E-01 6.10E-01
        Uterus          9.51E-10 9.51E-10 9.51E-10 9.51E-10 9.51E-10 9.51E-10
-----------------------------------------------------------------------------
Br-85   R-marrow        1.12E-02 1.20E-02 1.30E-02 1.42E-02 1.43E-02 1.45E-02
        Colon           1.17E-02 1.28E-02 1.35E-02 1.46E-02 1.54E-02 1.67E-02
        Lungs           1.13E-02 1.20E-02 1.25E-02 1.39E-02 1.49E-02 1.61E-02
        ST-wall         1.09E-02 1.20E-02 1.25E-02 1.36E-02 1.39E-02 1.52E-02
        Breast          1.35E-02 1.37E-02 1.42E-02 1.46E-02 1.59E-02 1.88E-02
        Ovaries         2.74E-11 2.74E-11 2.74E-11 2.74E-11 2.74E-11 2.74E-11
        Testes          1.42E-02 1.37E-02 1.49E-02 1.57E-02 1.86E-02 2.19E-02
        UB-wall         1.13E-02 1.21E-02 1.33E-02 1.47E-02 1.54E-02 1.72E-02
        Oesophagus      1.05E-02 1.10E-02 1.19E-02 1.27E-02 1.44E-02 1.58E-02
        Liver           1.09E-02 1.17E-02 1.23E-02 1.34E-02 1.41E-02 1.58E-02
        Thyroid         1.21E-02 1.22E-02 1.30E-02 1.34E-02 1.44E-02 1.64E-02
        Endost-BS       1.36E-02 1.39E-02 1.43E-02 1.50E-02 1.47E-02 1.56E-02
        Brain           1.28E-02 1.30E-02 1.34E-02 1.39E-02 1.46E-02 1.61E-02
        S-glands        1.37E-02 1.37E-02 1.41E-02 1.48E-02 1.57E-02 1.70E-02
        Skin            1.77E-02 1.81E-02 1.87E-02 2.00E-02 2.11E-02 2.36E-02
        Adrenals        1.07E-02 1.14E-02 1.24E-02 1.35E-02 1.39E-02 1.57E-02
        ET              1.32E-02 1.37E-02 1.38E-02 1.45E-02 1.54E-02 1.68E-02
        GB-wall         1.06E-02 1.10E-02 1.24E-02 1.36E-02 1.39E-02 1.54E-02
        Ht-wall         1.07E-02 1.11E-02 1.17E-02 1.30E-02 1.39E-02 1.55E-02
        Kidneys         1.09E-02 1.16E-02 1.29E-02 1.40E-02 1.45E-02 1.61E-02
        Lymph           1.17E-02 1.27E-02 1.35E-02 1.49E-02 1.55E-02 1.66E-02
        Muscle          1.33E-02 1.42E-02 1.49E-02 1.58E-02 1.67E-02 1.78E-02
        O-mucosa        1.26E-02 1.39E-02 1.41E-02 1.58E-02 1.68E-02 1.88E-02
        Pancreas        1.04E-02 1.12E-02 1.22E-02 1.35E-02 1.45E-02 1.56E-02
        Prostate        1.09E-02 1.32E-02 1.42E-02 1.53E-02 1.68E-02 1.82E-02
        SI-wall         1.12E-02 1.21E-02 1.28E-02 1.41E-02 1.51E-02 1.60E-02
        Spleen          1.13E-02 1.22E-02 1.31E-02 1.39E-02 1.45E-02 1.57E-02
        Thymus          1.14E-02 1.14E-02 1.20E-02 1.33E-02 1.42E-02 1.52E-02
        Uterus          2.74E-11 2.74E-11 2.74E-11 2.74E-11 2.74E-11 2.74E-11
-----------------------------------------------------------------------------
C-10    R-marrow        2.60E-01 2.77E-01 3.04E-01 3.35E-01 3.38E-01 3.42E-01
        Colon           2.72E-01 3.01E-01 3.21E-01 3.48E-01 3.67E-01 3.98E-01
        Lungs           2.65E-01 2.80E-01 2.92E-01 3.31E-01 3.51E-01 3.82E-01
        ST-wall         2.56E-01 2.82E-01 2.95E-01 3.24E-01 3.30E-01 3.59E-01
        Breast          3.25E-01 3.27E-01 3.38E-01 3.51E-01 3.68E-01 4.05E-01
        Ovaries         7.80E-10 7.80E-10 7.80E-10 7.80E-10 7.80E-10 7.80E-10
        Testes          3.38E-01 3.30E-01 3.52E-01 3.70E-01 4.16E-01 4.46E-01
        UB-wall         2.66E-01 2.83E-01 3.15E-01 3.52E-01 3.73E-01 4.15E-01
        Oesophagus      2.41E-01 2.53E-01 2.73E-01 3.02E-01 3.37E-01 3.75E-01
        Liver           2.56E-01 2.77E-01 2.93E-01 3.20E-01 3.34E-01 3.74E-01
        Thyroid         2.82E-01 2.90E-01 3.03E-01 3.16E-01 3.39E-01 3.94E-01
        Endost-BS       3.29E-01 3.32E-01 3.44E-01 3.63E-01 3.50E-01 3.71E-01
        Brain           2.98E-01 3.07E-01 3.13E-01 3.27E-01 3.48E-01 3.85E-01
        S-glands        3.26E-01 3.26E-01 3.39E-01 3.55E-01 3.76E-01 4.08E-01
        Skin            3.44E-01 3.51E-01 3.63E-01 3.76E-01 3.84E-01 4.00E-01
        Adrenals        2.52E-01 2.70E-01 2.92E-01 3.19E-01 3.30E-01 3.73E-01
        ET              3.14E-01 3.23E-01 3.29E-01 3.45E-01 3.65E-01 3.94E-01
        GB-wall         2.48E-01 2.59E-01 2.92E-01 3.25E-01 3.30E-01 3.63E-01
        Ht-wall         2.49E-01 2.58E-01 2.74E-01 3.07E-01 3.32E-01 3.65E-01
        Kidneys         2.58E-01 2.74E-01 3.07E-01 3.34E-01 3.45E-01 3.87E-01
        Lymph           2.74E-01 2.99E-01 3.20E-01 3.55E-01 3.71E-01 4.00E-01
        Muscle          3.16E-01 3.38E-01 3.53E-01 3.75E-01 3.93E-01 4.14E-01
        O-mucosa        2.96E-01 3.32E-01 3.38E-01 3.65E-01 3.85E-01 4.16E-01
        Pancreas        2.40E-01 2.61E-01 2.88E-01 3.27E-01 3.46E-01 3.71E-01
        Prostate        2.59E-01 3.11E-01 3.38E-01 3.64E-01 3.99E-01 4.29E-01
        SI-wall         2.60E-01 2.82E-01 3.04E-01 3.38E-01 3.55E-01 3.85E-01
        Spleen          2.66E-01 2.93E-01 3.12E-01 3.35E-01 3.41E-01 3.71E-01
        Thymus          2.68E-01 2.64E-01 2.78E-01 3.16E-01 3.36E-01 3.61E-01
        Uterus          7.80E-10 7.80E-10 7.80E-10 7.80E-10 7.80E-10 7.80E-10
-----------------------------------------------------------------------------
C-11    R-marrow        1.48E-01 1.59E-01 1.74E-01 1.93E-01 1.96E-01 1.97E-01
        Colon           1.57E-01 1.73E-01 1.85E-01 2.02E-01 2.13E-01 2.29E-01
        Lungs           1.53E-01 1.61E-01 1.68E-01 1.91E-01 2.03E-01 2.19E-01
        ST-wall         1.47E-01 1.62E-01 1.69E-01 1.87E-01 1.91E-01 2.07E-01
        Breast          1.88E-01 1.88E-01 1.96E-01 2.03E-01 2.12E-01 2.34E-01
        Ovaries         4.91E-10 4.91E-10 4.91E-10 4.91E-10 4.91E-10 4.91E-10
        Testes          1.95E-01 1.91E-01 2.03E-01 2.14E-01 2.40E-01 2.57E-01
        UB-wall         1.53E-01 1.63E-01 1.82E-01 2.04E-01 2.16E-01 2.40E-01
        Oesophagus      1.38E-01 1.44E-01 1.56E-01 1.74E-01 1.93E-01 2.16E-01
        Liver           1.48E-01 1.60E-01 1.69E-01 1.85E-01 1.92E-01 2.15E-01
        Thyroid         1.62E-01 1.68E-01 1.74E-01 1.83E-01 1.95E-01 2.27E-01
        Endost-BS       1.91E-01 1.93E-01 2.00E-01 2.12E-01 2.02E-01 2.14E-01
        Brain           1.70E-01 1.77E-01 1.80E-01 1.88E-01 2.01E-01 2.21E-01
        S-glands        1.88E-01 1.88E-01 1.96E-01 2.05E-01 2.17E-01 2.35E-01
        Skin            2.05E-01 2.08E-01 2.15E-01 2.24E-01 2.29E-01 2.38E-01
        Adrenals        1.44E-01 1.55E-01 1.68E-01 1.84E-01 1.90E-01 2.15E-01
        ET              1.81E-01 1.86E-01 1.90E-01 1.99E-01 2.10E-01 2.27E-01
        GB-wall         1.42E-01 1.49E-01 1.68E-01 1.87E-01 1.90E-01 2.08E-01
        Ht-wall         1.43E-01 1.48E-01 1.58E-01 1.77E-01 1.92E-01 2.09E-01
        Kidneys         1.48E-01 1.58E-01 1.77E-01 1.93E-01 1.99E-01 2.23E-01
        Lymph           1.58E-01 1.72E-01 1.84E-01 2.05E-01 2.14E-01 2.30E-01
        Muscle          1.82E-01 1.95E-01 2.03E-01 2.16E-01 2.26E-01 2.38E-01
        O-mucosa        1.70E-01 1.92E-01 1.95E-01 2.10E-01 2.22E-01 2.40E-01
        Pancreas        1.37E-01 1.50E-01 1.66E-01 1.90E-01 2.00E-01 2.14E-01
        Prostate        1.49E-01 1.79E-01 1.95E-01 2.09E-01 2.30E-01 2.46E-01
        SI-wall         1.49E-01 1.62E-01 1.76E-01 1.95E-01 2.04E-01 2.22E-01
        Spleen          1.53E-01 1.70E-01 1.81E-01 1.94E-01 1.97E-01 2.13E-01
        Thymus          1.53E-01 1.51E-01 1.58E-01 1.82E-01 1.93E-01 2.09E-01
        Uterus          4.91E-10 4.91E-10 4.91E-10 4.91E-10 4.91E-10 4.91E-10
-----------------------------------------------------------------------------
C-14    R-marrow        1.12E-07 1.34E-07 1.66E-07 2.01E-07 2.67E-07 2.94E-07
        Colon           1.77E-07 2.17E-07 2.34E-07 2.74E-07 2.86E-07 3.30E-07
        Lungs           1.44E-07 1.74E-07 1.91E-07 2.42E-07 2.66E-07 2.88E-07
        ST-wall         1.51E-07 1.91E-07 1.93E-07 2.37E-07 2.35E-07 2.88E-07
        Breast          2.27E-07 2.27E-07 2.34E-07 2.28E-07 2.51E-07 3.36E-07
        Ovaries         9.04E-15 9.04E-15 9.04E-15 9.04E-15 9.04E-15 9.04E-15
        Testes          2.74E-07 2.52E-07 3.12E-07 3.20E-07 4.32E-07 4.58E-07
        UB-wall         1.37E-07 1.70E-07 2.13E-07 2.64E-07 3.06E-07 3.64E-07
        Oesophagus      1.11E-07 1.28E-07 1.46E-07 1.91E-07 2.18E-07 2.44E-07
        Liver           1.46E-07 1.76E-07 1.89E-07 2.26E-07 2.44E-07 2.93E-07
        Thyroid         2.06E-07 2.10E-07 2.50E-07 2.77E-07 2.81E-07 3.07E-07
        Endost-BS       2.07E-07 1.94E-07 2.23E-07 2.78E-07 2.89E-07 3.23E-07
        Brain           1.25E-07 1.39E-07 1.47E-07 1.57E-07 1.78E-07 2.11E-07
        S-glands        2.27E-07 2.04E-07 2.30E-07 2.52E-07 2.57E-07 2.67E-07
        Skin            6.49E-05 4.61E-05 4.41E-05 4.31E-05 5.05E-05 8.20E-05
        Adrenals        1.23E-07 1.53E-07 1.80E-07 2.14E-07 2.24E-07 2.70E-07
        ET              1.94E-07 1.78E-07 1.82E-07 2.09E-07 2.40E-07 2.76E-07
        GB-wall         1.30E-07 1.41E-07 1.81E-07 2.24E-07 2.31E-07 2.58E-07
        Ht-wall         1.32E-07 1.54E-07 1.69E-07 2.13E-07 2.36E-07 2.72E-07
        Kidneys         1.49E-07 1.81E-07 2.14E-07 2.45E-07 2.59E-07 3.08E-07
        Lymph           1.78E-07 1.99E-07 2.30E-07 2.70E-07 2.84E-07 3.00E-07
        Muscle          2.84E-07 9.03E-07 9.03E-07 1.20E-06 2.19E-06 4.06E-07
        O-mucosa        1.49E-07 2.32E-07 2.65E-07 3.00E-07 3.39E-07 3.38E-07
        Pancreas        1.13E-07 1.56E-07 1.73E-07 2.34E-07 2.55E-07 2.94E-07
        Prostate        1.12E-07 2.09E-07 2.09E-07 2.50E-07 3.21E-07 3.63E-07
        SI-wall         1.56E-07 1.78E-07 2.06E-07 2.50E-07 2.73E-07 3.11E-07
        Spleen          1.62E-07 2.20E-07 2.33E-07 2.64E-07 2.76E-07 3.10E-07
        Thymus          1.39E-07 1.42E-07 1.60E-07 2.14E-07 2.23E-07 2.43E-07
        Uterus          9.04E-15 9.04E-15 9.04E-15 9.04E-15 9.04E-15 9.04E-15
-----------------------------------------------------------------------------
Ca-41   R-marrow        0.00E+00 0.00E+00 0.00E+00 0.00E+00 0.00E+00 0.00E+00
        Colon           0.00E+00 0.00E+00 0.00E+00 0.00E+00 0.00E+00 0.00E+00
        Lungs           0.00E+00 0.00E+00 0.00E+00 0.00E+00 0.00E+00 0.00E+00
        ST-wall         0.00E+00 0.00E+00 0.00E+00 0.00E+00 0.00E+00 0.00E+00
        Breast          0.00E+00 0.00E+00 0.00E+00 0.00E+00 0.00E+00 0.00E+00
        Ovaries         0.00E+00 0.00E+00 0.00E+00 0.00E+00 0.00E+00 0.00E+00
        Testes          0.00E+00 0.00E+00 0.00E+00 0.00E+00 0.00E+00 0.00E+00
        UB-wall         0.00E+00 0.00E+00 0.00E+00 0.00E+00 0.00E+00 0.00E+00
        Oesophagus      0.00E+00 0.00E+00 0.00E+00 0.00E+00 0.00E+00 0.00E+00
        Liver           0.00E+00 0.00E+00 0.00E+00 0.00E+00 0.00E+00 0.00E+00
        Thyroid         0.00E+00 0.00E+00 0.00E+00 0.00E+00 0.00E+00 0.00E+00
        Endost-BS       0.00E+00 0.00E+00 0.00E+00 0.00E+00 0.00E+00 0.00E+00
        Brain           0.00E+00 0.00E+00 0.00E+00 0.00E+00 0.00E+00 0.00E+00
        S-glands        0.00E+00 0.00E+00 0.00E+00 0.00E+00 0.00E+00 0.00E+00
        Skin            0.00E+00 0.00E+00 0.00E+00 0.00E+00 0.00E+00 0.00E+00
        Adrenals        0.00E+00 0.00E+00 0.00E+00 0.00E+00 0.00E+00 0.00E+00
        ET              0.00E+00 0.00E+00 0.00E+00 0.00E+00 0.00E+00 0.00E+00
        GB-wall         0.00E+00 0.00E+00 0.00E+00 0.00E+00 0.00E+00 0.00E+00
        Ht-wall         0.00E+00 0.00E+00 0.00E+00 0.00E+00 0.00E+00 0.00E+00
        Kidneys         0.00E+00 0.00E+00 0.00E+00 0.00E+00 0.00E+00 0.00E+00
        Lymph           0.00E+00 0.00E+00 0.00E+00 0.00E+00 0.00E+00 0.00E+00
        Muscle          0.00E+00 0.00E+00 0.00E+00 0.00E+00 0.00E+00 0.00E+00
        O-mucosa        0.00E+00 0.00E+00 0.00E+00 0.00E+00 0.00E+00 0.00E+00
        Pancreas        0.00E+00 0.00E+00 0.00E+00 0.00E+00 0.00E+00 0.00E+00
        Prostate        0.00E+00 0.00E+00 0.00E+00 0.00E+00 0.00E+00 0.00E+00
        SI-wall         0.00E+00 0.00E+00 0.00E+00 0.00E+00 0.00E+00 0.00E+00
        Spleen          0.00E+00 0.00E+00 0.00E+00 0.00E+00 0.00E+00 0.00E+00
        Thymus          0.00E+00 0.00E+00 0.00E+00 0.00E+00 0.00E+00 0.00E+00
        Uterus          0.00E+00 0.00E+00 0.00E+00 0.00E+00 0.00E+00 0.00E+00
-----------------------------------------------------------------------------
Ca-45   R-marrow        7.27E-07 8.51E-07 1.01E-06 1.19E-06 1.49E-06 1.60E-06
        Colon           1.03E-06 1.21E-06 1.30E-06 1.49E-06 1.55E-06 1.73E-06
        Lungs           8.96E-07 1.05E-06 1.12E-06 1.35E-06 1.47E-06 1.56E-06
        ST-wall         9.08E-07 1.11E-06 1.14E-06 1.33E-06 1.33E-06 1.55E-06
        Breast          1.20E-06 1.22E-06 1.24E-06 1.24E-06 1.32E-06 1.62E-06
        Ovaries         3.28E-14 3.28E-14 3.28E-14 3.28E-14 3.28E-14 3.28E-14
        Testes          1.42E-06 1.34E-06 1.58E-06 1.66E-06 2.09E-06 2.20E-06
        UB-wall         8.59E-07 1.03E-06 1.23E-06 1.48E-06 1.66E-06 1.87E-06
        Oesophagus      7.27E-07 8.29E-07 9.16E-07 1.13E-06 1.26E-06 1.39E-06
        Liver           8.96E-07 1.05E-06 1.11E-06 1.29E-06 1.37E-06 1.58E-06
        Thyroid         1.19E-06 1.18E-06 1.36E-06 1.51E-06 1.55E-06 1.68E-06
        Endost-BS       1.31E-06 1.32E-06 1.45E-06 1.67E-06 1.69E-06 1.87E-06
        Brain           8.79E-07 9.56E-07 1.02E-06 1.07E-06 1.19E-06 1.37E-06
        S-glands        1.24E-06 1.17E-06 1.28E-06 1.38E-06 1.42E-06 1.51E-06
        Skin            2.63E-04 2.24E-04 2.01E-04 2.06E-04 2.56E-04 4.51E-04
        Adrenals        7.75E-07 9.32E-07 1.05E-06 1.21E-06 1.28E-06 1.46E-06
        ET              1.11E-06 1.06E-06 1.07E-06 1.20E-06 1.34E-06 1.50E-06
        GB-wall         8.20E-07 8.90E-07 1.08E-06 1.26E-06 1.29E-06 1.44E-06
        Ht-wall         8.23E-07 9.42E-07 1.02E-06 1.21E-06 1.33E-06 1.48E-06
        Kidneys         9.05E-07 1.06E-06 1.21E-06 1.36E-06 1.43E-06 1.64E-06
        Lymph           1.02E-06 1.12E-06 1.26E-06 1.45E-06 1.50E-06 1.60E-06
        Muscle          1.39E-06 2.86E-06 2.83E-06 3.42E-06 5.22E-06 2.06E-06
        O-mucosa        9.23E-07 1.25E-06 1.38E-06 1.53E-06 1.68E-06 1.78E-06
        Pancreas        7.35E-07 9.52E-07 1.05E-06 1.31E-06 1.43E-06 1.58E-06
        Prostate        7.34E-07 1.15E-06 1.18E-06 1.39E-06 1.68E-06 1.88E-06
        SI-wall         9.30E-07 1.05E-06 1.18E-06 1.39E-06 1.50E-06 1.66E-06
        Spleen          9.78E-07 1.23E-06 1.29E-06 1.44E-06 1.49E-06 1.64E-06
        Thymus          8.46E-07 8.84E-07 9.61E-07 1.23E-06 1.29E-06 1.39E-06
        Uterus          3.28E-14 3.28E-14 3.28E-14 3.28E-14 3.28E-14 3.28E-14
-----------------------------------------------------------------------------
Ca-47   R-marrow        1.74E-01 1.88E-01 2.02E-01 2.21E-01 2.18E-01 2.19E-01
        Colon           1.83E-01 1.98E-01 2.07E-01 2.23E-01 2.36E-01 2.55E-01
        Lungs           1.77E-01 1.86E-01 1.94E-01 2.13E-01 2.29E-01 2.47E-01
        ST-wall         1.70E-01 1.84E-01 1.93E-01 2.09E-01 2.14E-01 2.33E-01
        Breast          2.05E-01 2.08E-01 2.14E-01 2.19E-01 2.29E-01 2.53E-01
        Ovaries         3.21E-10 3.21E-10 3.21E-10 3.21E-10 3.21E-10 3.21E-10
        Testes          2.14E-01 2.08E-01 2.19E-01 2.34E-01 2.55E-01 2.74E-01
        UB-wall         1.78E-01 1.89E-01 2.04E-01 2.24E-01 2.36E-01 2.63E-01
        Oesophagus      1.65E-01 1.71E-01 1.84E-01 1.96E-01 2.22E-01 2.45E-01
        Liver           1.70E-01 1.81E-01 1.91E-01 2.06E-01 2.17E-01 2.42E-01
        Thyroid         1.86E-01 1.90E-01 1.98E-01 2.08E-01 2.22E-01 2.51E-01
        Endost-BS       2.08E-01 2.13E-01 2.18E-01 2.27E-01 2.21E-01 2.34E-01
        Brain           1.99E-01 2.01E-01 2.08E-01 2.15E-01 2.24E-01 2.47E-01
        S-glands        2.09E-01 2.10E-01 2.15E-01 2.25E-01 2.39E-01 2.58E-01
        Skin            1.76E-01 1.80E-01 1.87E-01 1.94E-01 1.97E-01 2.07E-01
        Adrenals        1.66E-01 1.76E-01 1.92E-01 2.08E-01 2.14E-01 2.42E-01
        ET              2.03E-01 2.10E-01 2.13E-01 2.22E-01 2.35E-01 2.48E-01
        GB-wall         1.65E-01 1.70E-01 1.93E-01 2.08E-01 2.13E-01 2.35E-01
[truncated: 2,530,477 more chars]
