# Supplementary material for: Dose-rate coefficients for external exposure to radionuclides uniformly distributed in soil to an infinite depth
Source: PLoS One. 2024 Sep 26;19(9):e0310552. doi: 10.1371/journal.pone.0310552 (PMC11426535; doi:10.1371/journal.pone.0310552)
Supplement: S4 Table — (TXT) [file pone.0310552.s004.txt]

S4 Table. Nuclide-specific organ equivalent dose rate coefficients. |
---------------------------------------------------------------------
Soil contamination                                         17-03-2024
Uniform distribution to infinite depth                              |
Th-232 series                                                       |
Female                                                              |
---------------------------------------------------------------------
Organ equivalent dose rate coefficient (nSv h-1 Bq-1 kg)            |
---------------------------------------------------------------------
Tissue             Adult    15 yr    10 yr     5 yr     1 yr  Newborn
---------------------------------------------------------------------
R-marrow        4.02E-01 4.14E-01 4.46E-01 4.86E-01 4.81E-01 4.84E-01
Colon           4.09E-01 4.34E-01 4.60E-01 4.98E-01 5.24E-01 5.68E-01
Lungs           4.25E-01 4.21E-01 4.29E-01 4.74E-01 5.10E-01 5.49E-01
ST-wall         4.04E-01 4.10E-01 4.32E-01 4.65E-01 4.78E-01 5.22E-01
Breast          4.48E-01 4.56E-01 4.72E-01 4.84E-01 5.05E-01 5.42E-01
Ovaries         3.92E-01 4.06E-01 4.54E-01 4.76E-01 5.19E-01 5.72E-01
Testes          8.21E-10 8.21E-10 8.21E-10 8.21E-10 8.21E-10 8.21E-10
UB-wall         4.16E-01 4.27E-01 4.61E-01 5.00E-01 5.34E-01 5.81E-01
Oesophagus      3.82E-01 3.87E-01 4.09E-01 4.42E-01 5.01E-01 5.46E-01
Liver           4.03E-01 4.01E-01 4.28E-01 4.62E-01 4.81E-01 5.36E-01
Thyroid         4.15E-01 4.33E-01 4.45E-01 4.68E-01 5.02E-01 5.71E-01
Endost-BS       4.71E-01 4.73E-01 4.86E-01 5.08E-01 4.91E-01 5.20E-01
Brain           4.43E-01 4.46E-01 4.58E-01 4.75E-01 5.00E-01 5.48E-01
S-glands        4.58E-01 4.72E-01 4.83E-01 5.03E-01 5.28E-01 5.70E-01
Skin            4.01E-01 4.06E-01 4.18E-01 4.31E-01 4.40E-01 4.62E-01
Adrenals        3.76E-01 3.98E-01 4.28E-01 4.62E-01 4.79E-01 5.35E-01
ET              4.43E-01 4.63E-01 4.73E-01 4.93E-01 5.18E-01 5.49E-01
GB-wall         3.77E-01 3.79E-01 4.34E-01 4.68E-01 4.81E-01 5.21E-01
Ht-wall         3.98E-01 3.85E-01 4.07E-01 4.46E-01 4.77E-01 5.35E-01
Kidneys         3.93E-01 4.16E-01 4.40E-01 4.77E-01 4.95E-01 5.45E-01
Lymph           4.23E-01 4.46E-01 4.59E-01 5.07E-01 5.31E-01 5.64E-01
Muscle          4.57E-01 4.88E-01 5.00E-01 5.28E-01 5.52E-01 5.78E-01
O-mucosa        4.42E-01 4.58E-01 4.87E-01 5.00E-01 5.28E-01 5.65E-01
Pancreas        3.84E-01 3.91E-01 4.15E-01 4.71E-01 4.94E-01 5.38E-01
Prostate        8.21E-10 8.21E-10 8.21E-10 8.21E-10 8.21E-10 8.21E-10
SI-wall         4.00E-01 4.14E-01 4.39E-01 4.87E-01 5.23E-01 5.45E-01
Spleen          4.13E-01 4.26E-01 4.50E-01 4.78E-01 5.03E-01 5.42E-01
Thymus          4.05E-01 3.96E-01 4.09E-01 4.53E-01 4.89E-01 5.27E-01
Uterus          3.96E-01 4.03E-01 4.40E-01 4.71E-01 5.07E-01 5.71E-01
---------------------------------------------------------------------
