# Supplementary material for: Dose-rate coefficients for external exposure to radionuclides uniformly distributed in soil to an infinite depth
Source: PLoS One. 2024 Sep 26;19(9):e0310552. doi: 10.1371/journal.pone.0310552 (PMC11426535; doi:10.1371/journal.pone.0310552)
Supplement: S5 Table — (TXT) [file pone.0310552.s005.txt]

S5 Table. Nuclide-specific organ equivalent dose rate coefficients. |
---------------------------------------------------------------------
Soil contamination                                         17-03-2024
Uniform distribution to infinite depth                              |
Th-232 series                                                       |
Male                                                                |
---------------------------------------------------------------------
Organ equivalent dose rate coefficient (nSv h-1 Bq-1 kg)            |
---------------------------------------------------------------------
Tissue             Adult    15 yr    10 yr     5 yr     1 yr  Newborn
---------------------------------------------------------------------
R-marrow        3.86E-01 4.14E-01 4.48E-01 4.86E-01 4.81E-01 4.84E-01
Colon           4.07E-01 4.40E-01 4.58E-01 4.96E-01 5.25E-01 5.66E-01
Lungs           3.92E-01 4.15E-01 4.31E-01 4.73E-01 5.08E-01 5.49E-01
ST-wall         3.78E-01 4.12E-01 4.31E-01 4.67E-01 4.78E-01 5.20E-01
Breast          4.52E-01 4.58E-01 4.70E-01 4.81E-01 5.03E-01 5.53E-01
Ovaries         8.21E-10 8.21E-10 8.21E-10 8.21E-10 8.21E-10 8.21E-10
Testes          4.74E-01 4.61E-01 4.87E-01 5.17E-01 5.62E-01 6.02E-01
UB-wall         3.97E-01 4.19E-01 4.55E-01 4.99E-01 5.27E-01 5.82E-01
Oesophagus      3.65E-01 3.81E-01 4.08E-01 4.39E-01 4.92E-01 5.41E-01
Liver           3.78E-01 4.03E-01 4.25E-01 4.60E-01 4.83E-01 5.34E-01
Thyroid         4.14E-01 4.22E-01 4.42E-01 4.63E-01 4.95E-01 5.58E-01
Endost-BS       4.66E-01 4.75E-01 4.88E-01 5.08E-01 4.91E-01 5.20E-01
Brain           4.40E-01 4.46E-01 4.60E-01 4.75E-01 4.99E-01 5.48E-01
S-glands        4.63E-01 4.67E-01 4.77E-01 5.00E-01 5.30E-01 5.70E-01
Skin            3.95E-01 4.04E-01 4.18E-01 4.31E-01 4.40E-01 4.62E-01
Adrenals        3.69E-01 3.93E-01 4.26E-01 4.61E-01 4.76E-01 5.36E-01
ET              4.47E-01 4.63E-01 4.70E-01 4.91E-01 5.18E-01 5.50E-01
GB-wall         3.69E-01 3.79E-01 4.29E-01 4.62E-01 4.77E-01 5.22E-01
Ht-wall         3.73E-01 3.85E-01 4.06E-01 4.45E-01 4.79E-01 5.30E-01
Kidneys         3.80E-01 4.02E-01 4.43E-01 4.78E-01 4.95E-01 5.44E-01
Lymph           4.03E-01 4.36E-01 4.60E-01 5.06E-01 5.26E-01 5.59E-01
Muscle          4.54E-01 4.81E-01 5.00E-01 5.28E-01 5.52E-01 5.79E-01
O-mucosa        4.33E-01 4.58E-01 4.73E-01 5.01E-01 5.26E-01 5.65E-01
Pancreas        3.63E-01 3.89E-01 4.19E-01 4.65E-01 4.94E-01 5.34E-01
Prostate        3.74E-01 4.47E-01 4.84E-01 5.19E-01 5.72E-01 6.13E-01
SI-wall         3.91E-01 4.16E-01 4.39E-01 4.86E-01 5.19E-01 5.43E-01
Spleen          3.86E-01 4.23E-01 4.49E-01 4.77E-01 4.98E-01 5.37E-01
Thymus          3.95E-01 3.96E-01 4.11E-01 4.55E-01 4.91E-01 5.23E-01
Uterus          8.21E-10 8.21E-10 8.21E-10 8.21E-10 8.21E-10 8.21E-10
---------------------------------------------------------------------
