# Supplementary material for: Dose-rate coefficients for external exposure to radionuclides uniformly distributed in soil to an infinite depth
Source: PLoS One. 2024 Sep 26;19(9):e0310552. doi: 10.1371/journal.pone.0310552 (PMC11426535; doi:10.1371/journal.pone.0310552)
Supplement: S6 Table — (TXT) [file pone.0310552.s006.txt]

S6 Table. Nuclide-specific organ equivalent dose rate coefficients. |
---------------------------------------------------------------------
Soil contamination                                         17-03-2024
Uniform distribution to infinite depth                              |
U-238  series                                                       |
Female                                                              |
---------------------------------------------------------------------
Organ equivalent dose rate coefficient (nSv h-1 Bq-1 kg)            |
---------------------------------------------------------------------
Tissue             Adult    15 yr    10 yr     5 yr     1 yr  Newborn
---------------------------------------------------------------------
R-marrow        2.97E-01 3.06E-01 3.31E-01 3.62E-01 3.61E-01 3.63E-01
Colon           3.03E-01 3.22E-01 3.43E-01 3.71E-01 3.90E-01 4.24E-01
Lungs           3.15E-01 3.11E-01 3.18E-01 3.53E-01 3.80E-01 4.09E-01
ST-wall         2.99E-01 3.02E-01 3.20E-01 3.46E-01 3.55E-01 3.88E-01
Breast          3.37E-01 3.41E-01 3.54E-01 3.65E-01 3.80E-01 4.12E-01
Ovaries         2.90E-01 3.00E-01 3.38E-01 3.55E-01 3.87E-01 4.26E-01
Testes          6.61E-10 6.61E-10 6.61E-10 6.61E-10 6.61E-10 6.61E-10
UB-wall         3.08E-01 3.17E-01 3.42E-01 3.73E-01 3.99E-01 4.37E-01
Oesophagus      2.84E-01 2.86E-01 3.01E-01 3.28E-01 3.72E-01 4.07E-01
Liver           2.98E-01 2.97E-01 3.17E-01 3.43E-01 3.58E-01 3.99E-01
Thyroid         3.10E-01 3.22E-01 3.31E-01 3.49E-01 3.73E-01 4.26E-01
Endost-BS       3.51E-01 3.53E-01 3.62E-01 3.80E-01 3.68E-01 3.91E-01
Brain           3.28E-01 3.32E-01 3.40E-01 3.53E-01 3.71E-01 4.09E-01
S-glands        3.42E-01 3.52E-01 3.61E-01 3.76E-01 3.95E-01 4.28E-01
Skin            3.18E-01 3.23E-01 3.32E-01 3.44E-01 3.53E-01 3.74E-01
Adrenals        2.77E-01 2.94E-01 3.17E-01 3.43E-01 3.56E-01 3.99E-01
ET              3.30E-01 3.44E-01 3.53E-01 3.69E-01 3.86E-01 4.11E-01
GB-wall         2.78E-01 2.80E-01 3.22E-01 3.48E-01 3.58E-01 3.88E-01
Ht-wall         2.95E-01 2.84E-01 3.00E-01 3.30E-01 3.55E-01 3.98E-01
Kidneys         2.90E-01 3.08E-01 3.27E-01 3.54E-01 3.68E-01 4.06E-01
Lymph           3.14E-01 3.31E-01 3.42E-01 3.77E-01 3.96E-01 4.22E-01
Muscle          3.39E-01 3.64E-01 3.74E-01 3.95E-01 4.14E-01 4.34E-01
O-mucosa        3.29E-01 3.42E-01 3.65E-01 3.77E-01 3.99E-01 4.29E-01
Pancreas        2.83E-01 2.88E-01 3.07E-01 3.49E-01 3.67E-01 4.00E-01
Prostate        6.61E-10 6.61E-10 6.61E-10 6.61E-10 6.61E-10 6.61E-10
SI-wall         2.95E-01 3.07E-01 3.26E-01 3.62E-01 3.89E-01 4.06E-01
Spleen          3.07E-01 3.16E-01 3.34E-01 3.56E-01 3.74E-01 4.03E-01
Thymus          3.00E-01 2.94E-01 3.01E-01 3.36E-01 3.63E-01 3.92E-01
Uterus          2.93E-01 2.97E-01 3.26E-01 3.50E-01 3.77E-01 4.26E-01
---------------------------------------------------------------------
