# Supplementary material for: Dose-rate coefficients for external exposure to radionuclides uniformly distributed in soil to an infinite depth
Source: PLoS One. 2024 Sep 26;19(9):e0310552. doi: 10.1371/journal.pone.0310552 (PMC11426535; doi:10.1371/journal.pone.0310552)
Supplement: S7 Table — (TXT) [file pone.0310552.s007.txt]

S7 Table. Nuclide-specific organ equivalent dose rate coefficients. |
---------------------------------------------------------------------
Soil contamination                                         17-03-2024
Uniform distribution to infinite depth                              |
U-238  series                                                       |
Male                                                                |
---------------------------------------------------------------------
Organ equivalent dose rate coefficient (nSv h-1 Bq-1 kg)            |
---------------------------------------------------------------------
Tissue             Adult    15 yr    10 yr     5 yr     1 yr  Newborn
---------------------------------------------------------------------
R-marrow        2.85E-01 3.06E-01 3.32E-01 3.63E-01 3.61E-01 3.63E-01
Colon           3.01E-01 3.27E-01 3.42E-01 3.70E-01 3.91E-01 4.22E-01
Lungs           2.91E-01 3.07E-01 3.19E-01 3.53E-01 3.78E-01 4.09E-01
ST-wall         2.79E-01 3.04E-01 3.19E-01 3.47E-01 3.55E-01 3.86E-01
Breast          3.40E-01 3.43E-01 3.53E-01 3.62E-01 3.80E-01 4.19E-01
Ovaries         6.61E-10 6.61E-10 6.61E-10 6.61E-10 6.61E-10 6.61E-10
Testes          3.54E-01 3.45E-01 3.65E-01 3.88E-01 4.26E-01 4.58E-01
UB-wall         2.93E-01 3.10E-01 3.38E-01 3.73E-01 3.93E-01 4.36E-01
Oesophagus      2.69E-01 2.81E-01 3.01E-01 3.25E-01 3.66E-01 4.03E-01
Liver           2.80E-01 2.99E-01 3.15E-01 3.42E-01 3.59E-01 3.98E-01
Thyroid         3.07E-01 3.14E-01 3.28E-01 3.44E-01 3.68E-01 4.17E-01
Endost-BS       3.47E-01 3.55E-01 3.64E-01 3.81E-01 3.68E-01 3.91E-01
Brain           3.26E-01 3.31E-01 3.41E-01 3.53E-01 3.71E-01 4.09E-01
S-glands        3.46E-01 3.47E-01 3.56E-01 3.74E-01 3.96E-01 4.27E-01
Skin            3.14E-01 3.21E-01 3.32E-01 3.44E-01 3.53E-01 3.74E-01
Adrenals        2.73E-01 2.91E-01 3.16E-01 3.43E-01 3.54E-01 3.99E-01
ET              3.34E-01 3.45E-01 3.51E-01 3.66E-01 3.87E-01 4.12E-01
GB-wall         2.72E-01 2.80E-01 3.18E-01 3.44E-01 3.54E-01 3.88E-01
Ht-wall         2.76E-01 2.85E-01 3.00E-01 3.30E-01 3.56E-01 3.94E-01
Kidneys         2.81E-01 2.97E-01 3.29E-01 3.55E-01 3.68E-01 4.06E-01
Lymph           2.98E-01 3.24E-01 3.43E-01 3.78E-01 3.93E-01 4.18E-01
Muscle          3.37E-01 3.59E-01 3.74E-01 3.95E-01 4.14E-01 4.35E-01
O-mucosa        3.22E-01 3.44E-01 3.54E-01 3.78E-01 3.98E-01 4.28E-01
Pancreas        2.68E-01 2.86E-01 3.11E-01 3.45E-01 3.68E-01 3.97E-01
Prostate        2.78E-01 3.33E-01 3.60E-01 3.87E-01 4.25E-01 4.58E-01
SI-wall         2.88E-01 3.08E-01 3.26E-01 3.62E-01 3.86E-01 4.05E-01
Spleen          2.87E-01 3.13E-01 3.34E-01 3.55E-01 3.69E-01 4.00E-01
Thymus          2.91E-01 2.93E-01 3.03E-01 3.38E-01 3.64E-01 3.88E-01
Uterus          6.61E-10 6.61E-10 6.61E-10 6.61E-10 6.61E-10 6.61E-10
---------------------------------------------------------------------
