# Supplementary material for: Dose-rate coefficients for external exposure to radionuclides uniformly distributed in soil to an infinite depth
Source: PLoS One. 2024 Sep 26;19(9):e0310552. doi: 10.1371/journal.pone.0310552 (PMC11426535; doi:10.1371/journal.pone.0310552)
Supplement: S8 Table — (TXT) [file pone.0310552.s008.txt]

S8 Table. Nuclide-specific organ equivalent dose rate coefficients. |
---------------------------------------------------------------------
Soil contamination                                         17-03-2024
Uniform distribution to infinite depth                              |
U-235  series                                                       |
Female                                                              |
---------------------------------------------------------------------
Organ equivalent dose rate coefficient (nSv h-1 Bq-1 kg)            |
---------------------------------------------------------------------
Tissue             Adult    15 yr    10 yr     5 yr     1 yr  Newborn
---------------------------------------------------------------------
R-marrow        7.71E-02 8.06E-02 9.06E-02 1.00E-01 1.08E-01 1.10E-01
Colon           8.09E-02 8.99E-02 9.62E-02 1.07E-01 1.12E-01 1.20E-01
Lungs           8.58E-02 8.61E-02 8.84E-02 9.89E-02 1.07E-01 1.14E-01
ST-wall         8.29E-02 8.48E-02 8.82E-02 9.86E-02 1.02E-01 1.09E-01
Breast          9.36E-02 9.44E-02 9.89E-02 1.03E-01 1.07E-01 1.18E-01
Ovaries         7.40E-02 7.76E-02 9.22E-02 9.99E-02 1.08E-01 1.17E-01
Testes          5.10E-10 5.10E-10 5.10E-10 5.10E-10 5.10E-10 5.10E-10
UB-wall         8.37E-02 8.74E-02 9.79E-02 1.09E-01 1.17E-01 1.27E-01
Oesophagus      7.70E-02 7.70E-02 7.97E-02 9.12E-02 1.02E-01 1.12E-01
Liver           8.26E-02 8.25E-02 8.75E-02 9.66E-02 1.03E-01 1.11E-01
Thyroid         8.66E-02 8.96E-02 9.36E-02 1.02E-01 1.06E-01 1.23E-01
Endost-BS       1.04E-01 1.07E-01 1.12E-01 1.19E-01 1.16E-01 1.24E-01
Brain           8.76E-02 9.07E-02 9.38E-02 9.58E-02 1.04E-01 1.15E-01
S-glands        9.38E-02 9.62E-02 9.92E-02 1.05E-01 1.11E-01 1.21E-01
Skin            1.17E-01 1.18E-01 1.21E-01 1.26E-01 1.29E-01 1.40E-01
Adrenals        7.24E-02 7.94E-02 8.52E-02 9.41E-02 9.68E-02 1.09E-01
ET              8.99E-02 9.24E-02 9.74E-02 1.01E-01 1.06E-01 1.16E-01
GB-wall         7.54E-02 7.64E-02 8.71E-02 9.67E-02 1.00E-01 1.08E-01
Ht-wall         8.20E-02 7.95E-02 8.27E-02 9.26E-02 1.01E-01 1.09E-01
Kidneys         8.00E-02 8.63E-02 9.26E-02 9.99E-02 1.04E-01 1.16E-01
Lymph           8.48E-02 9.18E-02 9.50E-02 1.07E-01 1.12E-01 1.19E-01
Muscle          9.38E-02 1.02E-01 1.06E-01 1.12E-01 1.17E-01 1.23E-01
O-mucosa        8.83E-02 9.61E-02 1.03E-01 1.11E-01 1.16E-01 1.24E-01
Pancreas        7.69E-02 7.95E-02 8.54E-02 1.00E-01 1.05E-01 1.12E-01
Prostate        5.10E-10 5.10E-10 5.10E-10 5.10E-10 5.10E-10 5.10E-10
SI-wall         7.78E-02 8.33E-02 9.09E-02 1.02E-01 1.09E-01 1.18E-01
Spleen          8.58E-02 9.15E-02 9.52E-02 1.01E-01 1.06E-01 1.14E-01
Thymus          7.92E-02 7.84E-02 8.06E-02 9.43E-02 9.97E-02 1.13E-01
Uterus          7.39E-02 7.79E-02 8.76E-02 9.79E-02 1.08E-01 1.22E-01
---------------------------------------------------------------------
