# Supplementary material for: Dose-rate coefficients for external exposure to radionuclides uniformly distributed in soil to an infinite depth
Source: PLoS One. 2024 Sep 26;19(9):e0310552. doi: 10.1371/journal.pone.0310552 (PMC11426535; doi:10.1371/journal.pone.0310552)
Supplement: S9 Table — (TXT) [file pone.0310552.s009.txt]

S9 Table. Nuclide-specific organ equivalent dose rate coefficients. |
---------------------------------------------------------------------
Soil contamination                                         17-03-2024
Uniform distribution to infinite depth                              |
U-235  series                                                       |
Male                                                                |
---------------------------------------------------------------------
Organ equivalent dose rate coefficient (nSv h-1 Bq-1 kg)            |
---------------------------------------------------------------------
Tissue             Adult    15 yr    10 yr     5 yr     1 yr  Newborn
---------------------------------------------------------------------
R-marrow        7.22E-02 8.07E-02 9.06E-02 1.00E-01 1.08E-01 1.10E-01
Colon           8.11E-02 9.04E-02 9.59E-02 1.07E-01 1.13E-01 1.19E-01
Lungs           7.74E-02 8.43E-02 8.83E-02 9.93E-02 1.07E-01 1.13E-01
ST-wall         7.56E-02 8.63E-02 8.85E-02 9.83E-02 1.00E-01 1.09E-01
Breast          9.46E-02 9.52E-02 9.86E-02 1.02E-01 1.07E-01 1.19E-01
Ovaries         5.10E-10 5.10E-10 5.10E-10 5.10E-10 5.10E-10 5.10E-10
Testes          9.99E-02 9.89E-02 1.07E-01 1.13E-01 1.27E-01 1.36E-01
UB-wall         7.65E-02 8.42E-02 9.56E-02 1.08E-01 1.14E-01 1.27E-01
Oesophagus      6.91E-02 7.40E-02 7.97E-02 8.99E-02 1.00E-01 1.09E-01
Liver           7.59E-02 8.32E-02 8.73E-02 9.67E-02 1.02E-01 1.11E-01
Thyroid         8.49E-02 8.62E-02 9.37E-02 1.01E-01 1.06E-01 1.21E-01
Endost-BS       1.03E-01 1.07E-01 1.12E-01 1.19E-01 1.16E-01 1.24E-01
Brain           8.46E-02 8.85E-02 9.38E-02 9.59E-02 1.04E-01 1.15E-01
S-glands        9.52E-02 9.53E-02 1.00E-01 1.06E-01 1.11E-01 1.20E-01
Skin            1.16E-01 1.18E-01 1.21E-01 1.26E-01 1.29E-01 1.40E-01
Adrenals        7.14E-02 7.85E-02 8.49E-02 9.39E-02 9.85E-02 1.09E-01
ET              9.15E-02 9.32E-02 9.49E-02 9.96E-02 1.06E-01 1.16E-01
GB-wall         7.14E-02 7.78E-02 8.60E-02 9.62E-02 9.85E-02 1.08E-01
Ht-wall         7.26E-02 7.86E-02 8.28E-02 9.26E-02 1.01E-01 1.07E-01
Kidneys         7.59E-02 8.33E-02 9.21E-02 1.00E-01 1.04E-01 1.17E-01
Lymph           8.11E-02 8.81E-02 9.51E-02 1.06E-01 1.11E-01 1.18E-01
Muscle          9.33E-02 1.01E-01 1.06E-01 1.12E-01 1.17E-01 1.23E-01
O-mucosa        8.47E-02 9.76E-02 1.02E-01 1.09E-01 1.16E-01 1.26E-01
Pancreas        6.88E-02 7.92E-02 8.61E-02 9.97E-02 1.06E-01 1.12E-01
Prostate        7.28E-02 9.06E-02 9.83E-02 1.08E-01 1.21E-01 1.29E-01
SI-wall         7.65E-02 8.39E-02 9.12E-02 1.02E-01 1.09E-01 1.18E-01
Spleen          7.85E-02 8.99E-02 9.59E-02 1.01E-01 1.04E-01 1.12E-01
Thymus          7.57E-02 7.60E-02 8.08E-02 9.49E-02 1.01E-01 1.12E-01
Uterus          5.10E-10 5.10E-10 5.10E-10 5.10E-10 5.10E-10 5.10E-10
---------------------------------------------------------------------
