# Supplementary material for: Dose-rate coefficients for external exposure to radionuclides uniformly distributed in soil to an infinite depth
Source: PLoS One. 2024 Sep 26;19(9):e0310552. doi: 10.1371/journal.pone.0310552 (PMC11426535; doi:10.1371/journal.pone.0310552)
Supplement: S10 Table — (TXT) [file pone.0310552.s010.txt]

S10 Table. Nuclide-specific organ equivalent dose rate coefficients.|
---------------------------------------------------------------------
Soil contamination                                         17-03-2024
Uniform distribution to infinite depth                              |
Cs-137/Ba-137m                                                      |
Female                                                              |
---------------------------------------------------------------------
Organ equivalent dose rate coefficient (nSv h-1 Bq-1 kg)            |
---------------------------------------------------------------------
Tissue             Adult    15 yr    10 yr     5 yr     1 yr  Newborn
---------------------------------------------------------------------
R-marrow        8.93E-02 9.01E-02 9.83E-02 1.09E-01 1.09E-01 1.10E-01
Colon           8.92E-02 9.73E-02 1.04E-01 1.13E-01 1.19E-01 1.29E-01
Lungs           9.53E-02 9.25E-02 9.52E-02 1.08E-01 1.15E-01 1.25E-01
ST-wall         9.06E-02 9.04E-02 9.73E-02 1.05E-01 1.07E-01 1.17E-01
Breast          1.05E-01 1.05E-01 1.09E-01 1.13E-01 1.19E-01 1.30E-01
Ovaries         8.56E-02 8.82E-02 1.02E-01 1.07E-01 1.19E-01 1.30E-01
Testes          2.35E-10 2.35E-10 2.35E-10 2.35E-10 2.35E-10 2.35E-10
UB-wall         9.12E-02 9.53E-02 1.04E-01 1.15E-01 1.22E-01 1.36E-01
Oesophagus      8.45E-02 8.40E-02 8.81E-02 9.80E-02 1.12E-01 1.23E-01
Liver           8.92E-02 8.90E-02 9.57E-02 1.04E-01 1.08E-01 1.22E-01
Thyroid         9.44E-02 9.71E-02 9.89E-02 1.05E-01 1.12E-01 1.30E-01
Endost-BS       1.08E-01 1.06E-01 1.10E-01 1.16E-01 1.12E-01 1.19E-01
Brain           9.97E-02 1.01E-01 1.01E-01 1.06E-01 1.13E-01 1.25E-01
S-glands        1.04E-01 1.08E-01 1.11E-01 1.15E-01 1.22E-01 1.33E-01
Skin            1.11E-01 1.12E-01 1.16E-01 1.20E-01 1.22E-01 1.27E-01
Adrenals        8.28E-02 8.69E-02 9.59E-02 1.05E-01 1.06E-01 1.22E-01
ET              1.00E-01 1.03E-01 1.08E-01 1.13E-01 1.18E-01 1.27E-01
GB-wall         8.49E-02 8.32E-02 9.67E-02 1.07E-01 1.09E-01 1.18E-01
Ht-wall         8.86E-02 8.41E-02 8.90E-02 9.93E-02 1.07E-01 1.20E-01
Kidneys         8.70E-02 9.12E-02 9.87E-02 1.07E-01 1.12E-01 1.25E-01
Lymph           9.35E-02 9.96E-02 1.03E-01 1.15E-01 1.21E-01 1.31E-01
Muscle          1.03E-01 1.11E-01 1.14E-01 1.21E-01 1.28E-01 1.34E-01
O-mucosa        9.88E-02 1.06E-01 1.12E-01 1.20E-01 1.24E-01 1.35E-01
Pancreas        8.45E-02 8.51E-02 9.23E-02 1.08E-01 1.13E-01 1.22E-01
Prostate        2.35E-10 2.35E-10 2.35E-10 2.35E-10 2.35E-10 2.35E-10
SI-wall         8.71E-02 9.14E-02 9.90E-02 1.10E-01 1.16E-01 1.25E-01
Spleen          9.33E-02 9.65E-02 1.01E-01 1.09E-01 1.12E-01 1.21E-01
Thymus          8.91E-02 8.94E-02 9.03E-02 1.02E-01 1.08E-01 1.18E-01
Uterus          8.43E-02 8.83E-02 9.80E-02 1.05E-01 1.16E-01 1.31E-01
---------------------------------------------------------------------
