# Supplementary material for: Dose-rate coefficients for external exposure to radionuclides uniformly distributed in soil to an infinite depth
Source: PLoS One. 2024 Sep 26;19(9):e0310552. doi: 10.1371/journal.pone.0310552 (PMC11426535; doi:10.1371/journal.pone.0310552)
Supplement: S11 Table — (TXT) [file pone.0310552.s011.txt]

S11 Table. Nuclide-specific organ equivalent dose rate coefficients.|
---------------------------------------------------------------------
Soil contamination                                         17-03-2024
Uniform distribution to infinite depth                              |
Cs-137/Ba-137m                                                      |
Male                                                                |
---------------------------------------------------------------------
Organ equivalent dose rate coefficient (nSv h-1 Bq-1 kg)            |
---------------------------------------------------------------------
Tissue             Adult    15 yr    10 yr     5 yr     1 yr  Newborn
---------------------------------------------------------------------
R-marrow        8.54E-02 9.02E-02 9.84E-02 1.09E-01 1.09E-01 1.10E-01
Colon           8.88E-02 9.79E-02 1.04E-01 1.13E-01 1.19E-01 1.29E-01
Lungs           8.65E-02 9.13E-02 9.48E-02 1.08E-01 1.14E-01 1.25E-01
ST-wall         8.35E-02 9.14E-02 9.61E-02 1.05E-01 1.07E-01 1.17E-01
Breast          1.06E-01 1.06E-01 1.10E-01 1.13E-01 1.19E-01 1.31E-01
Ovaries         2.35E-10 2.35E-10 2.35E-10 2.35E-10 2.35E-10 2.35E-10
Testes          1.10E-01 1.07E-01 1.14E-01 1.20E-01 1.35E-01 1.44E-01
UB-wall         8.68E-02 9.22E-02 1.02E-01 1.14E-01 1.21E-01 1.34E-01
Oesophagus      7.89E-02 8.28E-02 8.91E-02 9.85E-02 1.10E-01 1.22E-01
Liver           8.35E-02 8.99E-02 9.52E-02 1.04E-01 1.08E-01 1.22E-01
Thyroid         9.23E-02 9.46E-02 9.84E-02 1.02E-01 1.10E-01 1.27E-01
Endost-BS       1.07E-01 1.07E-01 1.11E-01 1.16E-01 1.12E-01 1.19E-01
Brain           9.75E-02 1.00E-01 1.01E-01 1.06E-01 1.13E-01 1.25E-01
S-glands        1.06E-01 1.06E-01 1.10E-01 1.15E-01 1.22E-01 1.32E-01
Skin            1.09E-01 1.12E-01 1.16E-01 1.20E-01 1.22E-01 1.27E-01
Adrenals        8.24E-02 8.82E-02 9.53E-02 1.04E-01 1.07E-01 1.22E-01
ET              1.02E-01 1.05E-01 1.07E-01 1.13E-01 1.18E-01 1.28E-01
GB-wall         8.12E-02 8.41E-02 9.51E-02 1.06E-01 1.08E-01 1.18E-01
Ht-wall         8.12E-02 8.36E-02 8.89E-02 9.96E-02 1.08E-01 1.19E-01
Kidneys         8.39E-02 8.87E-02 9.96E-02 1.09E-01 1.12E-01 1.25E-01
Lymph           8.95E-02 9.75E-02 1.04E-01 1.15E-01 1.20E-01 1.30E-01
Muscle          1.03E-01 1.10E-01 1.14E-01 1.21E-01 1.28E-01 1.35E-01
O-mucosa        9.67E-02 1.07E-01 1.09E-01 1.18E-01 1.24E-01 1.34E-01
Pancreas        7.85E-02 8.49E-02 9.36E-02 1.06E-01 1.12E-01 1.21E-01
Prostate        8.46E-02 1.01E-01 1.10E-01 1.19E-01 1.29E-01 1.39E-01
SI-wall         8.48E-02 9.19E-02 9.85E-02 1.10E-01 1.15E-01 1.24E-01
Spleen          8.70E-02 9.50E-02 1.01E-01 1.09E-01 1.11E-01 1.21E-01
Thymus          8.77E-02 8.64E-02 9.07E-02 1.02E-01 1.09E-01 1.16E-01
Uterus          2.35E-10 2.35E-10 2.35E-10 2.35E-10 2.35E-10 2.35E-10
---------------------------------------------------------------------
