# Supplementary material for: Dose-rate coefficients for external exposure to radionuclides uniformly distributed in soil to an infinite depth
Source: PLoS One. 2024 Sep 26;19(9):e0310552. doi: 10.1371/journal.pone.0310552 (PMC11426535; doi:10.1371/journal.pone.0310552)
Supplement: S12 Table — (TXT) [file pone.0310552.s012.txt]

S12 Table. The numerical values plotted in Fig 3.                                |
----------------------------------------------------------------------------------
Soil contamination.                                                     17-03-2024
Photon sources distributed to infinite depth in the soil.                        |
----------------------------------------------------------------------------------
e: Effective dose rate coefficient          (nSv h-1 Bq-1 kg)                    |
h: Ambient dose equivalent rate coefficient (nSv h-1 Bq-1 kg)                    |
k: Air kerma free in air rate coefficient   (nGy h-1 Bq-1 kg)                    |
----------------------------------------------------------------------------------
Energy    e                                                     h        k       |
(MeV)     Adult    15 yr    10 yr    5 yr     1 yr     Newborn                   |
----------------------------------------------------------------------------------
     0.010 1.29E-06 1.24E-06 1.69E-06 1.98E-06 3.59E-06 6.66E-06 1.56E-06 1.90E-04
     0.015 8.41E-06 9.16E-06 1.45E-05 1.67E-05 2.40E-05 4.23E-05 1.40E-04 5.32E-04
     0.020 3.43E-05 3.87E-05 5.18E-05 6.96E-05 7.88E-05 1.30E-04 5.15E-04 8.39E-04
     0.030 2.12E-04 2.42E-04 2.89E-04 3.79E-04 4.36E-04 6.18E-04 1.62E-03 1.49E-03
     0.040 6.64E-04 7.45E-04 8.51E-04 1.07E-03 1.20E-03 1.50E-03 3.29E-03 2.33E-03
     0.050 1.44E-03 1.60E-03 1.79E-03 2.13E-03 2.42E-03 2.83E-03 5.42E-03 3.39E-03
     0.060 2.53E-03 2.77E-03 3.07E-03 3.55E-03 3.90E-03 4.40E-03 8.13E-03 4.84E-03
     0.070 3.85E-03 4.19E-03 4.59E-03 5.19E-03 5.65E-03 6.22E-03 1.12E-02 6.59E-03
     0.080 5.34E-03 5.77E-03 6.27E-03 6.99E-03 7.60E-03 8.21E-03 1.46E-02 8.58E-03
     0.100 8.54E-03 9.11E-03 9.76E-03 1.08E-02 1.16E-02 1.24E-02 2.17E-02 1.29E-02
     0.150 1.71E-02 1.81E-02 1.92E-02 2.11E-02 2.26E-02 2.40E-02 4.02E-02 2.55E-02
     0.200 2.55E-02 2.70E-02 2.89E-02 3.17E-02 3.36E-02 3.59E-02 5.85E-02 3.86E-02
     0.300 4.30E-02 4.54E-02 4.85E-02 5.31E-02 5.61E-02 6.03E-02 9.43E-02 6.56E-02
     0.400 6.11E-02 6.39E-02 6.81E-02 7.45E-02 7.84E-02 8.46E-02 1.28E-01 9.27E-02
     0.500 7.93E-02 8.22E-02 8.75E-02 9.55E-02 1.00E-01 1.08E-01 1.60E-01 1.19E-01
     0.600 9.74E-02 1.01E-01 1.07E-01 1.16E-01 1.22E-01 1.32E-01 1.90E-01 1.45E-01
     0.800 1.33E-01 1.38E-01 1.47E-01 1.58E-01 1.66E-01 1.81E-01 2.51E-01 1.97E-01
     1.000 1.68E-01 1.75E-01 1.85E-01 1.99E-01 2.09E-01 2.26E-01 3.04E-01 2.44E-01
     1.500 2.73E-01 2.82E-01 2.97E-01 3.17E-01 3.33E-01 3.59E-01 4.62E-01 3.83E-01
     2.000 3.83E-01 3.95E-01 4.14E-01 4.42E-01 4.63E-01 4.98E-01 6.24E-01 5.28E-01
     3.000 6.03E-01 6.22E-01 6.49E-01 6.88E-01 7.18E-01 7.69E-01 9.36E-01 8.09E-01
     4.000 8.09E-01 8.35E-01 8.68E-01 9.16E-01 9.50E-01 1.01E+00 1.21E+00 1.06E+00
     5.000 9.97E-01 1.03E+00 1.07E+00 1.12E+00 1.16E+00 1.23E+00 1.46E+00 1.29E+00
     6.000 1.17E+00 1.22E+00 1.25E+00 1.31E+00 1.35E+00 1.42E+00 1.68E+00 1.49E+00
     8.000 1.55E+00 1.61E+00 1.65E+00 1.73E+00 1.75E+00 1.84E+00 2.13E+00 1.93E+00
----------------------------------------------------------------------------------
