# Supplementary material for: Dose-rate coefficients for external exposure to radionuclides uniformly distributed in soil to an infinite depth
Source: PLoS One. 2024 Sep 26;19(9):e0310552. doi: 10.1371/journal.pone.0310552 (PMC11426535; doi:10.1371/journal.pone.0310552)
Supplement: S13 Table — (TXT) [file pone.0310552.s013.txt]

S13 Table. The numerical values plotted in Fig 4.                                |
----------------------------------------------------------------------------------
Soil contamination.                                                     17-03-2024
Electron sources distributed to infinite depth in the soil.                      |
----------------------------------------------------------------------------------
e: Effective dose rate coefficient                             (nSv h-1 Bq-1 kg) |
h: Ambient dose equivalent rate coefficient for photon sources (nSv h-1 Bq-1 kg) |
k: Air kerma free in air rate coefficient for photon sources   (nGy h-1 Bq-1 kg) |
----------------------------------------------------------------------------------
Energy    e                                                     h        k       |
(MeV)     Adult    15 yr    10 yr    5 yr     1 yr     Newborn                   |
----------------------------------------------------------------------------------
     0.010 2.44E-11 2.25E-11 2.21E-11 2.26E-11 2.22E-11 5.49E-11 1.56E-06 1.90E-04
     0.015 6.18E-11 6.83E-11 7.33E-11 7.29E-11 1.46E-10 1.52E-10 1.40E-04 5.32E-04
     0.020 1.43E-10 1.60E-10 2.03E-10 2.99E-10 6.01E-10 2.73E-10 5.15E-04 8.39E-04
     0.030 4.67E-10 5.54E-10 8.68E-10 1.59E-09 4.34E-09 1.54E-09 1.62E-03 1.49E-03
     0.040 1.04E-09 1.69E-09 2.97E-09 5.04E-09 1.16E-08 3.91E-09 3.29E-03 2.33E-03
     0.050 2.22E-09 4.44E-09 6.55E-09 1.00E-08 1.98E-08 5.33E-09 5.42E-03 3.39E-03
     0.060 9.52E-09 9.13E-09 1.12E-08 1.45E-08 2.95E-08 1.18E-08 8.13E-03 4.84E-03
     0.070 1.77E-07 5.99E-08 6.23E-08 7.86E-08 1.32E-07 1.59E-07 1.12E-02 6.59E-03
     0.080 7.98E-07 3.47E-07 3.84E-07 4.10E-07 6.31E-07 8.62E-07 1.46E-02 8.58E-03
     0.100 3.13E-06 2.29E-06 2.23E-06 2.20E-06 2.45E-06 3.86E-06 2.17E-02 1.29E-02
     0.150 7.88E-06 7.63E-06 6.73E-06 6.61E-06 8.02E-06 1.42E-05 4.02E-02 2.55E-02
     0.200 1.16E-05 1.10E-05 9.70E-06 1.11E-05 1.54E-05 2.85E-05 5.85E-02 3.86E-02
     0.300 2.20E-05 1.93E-05 2.07E-05 2.60E-05 3.65E-05 5.84E-05 9.43E-02 6.56E-02
     0.400 2.75E-05 2.52E-05 2.68E-05 3.29E-05 4.32E-05 6.53E-05 1.28E-01 9.27E-02
     0.500 3.30E-05 3.09E-05 3.27E-05 3.97E-05 5.02E-05 7.44E-05 1.60E-01 1.19E-01
     0.600 3.86E-05 3.65E-05 3.86E-05 4.64E-05 5.83E-05 9.22E-05 1.90E-01 1.45E-01
     0.800 5.06E-05 4.75E-05 5.08E-05 6.01E-05 8.38E-05 1.74E-04 2.51E-01 1.97E-01
     1.000 6.42E-05 5.81E-05 6.52E-05 7.68E-05 1.31E-04 3.26E-04 3.04E-01 2.44E-01
     1.500 1.11E-04 8.95E-05 1.44E-04 1.77E-04 4.16E-04 9.94E-04 4.62E-01 3.83E-01
     2.000 1.81E-04 1.50E-04 3.18E-04 4.04E-04 8.66E-04 1.56E-03 6.24E-01 5.28E-01
     3.000 3.79E-04 3.35E-04 7.21E-04 8.73E-04 1.56E-03 2.58E-03 9.36E-01 8.09E-01
     4.000 6.14E-04 6.12E-04 1.14E-03 1.33E-03 2.04E-03 3.56E-03 1.21E+00 1.06E+00
     5.000 8.30E-04 9.21E-04 1.53E-03 1.84E-03 2.41E-03 4.54E-03 1.46E+00 1.29E+00
     6.000 1.05E-03 1.24E-03 1.89E-03 2.38E-03 2.79E-03 5.61E-03 1.68E+00 1.49E+00
     8.000 1.62E-03 1.84E-03 2.43E-03 3.56E-03 3.97E-03 8.33E-03 2.13E+00 1.93E+00
----------------------------------------------------------------------------------
